# Supplementary material for: The Cryptic Bacterial Microproteome
Source: bioRxiv. 2024 Feb 18:2024.02.17.580829. Preprint. [Version 1] doi: 10.1101/2024.02.17.580829 (PMC11188072; doi:10.1101/2024.02.17.580829)
Supplement: Supplement 3 — Table S2. The table with predicted microproteins from Entero67K dataset [file media-3.xlsx]

## Sheet: Sheet1
Genome	start	end	strand	id	clstr_rep	Sequence	Genus	Cluster_ID	TM	Pfam	Disordered	SignalP	Phobius_Signal
NC_004061.1	65106	65154	+	NC_004061.1_ORF.230	1	LIIVYLILYLSITNNI	Buchnera	Buchnera_7830	nonTM	nonCDD	nonDis	nonSignal	nonSignal
NC_004061.1	94663	94711	+	NC_004061.1_ORF.2426	1	LFLYVNLMLKNNYKVF	Buchnera	Buchnera_7838	nonTM	nonCDD	nonDis	nonSignal	nonSignal
NC_004061.1	96037	96082	+	NC_004061.1_ORF.2428	1	LLILFLNFLIKRTKQ	Buchnera	Buchnera_8634	nonTM	nonCDD	nonDis	nonSignal	nonSignal
NC_004061.1	505189	505252	+	NC_004061.1_ORF.3761	1	MTILLHFYSNIYIIFYIIYFF	Buchnera	Buchnera_4703	nonTM	nonCDD	nonDis	nonSignal	nonSignal
NC_004061.1	416237	416282	+	NC_004061.1_ORF.5684	1	LSMILLPNLKYSKKI	Buchnera	Buchnera_8642	nonTM	nonCDD	nonDis	nonSignal	nonSignal
NC_004061.1	52319	52385	-	NC_004061.1_ORF.10510	1	LIFFILYLKYIIIIKKFNKLPK	Buchnera	Buchnera_4285	nonTM	nonCDD	nonDis	nonSignal	nonSignal
NC_004061.1	395980	396040	-	NC_004061.1_ORF.11480	1	LITFLFMLYFYINIDHFLIF	Buchnera	Buchnera_5254	nonTM	nonCDD	nonDis	nonSignal	nonSignal
NC_004061.1	284797	284860	-	NC_004061.1_ORF.11899	1	LKYIFNVIKILLFFLLYVKIN	Buchnera	Buchnera_4721	nonTM	nonCDD	nonDis	nonSignal	nonSignal
NC_004061.1	100288	100342	-	NC_004061.1_ORF.12524	1	MIFCIIILINKKTIKLSQ	Buchnera	Buchnera_6423	nonTM	nonCDD	nonDis	nonSignal	nonSignal
NC_004061.1	63115	63160	-	NC_004061.1_ORF.12648	1	MVLYKIILIKIGSIL	Buchnera	Buchnera_8666	nonTM	nonCDD	nonDis	nonSignal	nonSignal
NC_004061.1	48295	48349	-	NC_004061.1_ORF.12682	1	LKIVFLLTYFFYIIVLFL	Buchnera	Buchnera_6424	nonTM	nonCDD	nonDis	nonSignal	nonSignal
NC_004545.1	479973	480021	+	NC_004545.1_ORF.1605	1	LKFIRYNIIFIKTRIK	Buchnera	Buchnera_7868	nonTM	nonCDD	nonDis	nonSignal	nonSignal
NC_004545.1	559395	559443	+	NC_004545.1_ORF.1837	1	MFILFIKINFKKLKFL	Buchnera	Buchnera_7871	nonTM	nonCDD	nonDis	nonSignal	nonSignal
NC_004545.1	254917	254965	+	NC_004545.1_ORF.2980	1	MFYNILILKIKHLNYI	Buchnera	Buchnera_7878	nonTM	nonCDD	nonDis	nonSignal	nonSignal
NC_004545.1	381052	381106	+	NC_004545.1_ORF.3397	1	LNLILILLILIFFKMFKN	Buchnera	Buchnera_6442	nonTM	nonCDD	nonDis	nonSignal	nonSignal
NC_004545.1	591382	591451	+	NC_004545.1_ORF.4032	1	LYIINKNINSILKTISKQIFKNI	Buchnera	Buchnera_3874	nonTM	nonCDD	nonDis	nonSignal	nonSignal
NC_004545.1	209168	209228	+	NC_004545.1_ORF.4946	1	LNIIVLFKIYYHIFIKNIFI	Buchnera	Buchnera_5270	nonTM	nonCDD	nonDis	nonSignal	nonSignal
NC_004545.1	195248	195302	-	NC_004545.1_ORF.7786	1	LSSNIKIINDILKIMFSL	Buchnera	Buchnera_6467	nonTM	nonCDD	nonDis	nonSignal	nonSignal
NC_004545.1	365845	365920	-	NC_004545.1_ORF.9332	1	MTKFLMKLYKLFYKNLINIFILFFF	Buchnera	Buchnera_3200	nonTM	nonCDD	nonDis	nonSignal	nonSignal
NC_004545.1	228748	228811	-	NC_004545.1_ORF.9776	1	LLKYTKIINNKLTKIHKNKKT	Buchnera	Buchnera_4763	nonTM	nonCDD	nonDis	nonSignal	nonSignal
NC_004545.1	552279	552336	-	NC_004545.1_ORF.10669	1	LLQIVFKIIIFYVFTRIKQ	Buchnera	Buchnera_5802	nonTM	nonCDD	nonDis	nonSignal	nonSignal
NC_002528.1	2091	2139	+	NC_002528.1_ORF.3	1	MINFLVFKSFFIIFKN	Buchnera	Buchnera_7929	nonTM	nonCDD	nonDis	nonSignal	nonSignal
NC_002528.1	111441	111489	+	NC_002528.1_ORF.383	1	MFLKSFIYILIDRYSL	Buchnera	Buchnera_7933	nonTM	nonCDD	nonDis	nonSignal	nonSignal
NC_002528.1	232407	232455	+	NC_002528.1_ORF.800	1	LFSQCFICFSNTNLLF	Buchnera	Buchnera_7934	nonTM	nonCDD	nonDis	nonSignal	nonSignal
NC_002528.1	437955	438021	+	NC_002528.1_ORF.1471	1	LYIFFKKNYTENINFYIFNNTF	Buchnera	Buchnera_4332	nonTM	nonCDD	nonDis	nonSignal	nonSignal
NC_002528.1	231016	231091	+	NC_002528.1_ORF.2946	1	MVIFIYPIKCNVIDYFGINKKLRVL	Buchnera	Buchnera_3216	nonTM	nonCDD	nonDis	nonSignal	nonSignal
NC_002528.1	363256	363343	+	NC_002528.1_ORF.3385	1	LHIYCSIILTYMHIKFIYEYRYYFLKNKK	Buchnera	Buchnera_2115	nonTM	nonCDD	nonDis	nonSignal	nonSignal
NC_002528.1	154193	154253	+	NC_002528.1_ORF.4796	1	LSIIMIYICKFLKIIFFYLI	Buchnera	Buchnera_5304	nonTM	nonCDD	nonDis	nonSignal	nonSignal
NC_002528.1	279908	279953	+	NC_002528.1_ORF.5236	1	MFFRFNNIVKYFNCY	Buchnera	Buchnera_8780	nonTM	nonCDD	nonDis	nonSignal	nonSignal
NC_002528.1	611966	612011	+	NC_002528.1_ORF.6335	1	MSNILYDEINYLKKY	Buchnera	Buchnera_8783	nonTM	nonCDD	nonDis	nonSignal	nonSignal
NC_002528.1	382291	382345	-	NC_002528.1_ORF.7399	1	VSLKKSLFLINFFNFYLL	Buchnera	Buchnera_6520	nonTM	nonCDD	nonDis	nonSignal	nonSignal
NC_002528.1	199032	199092	-	NC_002528.1_ORF.10345	1	MTDIIWNIMNSNLKYIYFFK	Buchnera	Buchnera_5310	nonTM	nonCDD	nonDis	nonSignal	nonSignal
NC_002528.1	35814	35859	-	NC_002528.1_ORF.10929	1	LMIFRYIIYLNFIQL	Buchnera	Buchnera_8793	nonTM	nonCDD	nonDis	nonSignal	nonSignal
NC_002528.1	355520	355589	-	NC_002528.1_ORF.12002	1	LRFLRNDFIKLLKYIHIFLKYII	Buchnera	Buchnera_3927	nonTM	nonCDD	nonDis	nonSignal	nonSignal
NC_002528.1	268406	268454	-	NC_002528.1_ORF.12309	1	LLKKQPDLIYFLKILT	Buchnera	Buchnera_7967	nonTM	nonCDD	nonDis	nonSignal	nonSignal
NC_011834.1	130383	130452	-	NC_011834.1_ORF.8296	1	MKKSIIKKILIYFLYTDYKNNFI	Buchnera	Buchnera_3932	nonTM	nonCDD	nonDis	nonSignal	nonSignal
NC_011833.1	348902	348968	+	NC_011833.1_ORF.5507	1	VFLLFLIINEIVFLKNVKFFYK	Buchnera	Buchnera_4354	nonTM	nonCDD	nonDis	nonSignal	nonSignal
NC_017253.1	198198	198261	-	NC_017253.1_ORF.10130	1	LLFIIILSSKINNTKKKKIFY	Buchnera	Buchnera_4789	nonTM	nonCDD	nonDis	nonSignal	nonSignal
NC_017256.1	258540	258585	+	NC_017256.1_ORF.946	1	LKFLFFKKYILCNKV	Buchnera	Buchnera_8816	nonTM	nonCDD	nonDis	nonSignal	nonSignal
NC_017256.1	164444	164492	+	NC_017256.1_ORF.4845	1	LINIFDVIINFIFFMY	Buchnera	Buchnera_7988	nonTM	nonCDD	nonDis	nonSignal	nonSignal
NC_017256.1	359894	359942	+	NC_017256.1_ORF.5551	1	MIFSKKIYFYIILNKQ	Buchnera	Buchnera_7992	nonTM	nonCDD	nonDis	nonSignal	nonSignal
NC_017256.1	364322	364376	+	NC_017256.1_ORF.5563	1	LHIYCSIILTYMHIKFIY	Buchnera	Buchnera_6547	nonTM	nonCDD	nonDis	nonSignal	nonSignal
NC_017256.1	627257	627305	+	NC_017256.1_ORF.6441	1	LSSFFFEKFIYNIYYI	Buchnera	Buchnera_7996	nonTM	nonCDD	nonDis	nonSignal	nonSignal
NC_017256.1	527884	527956	-	NC_017256.1_ORF.6853	1	VFLKLKYFKLKNIFIFLILILIFY	Buchnera	Buchnera_3586	TRANSMEMBRANE	nonCDD	nonDis	nonSignal	nonSignal
NC_017256.1	14155	14203	-	NC_017256.1_ORF.8705	1	LLIKIHSILTCLKKYF	Buchnera	Buchnera_8005	nonTM	nonCDD	nonDis	nonSignal	nonSignal
NC_017256.1	527754	527799	-	NC_017256.1_ORF.9153	1	LKYISFVFIKKKYIV	Buchnera	Buchnera_8843	nonTM	nonCDD	nonDis	nonSignal	nonSignal
NC_017259.1	203877	203922	+	NC_017259.1_ORF.687	1	MINLYESILNIINII	Buchnera	Buchnera_8864	nonTM	nonCDD	nonDis	nonSignal	nonSignal
NC_017259.1	505407	505455	+	NC_017259.1_ORF.1694	1	MKIYIYINYKIIKYLT	Buchnera	Buchnera_8026	nonTM	nonCDD	nonDis	nonSignal	nonSignal
NC_017259.1	343819	343867	-	NC_017259.1_ORF.9185	1	MKIYILLFRKIKNKVF	Buchnera	Buchnera_8056	nonTM	nonCDD	nonDis	nonSignal	nonSignal
NZ_CP002697.1	3357	3420	+	NZ_CP002697.1_ORF.5	1	MIFLTNTILMIEKNLYVFLIT	Buchnera	Buchnera_4841	nonTM	nonCDD	nonDis	nonSignal	nonSignal
NZ_CP002697.1	150066	150111	+	NZ_CP002697.1_ORF.468	1	MFYNIFIKISLYKLY	Buchnera	Buchnera_8924	nonTM	nonCDD	nonDis	nonSignal	nonSignal
NZ_CP002697.1	346476	346524	+	NZ_CP002697.1_ORF.1144	1	LHNKYTLYLIKVKIVL	Buchnera	Buchnera_8075	nonTM	nonCDD	nonDis	nonSignal	nonSignal
NZ_CP002697.1	432310	432358	+	NZ_CP002697.1_ORF.3491	1	LMLLKKNNFLKIFLLH	Buchnera	Buchnera_8082	nonTM	nonCDD	nonDis	nonSignal	nonSignal
NZ_CP002697.1	160961	161018	+	NZ_CP002697.1_ORF.4693	1	MFLVYLLILLFQINVKFFN	Buchnera	Buchnera_5921	nonTM	nonCDD	nonDis	nonSignal	nonSignal
NZ_CP002697.1	235725	235785	-	NZ_CP002697.1_ORF.9885	1	LIQKKHLNKNKYKKIKLDFI	Buchnera	Buchnera_5391	nonTM	nonCDD	nonDis	nonSignal	nonSignal
NZ_CP002697.1	36453	36504	-	NZ_CP002697.1_ORF.10523	1	MFLIFTIKILISINTFK	Buchnera	Buchnera_7276	nonTM	nonCDD	nonDis	nonSignal	nonSignal
NZ_CP002697.1	515459	515504	-	NZ_CP002697.1_ORF.11096	1	MHCFLKNIFKLKIKV	Buchnera	Buchnera_8971	nonTM	nonCDD	nonDis	nonSignal	nonSignal
NZ_CP002697.1	291290	291362	-	NZ_CP002697.1_ORF.11886	1	LKNIFILQKIRILNKKFLIIYLLY	Buchnera	Buchnera_3621	nonTM	nonCDD	nonDis	nonSignal	nonSignal
NZ_CP009253.1	108951	109002	+	NZ_CP009253.1_ORF.317	1	MFKFVLLSKNFNKINIY	Buchnera	Buchnera_7283	nonTM	nonCDD	nonDis	nonSignal	nonSignal
NZ_CP009253.1	570986	571040	+	NZ_CP009253.1_ORF.6174	1	LNYILIRTYIIKIQSYIL	Buchnera	Buchnera_6632	nonTM	nonCDD	nonDis	nonSignal	nonSignal
NZ_CP009253.1	346931	347000	-	NZ_CP009253.1_ORF.9524	1	MKILSKKYLIFLLSIIIRIFFLY	Buchnera	Buchnera_3998	TRANSMEMBRANE	nonCDD	nonDis	nonSignal	nonSignal
NZ_CP009253.1	195439	195493	-	NZ_CP009253.1_ORF.12284	1	LININKIILIRYYFNTFI	Buchnera	Buchnera_6645	nonTM	nonCDD	nonDis	nonSignal	nonSignal
NZ_CP013259.1	474274	474349	+	NZ_CP013259.1_ORF.3900	1	MMTFLNFFLFSIQNTENILYKIKIK	Buchnera	Buchnera_3314	nonTM	nonCDD	nonDis	nonSignal	nonSignal
NZ_CP013259.1	358151	358199	-	NZ_CP013259.1_ORF.7589	1	VLYFLIILFRKFLNKS	Buchnera	Buchnera_8238	nonTM	nonCDD	nonDis	nonSignal	nonSignal
NZ_CP029161.1	561270	561330	+	NZ_CP029161.1_ORF.1957	1	LLLNFIQYIIKLSINKYKKN	Buchnera	Buchnera_5467	nonTM	nonCDD	nonDis	nonSignal	nonSignal
NZ_CP029161.1	98687	98747	-	NZ_CP029161.1_ORF.11998	1	MKKIFLIKKIKNMLIKINRD	Buchnera	Buchnera_5480	nonTM	nonCDD	nonDis	nonSignal	nonSignal
NZ_CP032759.1	244346	244409	+	NZ_CP032759.1_ORF.5077	1	MKYKLIINLKKRFIKNLLSSK	Buchnera	Buchnera_4977	nonTM	nonCDD	nonDis	nonSignal	nonSignal
NZ_CP034861.1	583327	583393	-	NZ_CP034861.1_ORF.8536	1	LKKLNHLKIFLIKLKNCYKNIL	Buchnera	Buchnera_4519	nonTM	nonCDD	nonDis	nonSignal	nonSignal
NZ_CP034867.1	212496	212562	-	NZ_CP034867.1_ORF.10355	1	MLNILTFNIKLKIKYLSFKLLH	Buchnera	Buchnera_4539	nonTM	nonCDD	nonDis	nonSignal	nonSignal
NZ_CP034873.1	499701	499764	+	NZ_CP034873.1_ORF.1844	1	MIRKLKNYIFKNFDFVKFFKI	Buchnera	Buchnera_5059	nonTM	nonCDD	nonDis	nonSignal	nonSignal
NZ_AP019379.1	261836	261899	+	NZ_AP019379.1_ORF.4512	1	MLFNIFNINMFLKKINCFLKN	Buchnera	Buchnera_5171	nonTM	nonCDD	nonDis	nonSignal	nonSignal
NZ_AP019379.1	539112	539175	-	NZ_AP019379.1_ORF.5701	1	MIKLHFYLKNKISLLVKNIFF	Buchnera	Buchnera_5176	nonTM	nonCDD	nonDis	nonSignal	nonSignal
NZ_CP056771.1	460890	460959	+	NZ_CP056771.1_ORF.1555	1	MKKVIKELGLLQKTKFFKISVII	Buchnera	Buchnera_4261	nonTM	nonCDD	nonDis	nonSignal	nonSignal
BX248583.1	294243	294291	+	BX248583.1_ORF.1084	1	LHNTLYINYFIAIYIS	Candidatus	Candidatus_63367	nonTM	nonCDD	nonDis	nonSignal	nonSignal
BX248583.1	450471	450516	+	BX248583.1_ORF.1615	1	MLLLYLNINIKFQYQ	Candidatus	Candidatus_68115	nonTM	nonCDD	nonDis	nonSignal	nonSignal
BX248583.1	610080	610134	+	BX248583.1_ORF.2093	1	MLFIRIIYIFLRINIILQ	Candidatus	Candidatus_53820	nonTM	nonCDD	nonDis	nonSignal	nonSignal
BX248583.1	30514	30568	+	BX248583.1_ORF.2541	1	VIFKDFVINFIVKIFILK	Candidatus	Candidatus_53821	nonTM	nonCDD	nonDis	nonSignal	nonSignal
BX248583.1	50944	50992	+	BX248583.1_ORF.2616	1	LLKLNNLNEISIYFMI	Candidatus	Candidatus_63372	nonTM	nonCDD	nonDis	nonSignal	nonSignal
BX248583.1	214105	214150	+	BX248583.1_ORF.3228	1	MNIELSTLVFYIYLL	Candidatus	Candidatus_68131	nonTM	nonCDD	nonDis	nonSignal	nonSignal
BX248583.1	220444	220492	+	BX248583.1_ORF.3254	1	LIIINNLRIIKYYNSV	Candidatus	Candidatus_63380	nonTM	nonCDD	nonDis	nonSignal	nonSignal
BX248583.1	334012	334060	+	BX248583.1_ORF.3691	1	MKKSLQYKLNLIISIL	Candidatus	Candidatus_63385	nonTM	nonCDD	nonDis	nonSignal	nonSignal
BX248583.1	488272	488320	+	BX248583.1_ORF.4219	1	MILKIKNTHSYNMYNL	Candidatus	Candidatus_63386	nonTM	nonCDD	nonDis	nonSignal	nonSignal
BX248583.1	578143	578197	+	BX248583.1_ORF.4496	1	LFSLYFLLNKLFIFKQSY	Candidatus	Candidatus_53829	nonTM	nonCDD	nonDis	nonSignal	nonSignal
BX248583.1	682282	682330	+	BX248583.1_ORF.4801	1	LLIIYMYILLICNILI	Candidatus	Candidatus_63389	nonTM	nonCDD	nonDis	nonSignal	nonSignal
BX248583.1	253544	253598	+	BX248583.1_ORF.5903	1	LYYILNFLYILSILIIYM	Candidatus	Candidatus_53835	nonTM	nonCDD	nonDis	nonSignal	nonSignal
BX248583.1	388550	388610	+	BX248583.1_ORF.6371	1	LLVLYHHDIYNIIKNLCNIF	Candidatus	Candidatus_45980	nonTM	nonCDD	nonDis	nonSignal	nonSignal
BX248583.1	637208	637253	-	BX248583.1_ORF.7544	1	LILVFYKIELTYHCI	Candidatus	Candidatus_68152	nonTM	nonCDD	nonDis	nonSignal	nonSignal
BX248583.1	499853	499898	-	BX248583.1_ORF.8073	1	MIKFIYNIAYVGNRL	Candidatus	Candidatus_68157	nonTM	nonCDD	nonDis	nonSignal	nonSignal
BX248583.1	427466	427511	-	BX248583.1_ORF.8396	1	MFVLLNIKIVFVFIY	Candidatus	Candidatus_68161	nonTM	nonCDD	nonDis	nonSignal	nonSignal
BX248583.1	182429	182474	-	BX248583.1_ORF.9193	1	LYCNILHKINIFKLF	Candidatus	Candidatus_68164	nonTM	nonCDD	nonDis	nonSignal	nonSignal
BX248583.1	556813	556858	-	BX248583.1_ORF.10321	1	MNMIHIKYCNISIYS	Candidatus	Candidatus_68170	nonTM	nonCDD	nonDis	nonSignal	nonSignal
BX248583.1	524575	524620	-	BX248583.1_ORF.10434	1	MSNILSIYYFVYRII	Candidatus	Candidatus_68171	nonTM	nonCDD	nonDis	nonSignal	nonSignal
BX248583.1	450502	450550	-	BX248583.1_ORF.10766	1	MVFIKINICIFIGIEI	Candidatus	Candidatus_63431	nonTM	nonCDD	nonDis	nonSignal	nonSignal
BX248583.1	406339	406387	-	BX248583.1_ORF.10904	1	MHLFYIINIISIFCNI	Candidatus	Candidatus_63434	nonTM	nonCDD	nonDis	nonSignal	nonSignal
BX248583.1	245257	245302	-	BX248583.1_ORF.11429	1	MLYFLYIYLCIYINY	Candidatus	Candidatus_68180	nonTM	nonCDD	nonDis	nonSignal	nonSignal
BX248583.1	680970	681039	-	BX248583.1_ORF.12264	1	VLNILKLILDIQIYYYHKIIYQL	Candidatus	Candidatus_36039	nonTM	nonCDD	nonDis	nonSignal	nonSignal
BX248583.1	677991	678039	-	BX248583.1_ORF.12272	1	MYKYSLFIYSIIHYKF	Candidatus	Candidatus_63440	nonTM	nonCDD	nonDis	nonSignal	nonSignal
BX248583.1	579558	579603	-	BX248583.1_ORF.12651	1	LIIEYIIIKYDWNIY	Candidatus	Candidatus_68195	nonTM	nonCDD	nonDis	nonSignal	nonSignal
BX248583.1	558522	558570	-	BX248583.1_ORF.12752	1	LLKQIFLSIIFNNLVM	Candidatus	Candidatus_63446	nonTM	nonCDD	nonDis	nonSignal	nonSignal
BX248583.1	450594	450639	-	BX248583.1_ORF.13232	1	MDFKFTIFYTIVSYI	Candidatus	Candidatus_68205	nonTM	nonCDD	nonDis	nonSignal	nonSignal
BX248583.1	431103	431151	-	BX248583.1_ORF.13295	1	LIFWLLKIYTIISGYI	Candidatus	Candidatus_63451	nonTM	nonCDD	nonDis	nonSignal	nonSignal
BX248583.1	387765	387813	-	BX248583.1_ORF.13496	1	LFNILKIAFTRYLNIF	Candidatus	Candidatus_63452	nonTM	nonCDD	nonDis	nonSignal	nonSignal
BX248583.1	26850	26907	-	BX248583.1_ORF.14684	1	LILHTNIFIYILLNNIYTT	Candidatus	Candidatus_49498	nonTM	nonCDD	nonDis	nonSignal	nonSignal
AP012554.1	42477	42537	+	AP012554.1_ORF.186	1	LINKFLIKLRQNNILSIFNT	Candidatus	Candidatus_46010	nonTM	nonCDD	nonDis	nonSignal	nonSignal
AP012554.1	104001	104055	+	AP012554.1_ORF.427	1	LNYMHILFLQYALLKDIR	Candidatus	Candidatus_53879	nonTM	nonCDD	nonDis	nonSignal	nonSignal
AP012554.1	166176	166224	+	AP012554.1_ORF.689	1	MSTDYKNSINVNLIKF	Candidatus	Candidatus_63460	nonTM	nonCDD	nonDis	nonSignal	nonSignal
AP012554.1	179181	179229	+	AP012554.1_ORF.742	1	LIIFLFNRNYTTLYFN	Candidatus	Candidatus_63463	nonTM	nonCDD	nonDis	nonSignal	nonSignal
AP012554.1	186414	186459	+	AP012554.1_ORF.774	1	MSVCINLPLSLFESN	Candidatus	Candidatus_68221	nonTM	nonCDD	nonDis	nonSignal	nonSignal
AP012554.1	231252	231297	+	AP012554.1_ORF.953	1	MLKNIRKYILLRNFY	Candidatus	Candidatus_68226	nonTM	nonCDD	nonDis	nonSignal	nonSignal
AP012554.1	266676	266721	+	AP012554.1_ORF.1078	1	LCLFRYISLICINIL	Candidatus	Candidatus_68228	nonTM	nonCDD	nonDis	nonSignal	nonSignal
AP012554.1	298392	298440	+	AP012554.1_ORF.1222	1	LNIELNLLKIICNLFI	Candidatus	Candidatus_63465	nonTM	nonCDD	nonDis	nonSignal	nonSignal
AP012554.1	366690	366735	+	AP012554.1_ORF.1470	1	MVIKTILNITYILIP	Candidatus	Candidatus_68233	nonTM	nonCDD	nonDis	nonSignal	nonSignal
AP012554.1	433158	433227	+	AP012554.1_ORF.1662	1	MLVILITVKIKLIKYLILMKITI	Candidatus	Candidatus_36054	nonTM	nonCDD	nonDis	nonSignal	nonSignal
AP012554.1	520191	520239	+	AP012554.1_ORF.1992	1	MYSIRIHNLYVLKDNL	Candidatus	Candidatus_63478	nonTM	nonCDD	nonDis	nonSignal	nonSignal
AP012554.1	575502	575553	+	AP012554.1_ORF.2210	1	MYSNIIISIIALQKICQ	Candidatus	Candidatus_58319	nonTM	nonCDD	nonDis	nonSignal	nonSignal
AP012554.1	706701	706755	+	AP012554.1_ORF.2770	1	MQYQILIYITILRLFISL	Candidatus	Candidatus_53906	nonTM	nonCDD	nonDis	nonSignal	nonSignal
AP012554.1	860106	860166	+	AP012554.1_ORF.3323	1	MFNINRLIFSLFPFITSSKF	Candidatus	Candidatus_46028	nonTM	nonCDD	nonDis	nonSignal	nonSignal
AP012554.1	906906	906954	+	AP012554.1_ORF.3511	1	MNNILIYQSITHIFLK	Candidatus	Candidatus_63490	nonTM	nonCDD	nonDis	nonSignal	nonSignal
AP012554.1	973764	973827	+	AP012554.1_ORF.3783	1	LIFLSQSIKFLYSEKNLTVLF	Candidatus	Candidatus_42449	nonTM	nonCDD	nonDis	nonSignal	nonSignal
AP012554.1	1069866	1069917	+	AP012554.1_ORF.4173	1	LNILNILNQKAFLYSTF	Candidatus	Candidatus_58332	nonTM	nonCDD	nonDis	nonSignal	nonSignal
AP012554.1	1091223	1091268	+	AP012554.1_ORF.4250	1	MATLFVYLMIRKNNY	Candidatus	Candidatus_68268	nonTM	nonCDD	nonDis	nonSignal	nonSignal
AP012554.1	118690	118741	+	AP012554.1_ORF.4920	1	MLKTIKYLNLIFNYIIC	Candidatus	Candidatus_58340	nonTM	nonCDD	nonDis	nonSignal	nonSignal
AP012554.1	153166	153229	+	AP012554.1_ORF.5074	1	LKLIFLLSLKIYYFLMFLTLS	Candidatus	Candidatus_42454	nonTM	nonCDD	nonDis	nonSignal	nonSignal
AP012554.1	260863	260911	+	AP012554.1_ORF.5446	1	LIFKIFLLNDLVLNNT	Candidatus	Candidatus_63514	nonTM	nonCDD	nonDis	nonSignal	nonSignal
AP012554.1	371686	371740	+	AP012554.1_ORF.5883	1	MIIKNYIFHELINYFIFC	Candidatus	Candidatus_53932	nonTM	nonCDD	nonDis	nonSignal	nonSignal
AP012554.1	424297	424342	+	AP012554.1_ORF.6133	1	LYLLNLLNIFFIDIM	Candidatus	Candidatus_68291	nonTM	nonCDD	nonDis	nonSignal	nonSignal
AP012554.1	432556	432604	+	AP012554.1_ORF.6161	1	MLKHNIYLLHINYLEK	Candidatus	Candidatus_63516	nonTM	nonCDD	nonDis	nonSignal	nonSignal
AP012554.1	435736	435784	+	AP012554.1_ORF.6168	1	MKYLNKINLLNIFKKI	Candidatus	Candidatus_63517	nonTM	nonCDD	nonDis	nonSignal	nonSignal
AP012554.1	480067	480115	+	AP012554.1_ORF.6363	1	LDFLYKYSILNIILCA	Candidatus	Candidatus_63519	nonTM	nonCDD	nonDis	nonSignal	nonSignal
AP012554.1	619516	619570	+	AP012554.1_ORF.6980	1	MIQNQYIILIIYLYSNLI	Candidatus	Candidatus_53939	nonTM	nonCDD	nonDis	nonSignal	nonSignal
AP012554.1	682009	682057	+	AP012554.1_ORF.7263	1	MTQIGIKDSIILLNNI	Candidatus	Candidatus_63523	nonTM	nonCDD	nonDis	nonSignal	nonSignal
AP012554.1	766123	766171	+	AP012554.1_ORF.7568	1	MNYTWANFLKLLNNIS	Candidatus	Candidatus_63529	nonTM	nonCDD	nonDis	nonSignal	nonSignal
AP012554.1	904738	904792	+	AP012554.1_ORF.8130	1	VLLDKNHKLTNLVILNST	Candidatus	Candidatus_53945	nonTM	nonCDD	nonDis	nonSignal	nonSignal
AP012554.1	969397	969442	+	AP012554.1_ORF.8401	1	MMIHINNNKYFIYNK	Candidatus	Candidatus_68314	nonTM	nonCDD	nonDis	nonSignal	nonSignal
AP012554.1	977548	977599	+	AP012554.1_ORF.8432	1	MLIIYLKLLINKILNRF	Candidatus	Candidatus_58366	nonTM	nonCDD	nonDis	nonSignal	nonSignal
AP012554.1	7637	7685	+	AP012554.1_ORF.9191	1	LFSFKQSIISYNTLHI	Candidatus	Candidatus_63542	nonTM	nonCDD	nonDis	nonSignal	nonSignal
AP012554.1	155204	155252	+	AP012554.1_ORF.9869	1	LFIFISLTYYIINLDF	Candidatus	Candidatus_63551	nonTM	nonCDD	nonDis	nonSignal	nonSignal
AP012554.1	156047	156101	+	AP012554.1_ORF.9874	1	LYVIYFYYYFLIKITSIC	Candidatus	Candidatus_53953	nonTM	nonCDD	nonDis	nonSignal	nonSignal
AP012554.1	312323	312371	+	AP012554.1_ORF.10402	1	MLFKKPCIFKNIYIKQ	Candidatus	Candidatus_63554	nonTM	nonCDD	nonDis	nonSignal	nonSignal
AP012554.1	350039	350093	+	AP012554.1_ORF.10553	1	MFNLFIFSYISINIFKYS	Candidatus	Candidatus_53959	nonTM	nonCDD	nonDis	nonSignal	nonSignal
AP012554.1	363329	363383	+	AP012554.1_ORF.10621	1	MYNFDFIFLLDIRIYCIT	Candidatus	Candidatus_53961	nonTM	nonCDD	nonDis	nonSignal	nonSignal
AP012554.1	363503	363548	+	AP012554.1_ORF.10622	1	LKICIINNLTFFVSL	Candidatus	Candidatus_68340	nonTM	nonCDD	nonDis	nonSignal	nonSignal
AP012554.1	468779	468842	+	AP012554.1_ORF.10977	1	LLSLINIISYFLIDISIEIMI	Candidatus	Candidatus_42490	nonTM	nonCDD	nonDis	nonSignal	nonSignal
AP012554.1	488081	488126	+	AP012554.1_ORF.11056	1	MLLVLLLILVYYLNK	Candidatus	Candidatus_68348	nonTM	nonCDD	nonDis	nonSignal	nonSignal
AP012554.1	642206	642254	+	AP012554.1_ORF.11687	1	MQCIRINGFNIIEIYR	Candidatus	Candidatus_63568	nonTM	nonCDD	nonDis	nonSignal	nonSignal
AP012554.1	726446	726509	+	AP012554.1_ORF.12021	1	MNIFILYRQDNNKIVNISINL	Candidatus	Candidatus_42498	nonTM	nonCDD	nonDis	nonSignal	nonSignal
AP012554.1	738311	738359	+	AP012554.1_ORF.12063	1	MLSTNDIYELFIRVLN	Candidatus	Candidatus_63571	nonTM	nonCDD	nonDis	nonSignal	nonSignal
AP012554.1	816545	816593	+	AP012554.1_ORF.12407	1	MPFKYTFISNIQKTLL	Candidatus	Candidatus_63574	nonTM	nonCDD	nonDis	nonSignal	nonSignal
AP012554.1	822047	822095	+	AP012554.1_ORF.12425	1	LIFLIRTILNYNFQCC	Candidatus	Candidatus_63575	nonTM	nonCDD	nonDis	nonSignal	nonSignal
AP012554.1	1027019	1027070	+	AP012554.1_ORF.13265	1	VISYIPFIYYKIYIKNK	Candidatus	Candidatus_58415	nonTM	nonCDD	nonDis	nonSignal	nonSignal
AP012554.1	1137709	1137757	-	AP012554.1_ORF.13821	1	LLFMYKINNSMLFMNI	Candidatus	Candidatus_63583	nonTM	nonCDD	nonDis	nonSignal	nonSignal
AP012554.1	1104760	1104808	-	AP012554.1_ORF.13972	1	LCIKKITKCFRYFCLM	Candidatus	Candidatus_63584	nonTM	nonCDD	nonDis	nonSignal	nonSignal
AP012554.1	1010302	1010350	-	AP012554.1_ORF.14315	1	LIIYVYLKNTIDIVLF	Candidatus	Candidatus_63590	nonTM	nonCDD	nonDis	nonSignal	nonSignal
AP012554.1	926254	926302	-	AP012554.1_ORF.14629	1	MKGAFLFFLTYFNKII	Candidatus	Candidatus_63592	nonTM	nonCDD	nonDis	nonSignal	nonSignal
AP012554.1	728044	728092	-	AP012554.1_ORF.15432	1	MVNLLLNLKGCLKYLK	Candidatus	Candidatus_63594	nonTM	nonCDD	nonDis	nonSignal	nonSignal
AP012554.1	695053	695101	-	AP012554.1_ORF.15559	1	MLLYPIHISKILTRLV	Candidatus	Candidatus_63596	nonTM	nonCDD	nonDis	nonSignal	nonSignal
AP012554.1	550354	550402	-	AP012554.1_ORF.16067	1	LFTRFNSEYIYIIYNI	Candidatus	Candidatus_63603	nonTM	nonCDD	nonDis	nonSignal	nonSignal
AP012554.1	440005	440059	-	AP012554.1_ORF.16462	1	MNLFKLIKLLIFQCYLVT	Candidatus	Candidatus_53999	nonTM	nonCDD	nonDis	nonSignal	nonSignal
AP012554.1	415993	416047	-	AP012554.1_ORF.16551	1	MLLDEFVCLCNINNLLFT	Candidatus	Candidatus_54001	nonTM	nonCDD	nonDis	nonSignal	nonSignal
AP012554.1	263236	263290	-	AP012554.1_ORF.17165	1	LLIILIKCLNGIFLKDIY	Candidatus	Candidatus_54005	nonTM	nonCDD	nonDis	nonSignal	nonSignal
AP012554.1	232465	232519	-	AP012554.1_ORF.17298	1	LINIMVLLSFLMNDSIII	Candidatus	Candidatus_54007	nonTM	nonCDD	nonDis	nonSignal	nonSignal
AP012554.1	44230	44278	-	AP012554.1_ORF.18009	1	LLNNRSIILKDKSFIL	Candidatus	Candidatus_63614	nonTM	nonCDD	nonDis	nonSignal	nonSignal
AP012554.1	14044	14089	-	AP012554.1_ORF.18136	1	MNRYMNNRLITINFT	Candidatus	Candidatus_68412	nonTM	nonCDD	nonDis	nonSignal	nonSignal
AP012554.1	1142220	1142265	-	AP012554.1_ORF.18236	1	VISSILYKITFIINL	Candidatus	Candidatus_68413	nonTM	nonCDD	nonDis	nonSignal	nonSignal
AP012554.1	1137906	1137957	-	AP012554.1_ORF.18256	1	LKKIFNFIKLIVNLLIY	Candidatus	Candidatus_58460	nonTM	nonCDD	nonDis	nonSignal	nonSignal
AP012554.1	1133670	1133739	-	AP012554.1_ORF.18278	1	MNSIRYFHINFANLFYILIIFLC	Candidatus	Candidatus_36132	TRANSMEMBRANE	nonCDD	nonDis	nonSignal	nonSignal
AP012554.1	1069887	1069956	-	AP012554.1_ORF.18548	1	MLTSSCIDSIANLKSRIQKCFLI	Candidatus	Candidatus_36136	nonTM	nonCDD	nonDis	nonSignal	nonSignal
AP012554.1	935778	935823	-	AP012554.1_ORF.19115	1	VLSLTIYFVLQNVLL	Candidatus	Candidatus_68431	nonTM	nonCDD	nonDis	nonSignal	nonSignal
AP012554.1	902010	902058	-	AP012554.1_ORF.19255	1	LIGIYRSNVYYYIIYM	Candidatus	Candidatus_63622	nonTM	nonCDD	nonDis	nonSignal	nonSignal
AP012554.1	838893	838941	-	AP012554.1_ORF.19505	1	MMSLLVIIYEKYLLCR	Candidatus	Candidatus_63626	nonTM	nonCDD	nonDis	nonSignal	nonSignal
AP012554.1	822069	822114	-	AP012554.1_ORF.19570	1	MLLLVLSNIENCNLI	Candidatus	Candidatus_68432	nonTM	nonCDD	nonDis	nonSignal	nonSignal
AP012554.1	734466	734511	-	AP012554.1_ORF.19952	1	MYSCLNSMSINVSLH	Candidatus	Candidatus_68435	nonTM	nonCDD	nonDis	nonSignal	nonSignal
AP012554.1	734295	734343	-	AP012554.1_ORF.19953	1	MDLLTSIIISNIIFFD	Candidatus	Candidatus_63630	nonTM	nonCDD	nonDis	nonSignal	nonSignal
AP012554.1	705720	705765	-	AP012554.1_ORF.20071	1	MSNYLIINIFLFLTP	Candidatus	Candidatus_68436	nonTM	nonCDD	nonDis	nonSignal	nonSignal
AP012554.1	607635	607683	-	AP012554.1_ORF.20429	1	LKINFLSFFVKFLDIF	Candidatus	Candidatus_63634	nonTM	nonCDD	nonDis	nonSignal	nonSignal
AP012554.1	415455	415518	-	AP012554.1_ORF.21152	1	LVLINKYIASIIYCIILNIII	Candidatus	Candidatus_42555	nonTM	nonCDD	nonDis	nonSignal	nonSignal
AP012554.1	406662	406725	-	AP012554.1_ORF.21187	1	MLKLITKKINNSDLISIFDML	Candidatus	Candidatus_42556	nonTM	nonCDD	nonDis	nonSignal	nonSignal
AP012554.1	372090	372138	-	AP012554.1_ORF.21328	1	MLRMTQFMVSLLKYIE	Candidatus	Candidatus_63646	nonTM	nonCDD	nonDis	nonSignal	nonSignal
AP012554.1	363222	363267	-	AP012554.1_ORF.21364	1	LLIKIYKIYKIFKSR	Candidatus	Candidatus_68451	nonTM	nonCDD	nonDis	nonSignal	nonSignal
AP012554.1	298002	298050	-	AP012554.1_ORF.21643	1	MKTLLFFWIKIYFKYG	Candidatus	Candidatus_63648	nonTM	nonCDD	nonDis	nonSignal	nonSignal
AP012554.1	270594	270648	-	AP012554.1_ORF.21760	1	LLINFNIINRSFFKSTHT	Candidatus	Candidatus_54050	nonTM	nonCDD	nonDis	nonSignal	nonSignal
AP012554.1	216876	216924	-	AP012554.1_ORF.21977	1	LLNFNIKILYRLNRYS	Candidatus	Candidatus_63652	nonTM	nonCDD	nonDis	nonSignal	nonSignal
AP012554.1	133872	133920	-	AP012554.1_ORF.22327	1	LLSLYVNYLILHEMHH	Candidatus	Candidatus_63656	nonTM	nonCDD	nonDis	nonSignal	nonSignal
AP012554.1	1080239	1080284	-	AP012554.1_ORF.23101	1	MFIFALLYLKITLYS	Candidatus	Candidatus_68467	nonTM	nonCDD	nonDis	nonSignal	nonSignal
AP012554.1	813479	813533	-	AP012554.1_ORF.24056	1	MFKFYSILFVIKLKILIS	Candidatus	Candidatus_54064	nonTM	nonCDD	nonDis	nonSignal	nonSignal
AP012554.1	734429	734480	-	AP012554.1_ORF.24350	1	MFLYIRIFLLILILTIS	Candidatus	Candidatus_58518	nonTM	nonCDD	nonDis	nonSignal	nonSignal
AP012554.1	584861	584924	-	AP012554.1_ORF.24970	1	LLILIFFYNYKISKEIRIIML	Candidatus	Candidatus_42573	nonTM	nonCDD	nonDis	nonSignal	nonSignal
AP012554.1	573908	573962	-	AP012554.1_ORF.25018	1	MINCFTIFLLIFIIFDLI	Candidatus	Candidatus_54069	nonTM	nonCDD	nonDis	nonSignal	nonSignal
AP012554.1	488525	488570	-	AP012554.1_ORF.25334	1	LIFSLKYSKLQSKKI	Candidatus	Candidatus_68482	nonTM	nonCDD	nonDis	nonSignal	nonSignal
AP012554.1	267176	267239	-	AP012554.1_ORF.26206	1	MNEYIKLIFYEKNLLIFYILI	Candidatus	Candidatus_42583	nonTM	nonCDD	nonDis	nonSignal	nonSignal
AP012554.1	255890	255962	-	AP012554.1_ORF.26265	1	MLLFLFKIKIKHFINYKIMVIAIY	Candidatus	Candidatus_33329	nonTM	nonCDD	nonDis	nonSignal	nonSignal
AP012554.1	230960	231008	-	AP012554.1_ORF.26379	1	MYLNKAHLHIFILYFI	Candidatus	Candidatus_63688	nonTM	nonCDD	nonDis	nonSignal	nonSignal
AP012554.1	129413	129458	-	AP012554.1_ORF.26786	1	MLSIAIASNKFILMI	Candidatus	Candidatus_68493	nonTM	nonCDD	nonDis	nonSignal	nonSignal
AP012554.1	49994	50042	-	AP012554.1_ORF.27089	1	MDLLIGLLKIVLHIIC	Candidatus	Candidatus_63694	nonTM	nonCDD	nonDis	nonSignal	nonSignal
AP012554.1	9818	9863	-	AP012554.1_ORF.27245	1	MKHQKFAKLKLYKYL	Candidatus	Candidatus_68498	nonTM	nonCDD	nonDis	nonSignal	nonSignal
CP012849.1	306237	306285	+	CP012849.1_ORF.1066	1	MKIFYIISHYLLLVLT	Candidatus	Candidatus_63699	nonTM	nonCDD	nonDis	nonSignal	nonSignal
CP012849.1	412222	412270	+	CP012849.1_ORF.3168	1	MSHVFKCNILLYGISL	Candidatus	Candidatus_63707	nonTM	nonCDD	nonDis	nonSignal	nonSignal
CP012849.1	446623	446677	+	CP012849.1_ORF.3273	1	MFLYLIKIFYIFIFLILF	Candidatus	Candidatus_54097	nonTM	nonCDD	nonDis	nonSignal	nonSignal
CP012849.1	90800	90845	+	CP012849.1_ORF.3862	1	MIVLYIFFSIFFHKS	Candidatus	Candidatus_68521	nonTM	nonCDD	nonDis	nonSignal	nonSignal
CP012849.1	232601	232649	+	CP012849.1_ORF.4334	1	LIKNINAKYINFLNSS	Candidatus	Candidatus_63714	nonTM	nonCDD	nonDis	nonSignal	nonSignal
CP012849.1	370964	371012	+	CP012849.1_ORF.4846	1	LILKESKNSFVVNLYV	Candidatus	Candidatus_63715	nonTM	nonCDD	nonDis	nonSignal	nonSignal
CP012849.1	465701	465746	+	CP012849.1_ORF.5175	1	LISLFYLIFNNKITL	Candidatus	Candidatus_68528	nonTM	nonCDD	nonDis	nonSignal	nonSignal
CP012849.1	232651	232699	-	CP012849.1_ORF.6314	1	LIDKLKNSLIIINLFV	Candidatus	Candidatus_63723	nonTM	nonCDD	nonDis	nonSignal	nonSignal
CP012849.1	166620	166674	-	CP012849.1_ORF.8197	1	LLSLLLISFSVYFYIKIQ	Candidatus	Candidatus_54110	nonTM	nonCDD	nonDis	nonSignal	nonSignal
CP012849.1	125385	125430	-	CP012849.1_ORF.8346	1	LLFKIILKFNLNFIF	Candidatus	Candidatus_68538	nonTM	nonCDD	nonDis	nonSignal	nonSignal
NC_007292.1	31980	32034	+	NC_007292.1_ORF.138	1	MLRLFNITVYFLILFILF	Candidatus	Candidatus_54120	nonTM	nonCDD	nonDis	nonSignal	nonSignal
NC_007292.1	60822	60870	+	NC_007292.1_ORF.265	1	MIILLNYFIYVFIFVC	Candidatus	Candidatus_63742	nonTM	nonCDD	nonDis	nonSignal	nonSignal
NC_007292.1	220119	220164	+	NC_007292.1_ORF.852	1	LLYATSKYYILIINT	Candidatus	Candidatus_68552	nonTM	nonCDD	nonDis	nonSignal	nonSignal
NC_007292.1	504084	504138	+	NC_007292.1_ORF.1911	1	MIFIVLASMIKFKLYFYL	Candidatus	Candidatus_54136	nonTM	nonCDD	nonDis	nonSignal	nonSignal
NC_007292.1	786804	786852	+	NC_007292.1_ORF.3019	1	MTHNKNLFISKNKNIL	Candidatus	Candidatus_63762	nonTM	nonCDD	nonDis	nonSignal	nonSignal
NC_007292.1	99196	99241	+	NC_007292.1_ORF.3501	1	LFNIFKIKKIYRSLI	Candidatus	Candidatus_68572	nonTM	nonCDD	nonDis	nonSignal	nonSignal
NC_007292.1	144931	144982	+	NC_007292.1_ORF.3655	1	MLYFYIINYNYYLLFST	Candidatus	Candidatus_58628	nonTM	nonCDD	nonDis	nonSignal	nonSignal
NC_007292.1	310693	310744	+	NC_007292.1_ORF.4262	1	LLKLSNIINMTLYKIIY	Candidatus	Candidatus_58635	nonTM	nonCDD	nonDis	nonSignal	nonSignal
NC_007292.1	348529	348577	+	NC_007292.1_ORF.4383	1	MIMCYNVILIFIVNTI	Candidatus	Candidatus_63776	nonTM	nonCDD	nonDis	nonSignal	nonSignal
NC_007292.1	367021	367072	+	NC_007292.1_ORF.4451	1	LLTGYLYNINRNITFII	Candidatus	Candidatus_58637	nonTM	nonCDD	nonDis	nonSignal	nonSignal
NC_007292.1	386899	386953	+	NC_007292.1_ORF.4533	1	MLEILKINNNKYNNILKI	Candidatus	Candidatus_54161	nonTM	nonCDD	nonDis	nonSignal	nonSignal
NC_007292.1	604921	604969	+	NC_007292.1_ORF.5280	1	MYIIYVNHINDYIYFF	Candidatus	Candidatus_63783	nonTM	nonCDD	nonDis	nonSignal	nonSignal
NC_007292.1	625702	625762	+	NC_007292.1_ORF.5365	1	LLIIDIANIHNSNFEIPIIF	Candidatus	Candidatus_46191	nonTM	nonCDD	nonDis	nonSignal	nonSignal
NC_007292.1	665848	665893	+	NC_007292.1_ORF.5522	1	LYFYILDIIYIVMLL	Candidatus	Candidatus_68588	nonTM	nonCDD	nonDis	nonSignal	nonSignal
NC_007292.1	106766	106814	+	NC_007292.1_ORF.6465	1	MLCYLYNKYNYYFLIY	Candidatus	Candidatus_63789	nonTM	nonCDD	nonDis	nonSignal	nonSignal
NC_007292.1	291578	291629	+	NC_007292.1_ORF.7123	1	LKFKIYKICIITSSIKI	Candidatus	Candidatus_58659	nonTM	nonCDD	nonDis	nonSignal	nonSignal
NC_007292.1	586481	586547	+	NC_007292.1_ORF.8146	1	MFLSIYIIYYLIHNDFLFNVHI	Candidatus	Candidatus_39493	nonTM	nonCDD	nonDis	nonSignal	nonSignal
NC_007292.1	743417	743480	+	NC_007292.1_ORF.8807	1	MHNQIFLFITINILYLIYLNT	Candidatus	Candidatus_42670	nonTM	nonCDD	nonDis	nonSignal	nonSignal
NC_007292.1	766805	766853	+	NC_007292.1_ORF.8897	1	MIYINKIITRIKLLIF	Candidatus	Candidatus_63807	nonTM	nonCDD	nonDis	nonSignal	nonSignal
NC_007292.1	777566	777614	+	NC_007292.1_ORF.8938	1	LFIHIIYSIIVYSIFI	Candidatus	Candidatus_63808	nonTM	nonCDD	nonDis	nonSignal	nonSignal
NC_007292.1	781478	781523	+	NC_007292.1_ORF.8953	1	LLYNQLIKIISHYLR	Candidatus	Candidatus_68629	nonTM	nonCDD	nonDis	nonSignal	nonSignal
NC_007292.1	762548	762596	-	NC_007292.1_ORF.9085	1	MLNNFIIFIIKNIFLL	Candidatus	Candidatus_63810	nonTM	nonCDD	nonDis	nonSignal	nonSignal
NC_007292.1	751916	751961	-	NC_007292.1_ORF.9135	1	MKYSVLIFNRKNILS	Candidatus	Candidatus_68632	nonTM	nonCDD	nonDis	nonSignal	nonSignal
NC_007292.1	662897	662951	-	NC_007292.1_ORF.9481	1	MKFMTIINISIKKSKKFY	Candidatus	Candidatus_54196	nonTM	nonCDD	nonDis	nonSignal	nonSignal
NC_007292.1	293204	293252	-	NC_007292.1_ORF.11178	1	MCYLRIYILICCIINC	Candidatus	Candidatus_63829	nonTM	nonCDD	nonDis	nonSignal	nonSignal
NC_007292.1	726340	726388	-	NC_007292.1_ORF.12572	1	LIFIKIFSAVVFNEIQ	Candidatus	Candidatus_63835	nonTM	nonCDD	nonDis	nonSignal	nonSignal
NC_007292.1	654361	654418	-	NC_007292.1_ORF.12807	1	LLIHHAYNIITINTILIYT	Candidatus	Candidatus_49812	nonTM	nonCDD	nonDis	nonSignal	nonSignal
NC_007292.1	581047	581095	-	NC_007292.1_ORF.13096	1	MVIIKIYLIFNFVYCY	Candidatus	Candidatus_63845	nonTM	nonCDD	nonDis	nonSignal	nonSignal
NC_007292.1	309337	309388	-	NC_007292.1_ORF.14313	1	LIYILNIKIFRNYILNI	Candidatus	Candidatus_58726	nonTM	nonCDD	nonDis	nonSignal	nonSignal
NC_007292.1	266080	266128	-	NC_007292.1_ORF.14468	1	LISYVKLLKLLLYYSI	Candidatus	Candidatus_63856	nonTM	nonCDD	nonDis	nonSignal	nonSignal
NC_007292.1	10759	10807	-	NC_007292.1_ORF.15402	1	MNRLHMQTNIYTLIKI	Candidatus	Candidatus_63860	nonTM	nonCDD	nonDis	nonSignal	nonSignal
NC_007292.1	775386	775434	-	NC_007292.1_ORF.15504	1	MIIIRYFVILLNHNNI	Candidatus	Candidatus_63861	nonTM	nonCDD	nonDis	nonSignal	nonSignal
NC_007292.1	644181	644226	-	NC_007292.1_ORF.16011	1	LLRFKYLLSWRTKLI	Candidatus	Candidatus_68701	nonTM	nonCDD	nonDis	nonSignal	nonSignal
NC_007292.1	505635	505680	-	NC_007292.1_ORF.16659	1	VIEPIFLLFFKNLYK	Candidatus	Candidatus_68708	nonTM	nonCDD	nonDis	nonSignal	nonSignal
NC_007292.1	423390	423462	-	NC_007292.1_ORF.17031	1	MCFCLKILNNKFNKYLDNSKHYFF	Candidatus	Candidatus_33422	nonTM	nonCDD	nonDis	nonSignal	nonSignal
NC_007292.1	414969	415038	-	NC_007292.1_ORF.17063	1	VIIYILNCDIYIHRIIFRLYCFY	Candidatus	Candidatus_36298	nonTM	nonCDD	nonDis	nonSignal	nonSignal
NC_007292.1	413904	413952	-	NC_007292.1_ORF.17067	1	MMIIFNLHRNSIYLSI	Candidatus	Candidatus_63880	nonTM	nonCDD	nonDis	nonSignal	nonSignal
NC_007292.1	241344	241395	-	NC_007292.1_ORF.17816	1	LIKYLHEISFYKISIYL	Candidatus	Candidatus_58758	nonTM	nonCDD	nonDis	nonSignal	nonSignal
NC_014109.1	193464	193512	+	NC_014109.1_ORF.701	1	MSYIFKKNLFRKLYKF	Candidatus	Candidatus_63900	nonTM	nonCDD	nonDis	nonSignal	nonSignal
NC_014109.1	194569	194623	+	NC_014109.1_ORF.2911	1	LMIEEKIIKILSRIFAFL	Candidatus	Candidatus_54260	nonTM	nonCDD	nonDis	nonSignal	nonSignal
NC_014109.1	266059	266104	+	NC_014109.1_ORF.3130	1	MILECKKNSLIFSLF	Candidatus	Candidatus_68751	nonTM	nonCDD	nonDis	nonSignal	nonSignal
NC_014109.1	356686	356734	+	NC_014109.1_ORF.3492	1	MLFIKLMFFIFLFGNS	Candidatus	Candidatus_63914	nonTM	nonCDD	nonDis	nonSignal	nonSignal
NC_014109.1	437842	437902	+	NC_014109.1_ORF.3832	1	MNVLSLSKIQFVSIVLDKFY	Candidatus	Candidatus_46289	nonTM	nonCDD	nonDis	nonSignal	nonSignal
NC_014109.1	492628	492676	+	NC_014109.1_ORF.4060	1	LITAKYFPLKNLNLKF	Candidatus	Candidatus_63917	nonTM	nonCDD	nonDis	nonSignal	nonSignal
NC_014109.1	21167	21233	+	NC_014109.1_ORF.4420	1	MIESKNFSVIFKFFLKKLSLFL	Candidatus	Candidatus_39564	nonTM	nonCDD	nonDis	nonSignal	nonSignal
NC_014109.1	240326	240374	+	NC_014109.1_ORF.5196	1	MKTLLNITKSLFFLKN	Candidatus	Candidatus_63925	nonTM	nonCDD	nonDis	nonSignal	nonSignal
NC_014109.1	271181	271247	+	NC_014109.1_ORF.5327	1	MYLKYLYTEEVYIDLNRYSIEF	Candidatus	Candidatus_39569	nonTM	nonCDD	nonDis	nonSignal	nonSignal
NC_014109.1	488320	488368	-	NC_014109.1_ORF.6825	1	MNNIKIILYKKYLLKL	Candidatus	Candidatus_63936	nonTM	nonCDD	nonDis	nonSignal	nonSignal
NC_014109.1	47638	47692	-	NC_014109.1_ORF.8452	1	MRFSVSRILKKIFLIIFS	Candidatus	Candidatus_54288	nonTM	nonCDD	nonDis	nonSignal	nonSignal
NC_014109.1	417981	418050	-	NC_014109.1_ORF.9177	1	MNKITFFTNKIPKIFLKNLKLNF	Candidatus	Candidatus_36343	nonTM	nonCDD	nonDis	nonSignal	nonSignal
NC_014109.1	384302	384347	-	NC_014109.1_ORF.11286	1	LKYICFNFLIKLSNL	Candidatus	Candidatus_68812	nonTM	nonCDD	nonDis	nonSignal	nonSignal
NC_014109.1	169598	169652	-	NC_014109.1_ORF.12068	1	MSFSILFLQEIFLRKLLK	Candidatus	Candidatus_54314	nonTM	nonCDD	nonDis	nonSignal	nonSignal
NC_014109.1	41708	41756	-	NC_014109.1_ORF.12516	1	LFFIFSLKQDKIQMIF	Candidatus	Candidatus_63973	nonTM	nonCDD	nonDis	nonSignal	nonSignal
NC_014909.2	413976	414021	+	NC_014909.2_ORF.1504	1	VSSLILIIYIIQINY	Candidatus	Candidatus_68833	nonTM	nonCDD	nonDis	nonSignal	nonSignal
NC_014909.2	445650	445695	+	NC_014909.2_ORF.1595	1	MFLSILPQNNRIKIK	Candidatus	Candidatus_68834	nonTM	nonCDD	nonDis	nonSignal	nonSignal
NC_014909.2	678144	678189	+	NC_014909.2_ORF.2320	1	LLLIINYIKTDIIQK	Candidatus	Candidatus_68839	nonTM	nonCDD	nonDis	nonSignal	nonSignal
NC_014909.2	29368	29416	+	NC_014909.2_ORF.2609	1	LIKCLISLIYIIKIIL	Candidatus	Candidatus_63991	nonTM	nonCDD	nonDis	nonSignal	nonSignal
NC_014909.2	194426	194474	+	NC_014909.2_ORF.5669	1	LKLKYKYVLYNILTLL	Candidatus	Candidatus_64009	nonTM	nonCDD	nonDis	nonSignal	nonSignal
NC_014909.2	364262	364310	+	NC_014909.2_ORF.6302	1	MPKYNIILYMNKFNKK	Candidatus	Candidatus_64017	nonTM	nonCDD	nonDis	nonSignal	nonSignal
NC_014909.2	507020	507065	-	NC_014909.2_ORF.8305	1	MIALILIVLYIKIYY	Candidatus	Candidatus_68889	nonTM	nonCDD	nonDis	nonSignal	nonSignal
NC_014909.2	464180	464225	-	NC_014909.2_ORF.8508	1	LQLTSNNIFNIIKYK	Candidatus	Candidatus_68891	nonTM	nonCDD	nonDis	nonSignal	nonSignal
NC_014909.2	358126	358174	-	NC_014909.2_ORF.11570	1	LKLLQKKIIIIFKYIN	Candidatus	Candidatus_64043	nonTM	nonCDD	nonDis	nonSignal	nonSignal
NC_014909.2	264163	264211	-	NC_014909.2_ORF.11876	1	LDYIIITKNIFLILIT	Candidatus	Candidatus_64045	nonTM	nonCDD	nonDis	nonSignal	nonSignal
NC_014909.2	594366	594429	-	NC_014909.2_ORF.13150	1	MYILVYKNMFLNIFIKSIYNS	Candidatus	Candidatus_42819	nonTM	nonCDD	nonDis	nonSignal	nonSignal
NC_014909.2	398265	398310	-	NC_014909.2_ORF.13952	1	LLSCIYLFFITNNSY	Candidatus	Candidatus_68913	nonTM	nonCDD	nonDis	nonSignal	nonSignal
NC_014909.2	109614	109659	-	NC_014909.2_ORF.14937	1	LLYIKIICYSLYRII	Candidatus	Candidatus_68919	nonTM	nonCDD	nonDis	nonSignal	nonSignal
NC_020075.1	704437	704485	+	NC_020075.1_ORF.5590	1	LSFFKIYFKLKNKKET	Candidatus	Candidatus_64091	nonTM	nonCDD	nonDis	nonSignal	nonSignal
NC_020075.1	415157	415202	+	NC_020075.1_ORF.7578	1	MIRLQRSLLYNLLKK	Candidatus	Candidatus_68956	nonTM	nonCDD	nonDis	nonSignal	nonSignal
NC_020075.1	212900	212963	-	NC_020075.1_ORF.11483	1	LKYSIPLLIQIKYNYINISYK	Candidatus	Candidatus_42853	nonTM	nonCDD	nonDis	nonSignal	nonSignal
NC_020075.1	707317	707365	-	NC_020075.1_ORF.12613	1	LILFICKINYIFMFFP	Candidatus	Candidatus_64121	nonTM	nonCDD	nonDis	nonSignal	nonSignal
NC_020075.1	273967	274033	-	NC_020075.1_ORF.14463	1	LNNLTRINLTFNIIDIYIYIFY	Candidatus	Candidatus_39661	nonTM	nonCDD	nonDis	nonSignal	nonSignal
NC_020075.1	66607	66652	-	NC_020075.1_ORF.15246	1	MTFLLTVLIYYLIKI	Candidatus	Candidatus_68978	nonTM	nonCDD	nonDis	nonSignal	nonSignal
NC_020075.1	27895	27949	-	NC_020075.1_ORF.15375	1	MKNFVSIKKIILITISIY	Candidatus	Candidatus_54436	nonTM	nonCDD	nonDis	nonSignal	nonSignal
NC_020075.1	310830	310896	-	NC_020075.1_ORF.17487	1	LTFLNNSLRRNFLIKKFNFNLY	Candidatus	Candidatus_39666	nonTM	nonCDD	nonDis	nonSignal	nonSignal
NC_020075.1	189507	189561	-	NC_020075.1_ORF.18012	1	MRIYTFIFYKNLLLINSI	Candidatus	Candidatus_54449	nonTM	nonCDD	nonDis	nonSignal	nonSignal
NC_020075.1	123063	123123	-	NC_020075.1_ORF.18280	1	MYTFPVTYILYLFITYKKIS	Candidatus	Candidatus_46425	nonTM	nonCDD	nonDis	nonSignal	nonSignal
NC_020075.1	76860	76908	-	NC_020075.1_ORF.18462	1	LFNIINKNKKITIFYF	Candidatus	Candidatus_64142	nonTM	nonCDD	nonDis	nonSignal	nonSignal
NZ_AP010872.1	228327	228372	+	NZ_AP010872.1_ORF.818	1	LNTSNNLKAIIKNNI	Candidatus	Candidatus_69116	nonTM	nonCDD	nonDis	nonSignal	nonSignal
NZ_AP010872.1	479127	479187	+	NZ_AP010872.1_ORF.1738	1	LNSSILCIIILINLIVKYIK	Candidatus	Candidatus_46507	nonTM	nonCDD	nonDis	nonSignal	nonSignal
NZ_AP010872.1	732612	732660	+	NZ_AP010872.1_ORF.2703	1	LNNMYIKYYLIFIIFY	Candidatus	Candidatus_64273	nonTM	nonCDD	nonDis	nonSignal	nonSignal
NZ_AP010872.1	282523	282568	+	NZ_AP010872.1_ORF.3841	1	MILSLFKIRYLYIFI	Candidatus	Candidatus_69136	nonTM	nonCDD	nonDis	nonSignal	nonSignal
NZ_AP010872.1	504652	504700	+	NZ_AP010872.1_ORF.4661	1	MREKIFIYIILLKYFI	Candidatus	Candidatus_64283	nonTM	nonCDD	nonDis	nonSignal	nonSignal
NZ_AP010872.1	718008	718053	-	NZ_AP010872.1_ORF.8467	1	MTLNKVIHFQISFEG	Candidatus	Candidatus_69169	nonTM	nonCDD	nonDis	nonSignal	nonSignal
NZ_AP010872.1	190863	190926	-	NZ_AP010872.1_ORF.10409	1	MICDDILYRVYIIIYLLTFIK	Candidatus	Candidatus_42986	nonTM	nonCDD	nonDis	nonSignal	nonSignal
NZ_AP010872.1	630889	630937	-	NZ_AP010872.1_ORF.14299	1	MYIHISRKLFYLYNNY	Candidatus	Candidatus_64337	nonTM	nonCDD	nonDis	nonSignal	nonSignal
NZ_AP010872.1	611656	611704	-	NZ_AP010872.1_ORF.14378	1	LVFPCLYRSILVNSLL	Candidatus	Candidatus_64338	nonTM	nonCDD	nonDis	nonSignal	nonSignal
NZ_AP014521.1	35637	35682	+	NZ_AP014521.1_ORF.138	1	MTILIKYIKSFLIYI	Candidatus	Candidatus_69218	nonTM	nonCDD	nonDis	nonSignal	nonSignal
NZ_AP014521.1	466524	466587	+	NZ_AP014521.1_ORF.1602	1	MLKYIYQNLYISKFFIIKLHV	Candidatus	Candidatus_43014	nonTM	nonCDD	nonDis	nonSignal	nonSignal
NZ_AP014521.1	462826	462877	+	NZ_AP014521.1_ORF.3971	1	MLLTFLSRFIMSTVSLI	Candidatus	Candidatus_59204	nonTM	nonCDD	nonDis	nonSignal	nonSignal
NZ_AP014521.1	109259	109313	+	NZ_AP014521.1_ORF.5200	1	VKKINTIRKIILINLRIK	Candidatus	Candidatus_54647	nonTM	nonCDD	nonDis	nonSignal	nonSignal
NZ_AP014521.1	593686	593731	-	NZ_AP014521.1_ORF.7743	1	LIDRNFIIKYNKLYF	Candidatus	Candidatus_69246	nonTM	nonCDD	nonDis	nonSignal	nonSignal
NZ_AP014521.1	674139	674193	-	NZ_AP014521.1_ORF.9910	1	MLIMILLFLISQIFFLYI	Candidatus	Candidatus_54661	nonTM	nonCDD	nonDis	nonSignal	SIGNAL_PEPTIDE
NZ_AP014521.1	528045	528111	-	NZ_AP014521.1_ORF.10463	1	LTYFRKLLLLLIIYNKYCYINN	Candidatus	Candidatus_39817	nonTM	nonCDD	nonDis	nonSignal	nonSignal
NZ_AP014521.1	282048	282099	-	NZ_AP014521.1_ORF.11289	1	MRYFVYLTYLYILNFLK	Candidatus	Candidatus_59239	nonTM	nonCDD	nonDis	nonSignal	nonSignal
NZ_CP013920.1	463779	463827	+	NZ_CP013920.1_ORF.1545	1	LLWYILYIYLFNNYKI	Candidatus	Candidatus_64414	nonTM	nonCDD	nonDis	nonSignal	nonSignal
NZ_CP013920.1	482457	482502	+	NZ_CP013920.1_ORF.1604	1	MIFFIINFNIDLVDI	Candidatus	Candidatus_69295	nonTM	nonCDD	nonDis	nonSignal	nonSignal
NZ_CP013920.1	565224	565269	+	NZ_CP013920.1_ORF.1857	1	LILYLLFSFFVIYFL	Candidatus	Candidatus_69299	nonTM	nonCDD	nonDis	nonSignal	nonSignal
NZ_CP013920.1	685146	685221	+	NZ_CP013920.1_ORF.2317	1	LYSFNIDYINSVYNKIILNIILIFL	Candidatus	Candidatus_30975	nonTM	nonCDD	nonDis	nonSignal	nonSignal
NZ_CP013920.1	696096	696150	+	NZ_CP013920.1_ORF.2359	1	LKLSINIFFILYIKYKKY	Candidatus	Candidatus_54701	nonTM	nonCDD	nonDis	nonSignal	nonSignal
NZ_CP013920.1	377830	377875	+	NZ_CP013920.1_ORF.4052	1	LLTFIYIFIIYFLKF	Candidatus	Candidatus_69314	nonTM	nonCDD	nonDis	nonSignal	nonSignal
NZ_CP013920.1	651031	651079	+	NZ_CP013920.1_ORF.4964	1	LNIISLSIDNIKIIII	Candidatus	Candidatus_64432	nonTM	nonCDD	nonDis	nonSignal	nonSignal
NZ_CP013920.1	35123	35177	+	NZ_CP013920.1_ORF.5672	1	MKFKKINKNIFLNLLLKF	Candidatus	Candidatus_54713	nonTM	nonCDD	nonDis	nonSignal	nonSignal
NZ_CP013920.1	186455	186506	+	NZ_CP013920.1_ORF.6124	1	MNKKIFSKKLYFTHIEY	Candidatus	Candidatus_59319	nonTM	nonCDD	nonDis	nonSignal	nonSignal
NZ_CP013920.1	254726	254771	+	NZ_CP013920.1_ORF.6341	1	LMNSYLLIFIIILVF	Candidatus	Candidatus_69327	nonTM	nonCDD	nonDis	nonSignal	nonSignal
NZ_CP013920.1	428630	428696	+	NZ_CP013920.1_ORF.6861	1	VYLSINKLSNKYMIKDDLRNLK	Candidatus	Candidatus_39850	nonTM	nonCDD	nonDis	nonSignal	nonSignal
NZ_CP013920.1	623306	623354	+	NZ_CP013920.1_ORF.7505	1	MHSVLVLLFFILNIII	Candidatus	Candidatus_64453	nonTM	nonCDD	nonDis	nonSignal	nonSignal
NZ_CP013920.1	721418	721481	+	NZ_CP013920.1_ORF.7842	1	MLNYIIILIILNIIYIKIICF	Candidatus	Candidatus_43078	nonTM	nonCDD	nonDis	nonSignal	nonSignal
NZ_CP013920.1	821183	821231	+	NZ_CP013920.1_ORF.8160	1	MKGFLKKLILKNILLN	Candidatus	Candidatus_64456	nonTM	nonCDD	nonDis	nonSignal	nonSignal
NZ_CP013920.1	707775	707823	-	NZ_CP013920.1_ORF.8627	1	MIIYQKRIILISIILI	Candidatus	Candidatus_64458	nonTM	nonCDD	nonDis	nonSignal	nonSignal
NZ_CP013920.1	545130	545178	-	NZ_CP013920.1_ORF.9103	1	LDILKIISNTYNVILY	Candidatus	Candidatus_64460	nonTM	nonCDD	nonDis	nonSignal	nonSignal
NZ_CP013920.1	534504	534549	-	NZ_CP013920.1_ORF.9138	1	LLNVKINYFWYFIKL	Candidatus	Candidatus_69342	nonTM	nonCDD	nonDis	nonSignal	nonSignal
NZ_CP013920.1	61878	61923	-	NZ_CP013920.1_ORF.10698	1	LLTQTKIIIKIIISN	Candidatus	Candidatus_69359	nonTM	nonCDD	nonDis	nonSignal	nonSignal
NZ_CP013920.1	401291	401345	-	NZ_CP013920.1_ORF.12349	1	LLLNFLISLIIIFCNYRK	Candidatus	Candidatus_54745	nonTM	nonCDD	nonDis	nonSignal	nonSignal
NZ_CP013920.1	316073	316121	-	NZ_CP013920.1_ORF.12656	1	MLIKCIFINNYVYIYK	Candidatus	Candidatus_64478	nonTM	nonCDD	nonDis	nonSignal	nonSignal
NZ_CP013920.1	241070	241133	-	NZ_CP013920.1_ORF.12886	1	MKYIFYILNIIFLKLKILKIL	Candidatus	Candidatus_43093	nonTM	nonCDD	nonDis	nonSignal	nonSignal
NZ_CP013920.1	736246	736300	-	NZ_CP013920.1_ORF.14038	1	MFYKLTYYYIIYILYLSY	Candidatus	Candidatus_54750	nonTM	nonCDD	nonDis	nonSignal	nonSignal
NZ_CP013920.1	582238	582283	-	NZ_CP013920.1_ORF.14496	1	LLFIFFIFNYINIYN	Candidatus	Candidatus_69380	nonTM	nonCDD	nonDis	nonSignal	nonSignal
NZ_CP013920.1	195568	195616	-	NZ_CP013920.1_ORF.15820	1	LIFFIYFIYIIYLLSF	Candidatus	Candidatus_64488	nonTM	nonCDD	nonDis	nonSignal	nonSignal
NZ_CP013920.1	60226	60280	-	NZ_CP013920.1_ORF.16248	1	LFTLLSYIKYYILKNIFI	Candidatus	Candidatus_54761	nonTM	nonCDD	nonDis	nonSignal	nonSignal
NZ_CP016303.1	383580	383646	+	NZ_CP016303.1_ORF.1651	1	LIDVKSNYKIYFSQSKSALCLQ	Candidatus	Candidatus_39884	nonTM	nonCDD	nonDis	nonSignal	nonSignal
NZ_CP016303.1	1094385	1094430	+	NZ_CP016303.1_ORF.4593	1	LIYFFNYFFKKITSH	Candidatus	Candidatus_69422	nonTM	nonCDD	nonDis	nonSignal	nonSignal
NZ_CP016303.1	1539611	1539662	+	NZ_CP016303.1_ORF.20708	1	MRKINRKILFSKEAVIK	Candidatus	Candidatus_59479	nonTM	nonCDD	nonDis	nonSignal	nonSignal
NZ_CP016303.1	1598492	1598546	+	NZ_CP016303.1_ORF.20973	1	MMRSITSMKNREIDRFTS	Candidatus	Candidatus_54834	nonTM	nonCDD	nonDis	nonSignal	nonSignal
NZ_CP016303.1	695830	695878	-	NZ_CP016303.1_ORF.32939	1	MFLSFLFLSNKKISGF	Candidatus	Candidatus_64646	nonTM	nonCDD	nonDis	nonSignal	nonSignal
NZ_CP016303.1	980832	980880	-	NZ_CP016303.1_ORF.38704	1	LLLSFLYLFFNTEFKI	Candidatus	Candidatus_64674	nonTM	nonCDD	nonDis	nonSignal	nonSignal
NZ_CP021659.1	83313	83370	+	NZ_CP021659.1_ORF.326	1	VIRCSLKKSFIVHLCGLIQ	Candidatus	Candidatus_50493	nonTM	nonCDD	nonDis	nonSignal	nonSignal
NZ_CP021659.1	260142	260199	+	NZ_CP021659.1_ORF.1043	1	LCSPCFGQVIRQKRAQNAH	Candidatus	Candidatus_50498	nonTM	nonCDD	nonDis	nonSignal	nonSignal
NZ_CP021659.1	447150	447213	+	NZ_CP021659.1_ORF.1935	1	LRAPDNVEFAARSRFCKTSNV	Candidatus	Candidatus_43267	nonTM	nonCDD	nonDis	nonSignal	nonSignal
NZ_CP021659.1	1193173	1193221	+	NZ_CP021659.1_ORF.17232	1	VDESGFSHDMPRLYGY	Candidatus	Candidatus_64782	nonTM	nonCDD	nonDis	nonSignal	nonSignal
NZ_CP021659.1	752213	752261	+	NZ_CP021659.1_ORF.27341	1	LIQEKNDFILLIYTKL	Candidatus	Candidatus_64848	nonTM	nonCDD	nonDis	nonSignal	nonSignal
NZ_CP021659.1	1976840	1976912	+	NZ_CP021659.1_ORF.32487	1	MSSLLFFYSDKIIILNIIYLIKLI	Candidatus	Candidatus_33968	TRANSMEMBRANE	nonCDD	nonDis	nonSignal	nonSignal
NZ_CP021659.1	2074241	2074340	+	NZ_CP021659.1_ORF.32916	1	LQNLLPCCKFCVTWCSQSSCTRMYRAVTARKAP	Candidatus	Candidatus_16000	nonTM	nonCDD	nonDis	nonSignal	nonSignal
NZ_CP021659.1	2346525	2346603	-	NZ_CP021659.1_ORF.38026	1	LRAPGNAKFAVRSRFCKKSNVIRDAK	Candidatus	Candidatus_28677	nonTM	nonCDD	nonDis	nonSignal	nonSignal
NZ_CP021659.1	1411259	1411322	-	NZ_CP021659.1_ORF.53300	1	LQLKKLIKNIYLFTLIISCLI	Candidatus	Candidatus_43459	nonTM	nonCDD	nonDis	nonSignal	nonSignal
NZ_CP021659.1	1244483	1244549	-	NZ_CP021659.1_ORF.54021	1	LKLVSSASVMLFFSSTLVSSIL	Candidatus	Candidatus_40153	nonTM	nonCDD	nonDis	nonSignal	nonSignal
NZ_CP021659.1	2540719	2540803	-	NZ_CP021659.1_ORF.60409	1	LRAPGNAEFVVRSRFCKKSNRFRTGSKR	Candidatus	Candidatus_24310	nonTM	nonCDD	nonDis	nonSignal	nonSignal
NZ_CP021659.1	1614433	1614478	-	NZ_CP021659.1_ORF.64298	1	LYNYFVLKMRIHFLH	Candidatus	Candidatus_69976	nonTM	nonCDD	nonDis	nonSignal	nonSignal
NZ_CP028374.1	459774	459828	+	NZ_CP028374.1_ORF.1356	1	MLYINNILNLVIVFILLF	Candidatus	Candidatus_55243	nonTM	nonCDD	nonDis	nonSignal	nonSignal
NZ_CP028374.1	321449	321509	+	NZ_CP028374.1_ORF.3672	1	LFLLIIYLILIFLFYYLWNI	Candidatus	Candidatus_47026	nonTM	nonCDD	nonDis	nonSignal	nonSignal
NZ_CP081864.1	318444	318555	+	NZ_CP081864.1_ORF.1247	1	LMNLIPEVHPTGQRKRCSNLFQTNLSLPCRLPATRII	Candidatus	Candidatus_11551	nonTM	nonCDD	nonDis	nonSignal	nonSignal
NZ_CP081864.1	664197	664266	+	NZ_CP081864.1_ORF.2636	1	VIRVSERSQHACNLNYDGYSSVM	Candidatus	Candidatus_37070	nonTM	nonCDD	nonDis	nonSignal	nonSignal
NZ_CP081864.1	1655397	1655451	+	NZ_CP081864.1_ORF.6469	1	VIRVSERSQRICNVKYDG	Candidatus	Candidatus_55294	nonTM	nonCDD	nonDis	nonSignal	nonSignal
NZ_CP081864.1	3409920	3409968	+	NZ_CP081864.1_ORF.13329	1	VSVEAHYREFFRADKR	Candidatus	Candidatus_65148	nonTM	nonCDD	nonDis	nonSignal	nonSignal
NZ_CP081864.1	4718898	4718967	+	NZ_CP081864.1_ORF.18123	1	VIWVNGCRQRTCNVKYDRYIYRE	Candidatus	Candidatus_37118	nonTM	nonCDD	nonDis	nonSignal	nonSignal
NZ_CP081864.1	444280	444352	+	NZ_CP081864.1_ORF.20707	1	VCWLRSLTRITYLSKPIEMDESHS	Candidatus	Candidatus_34156	nonTM	nonCDD	nonDis	nonSignal	nonSignal
NZ_CP081864.1	1298194	1298305	+	NZ_CP081864.1_ORF.24024	1	VLAAFVIRPIPGPHLLRGRRTRRSNLLPADLSPESLT	Candidatus	Candidatus_11576	nonTM	nonCDD	nonDis	nonSignal	nonSignal
NZ_CP081864.1	1680736	1680952	+	NZ_CP081864.1_ORF.25521	1	MRVTVTMPPLSVGNYPRHTSSCRCVGSARYSAHPWASPLTRPPHAAFKSAPGRFVTRITSLSKLIGINESRP	Candidatus	Candidatus_808	nonTM	nonCDD	nonDis	nonSignal	nonSignal
NZ_CP081864.1	2515468	2515531	+	NZ_CP081864.1_ORF.28764	1	VVRVTPHSQRTCNLKYHGCNT	Candidatus	Candidatus_43647	nonTM	nonCDD	nonDis	nonSignal	nonSignal
NZ_CP081864.1	3370015	3370090	+	NZ_CP081864.1_ORF.32036	1	VIRVSERSQRICNLKYDGYKGARPC	Candidatus	Candidatus_31457	nonTM	nonCDD	nonDis	nonSignal	nonSignal
NZ_CP081864.1	3554146	3554230	+	NZ_CP081864.1_ORF.32774	1	MRFINPDELTQVSDSGERTPPTHLQLEV	Candidatus	Candidatus_24423	nonTM	nonCDD	consensus disorder prediction	nonSignal	nonSignal
NZ_CP081864.1	664169	664244	+	NZ_CP081864.1_ORF.40507	1	VNPDELTQVSDSGERTQPTCLQLEL	Candidatus	Candidatus_31475	nonTM	nonCDD	consensus disorder prediction	nonSignal	nonSignal
NZ_CP081864.1	2438966	2439062	+	NZ_CP081864.1_ORF.47635	1	LQAGGKCVNPDELTQVSDSGERTQPTHLQCEV	Candidatus	Candidatus_17557	nonTM	nonCDD	consensus disorder prediction	nonSignal	nonSignal
NZ_CP081864.1	4703525	4703606	+	NZ_CP081864.1_ORF.56099	1	MQRTVIPVILQVTGTLATFSHPNHLPV	Candidatus	Candidatus_26600	nonTM	nonCDD	nonDis	nonSignal	nonSignal
NZ_CP081864.1	4471146	4471224	-	NZ_CP081864.1_ORF.58791	1	LQVCWLRSLTPVTYLSKLLGMNESHP	Candidatus	Candidatus_28935	nonTM	nonCDD	nonDis	nonSignal	nonSignal
NZ_CP074100.1	1689	1740	+	NZ_CP074100.1_ORF.11	1	VSTYYVYILIKLINTSY	Candidatus	Candidatus_60524	nonTM	nonCDD	nonDis	nonSignal	nonSignal
NZ_CP074100.1	44664	44709	+	NZ_CP074100.1_ORF.143	1	MGINNIFSIDIYLFV	Candidatus	Candidatus_70664	nonTM	nonCDD	nonDis	nonSignal	nonSignal
NZ_CP074100.1	520983	521031	-	NZ_CP074100.1_ORF.6116	1	MKIYLYILLKINDRKA	Candidatus	Candidatus_65670	nonTM	nonCDD	nonDis	nonSignal	nonSignal
NZ_CP074100.1	360339	360393	-	NZ_CP074100.1_ORF.6646	1	MISLLILNNNFINFICFL	Candidatus	Candidatus_55758	nonTM	nonCDD	nonDis	nonSignal	nonSignal
NZ_CP074100.1	384124	384175	-	NZ_CP074100.1_ORF.10495	1	MLYIKIFHRTLFLKLSY	Candidatus	Candidatus_60542	nonTM	nonCDD	nonDis	nonSignal	nonSignal
NZ_CP074100.1	328693	328756	-	NZ_CP074100.1_ORF.10701	1	LLIINKKTYNIFNIKDILYHN	Candidatus	Candidatus_43967	nonTM	nonCDD	nonDis	nonSignal	nonSignal
NZ_CP080506.1	95511	95577	+	NZ_CP080506.1_ORF.301	1	MVLYLILITGNYSIINIRYYYL	Candidatus	Candidatus_40609	nonTM	nonCDD	nonDis	nonSignal	nonSignal
NZ_CP080506.1	1077462	1077507	+	NZ_CP080506.1_ORF.3418	1	MDILIIYLITFIRKI	Candidatus	Candidatus_70713	nonTM	nonCDD	nonDis	nonSignal	nonSignal
NZ_CP080506.1	1081980	1082043	+	NZ_CP080506.1_ORF.3422	1	MELVILILLRSGKIIIFLYYI	Candidatus	Candidatus_43981	nonTM	nonCDD	nonDis	nonSignal	nonSignal
NZ_CP080506.1	304069	304114	+	NZ_CP080506.1_ORF.4661	1	MINYIHIFSIYSIKL	Candidatus	Candidatus_70720	nonTM	nonCDD	nonDis	nonSignal	nonSignal
NZ_CP080506.1	915478	915526	+	NZ_CP080506.1_ORF.6630	1	LSKFIYINILYITKKI	Candidatus	Candidatus_65708	nonTM	nonCDD	nonDis	nonSignal	nonSignal
NZ_CP080506.1	762350	762413	+	NZ_CP080506.1_ORF.9767	1	MYHYIAISYLKTFNLFIITKY	Candidatus	Candidatus_43999	nonTM	nonCDD	nonDis	nonSignal	nonSignal
NZ_CP080506.1	851738	851789	-	NZ_CP080506.1_ORF.12016	1	MIIKDTFIKYIIKEILL	Candidatus	Candidatus_60623	nonTM	nonCDD	nonDis	nonSignal	nonSignal
NZ_CP080506.1	744695	744764	-	NZ_CP080506.1_ORF.12360	1	MIAFNLFKIKNILNYLKYISKRS	Candidatus	Candidatus_37489	nonTM	nonCDD	nonDis	nonSignal	nonSignal
NZ_CP080506.1	615971	616019	-	NZ_CP080506.1_ORF.12748	1	MIGSYIQINLGIEYVL	Candidatus	Candidatus_65736	nonTM	nonCDD	nonDis	nonSignal	nonSignal
NZ_CP080506.1	245344	245404	-	NZ_CP080506.1_ORF.17371	1	MLYYILIMHCKIYIKYSQKI	Candidatus	Candidatus_47528	nonTM	nonCDD	nonDis	nonSignal	nonSignal
NZ_CP080506.1	223378	223432	-	NZ_CP080506.1_ORF.17424	1	LRIIIVLINQNISHIHTI	Candidatus	Candidatus_55849	nonTM	nonCDD	nonDis	nonSignal	nonSignal
NZ_CP080506.1	943098	943158	-	NZ_CP080506.1_ORF.18803	1	VIIFVSFLRYLVNSVVINII	Candidatus	Candidatus_47531	nonTM	nonCDD	nonDis	nonSignal	nonSignal
NZ_CP080506.1	616833	616896	-	NZ_CP080506.1_ORF.19804	1	MISLFFIKNILIIRLIIINAH	Candidatus	Candidatus_44042	nonTM	nonCDD	nonDis	nonSignal	nonSignal
NZ_CP080506.1	66348	66396	-	NZ_CP080506.1_ORF.21452	1	MVILSFFAYILLYCYF	Candidatus	Candidatus_65764	nonTM	nonCDD	nonDis	nonSignal	nonSignal
NZ_CP045925.1	72498	72546	+	NZ_CP045925.1_ORF.211	1	MVIKNILNIITINSIY	Candidatus	Candidatus_65767	nonTM	nonCDD	nonDis	nonSignal	nonSignal
NZ_CP045925.1	1046853	1046916	+	NZ_CP045925.1_ORF.3415	1	MFNIFILQILLYKKIFIYTSL	Candidatus	Candidatus_44056	nonTM	nonCDD	nonDis	nonSignal	nonSignal
NZ_CP045925.1	994822	994876	+	NZ_CP045925.1_ORF.7078	1	MILYTFIRKVIRNILIYI	Candidatus	Candidatus_55894	nonTM	nonCDD	nonDis	nonSignal	nonSignal
NZ_CP045925.1	1106551	1106602	+	NZ_CP045925.1_ORF.7424	1	MLIICITYIKIFQKISL	Candidatus	Candidatus_60713	nonTM	nonCDD	nonDis	nonSignal	nonSignal
NZ_CP045925.1	135287	135335	+	NZ_CP045925.1_ORF.8167	1	MFTKIIFISYIYSFIL	Candidatus	Candidatus_65803	nonTM	nonCDD	nonDis	nonSignal	nonSignal
NZ_CP045925.1	519944	520007	+	NZ_CP045925.1_ORF.9437	1	MYNNKFYLLINIFSYIINILV	Candidatus	Candidatus_44078	nonTM	nonCDD	nonDis	nonSignal	nonSignal
NZ_CP045925.1	1073174	1073219	+	NZ_CP045925.1_ORF.11127	1	LSVYNISIIINSYNI	Candidatus	Candidatus_70842	nonTM	nonCDD	nonDis	nonSignal	nonSignal
NZ_CP045925.1	619164	619230	-	NZ_CP045925.1_ORF.13490	1	LISMLSNILKYIILYKYIKYYV	Candidatus	Candidatus_40699	nonTM	nonCDD	nonDis	nonSignal	nonSignal
NZ_CP045925.1	27777	27840	-	NZ_CP045925.1_ORF.15392	1	MILNLVIKILRYLYYIQYSIK	Candidatus	Candidatus_44101	nonTM	nonCDD	nonDis	nonSignal	nonSignal
NZ_CP045925.1	438001	438046	-	NZ_CP045925.1_ORF.21890	1	LYWFIIINSLLKINL	Candidatus	Candidatus_70896	nonTM	nonCDD	nonDis	nonSignal	nonSignal
NZ_CP045925.1	369205	369253	-	NZ_CP045925.1_ORF.22109	1	MIILSNIMYIIINTLA	Candidatus	Candidatus_65847	nonTM	nonCDD	nonDis	nonSignal	nonSignal
NZ_LN999833.1	567648	567693	-	NZ_LN999833.1_ORF.19175	1	MILSRIVFNFVLTLL	Candidatus	Candidatus_71166	nonTM	nonCDD	nonDis	nonSignal	nonSignal
NZ_LN999835.1	162129	162192	+	NZ_LN999835.1_ORF.635	1	LNNSILNTSYILIKYLYPKYP	Candidatus	Candidatus_44297	nonTM	nonCDD	nonDis	nonSignal	nonSignal
NZ_LN999835.1	590027	590075	+	NZ_LN999835.1_ORF.7094	1	LNLQFYCTLCGCSIKL	Candidatus	Candidatus_66135	nonTM	nonCDD	nonDis	nonSignal	nonSignal
NZ_LN999832.1	162189	162237	+	NZ_LN999832.1_ORF.492	1	VEFHLFFSLLITIECK	Candidatus	Candidatus_66182	nonTM	nonCDD	nonDis	nonSignal	nonSignal
NZ_LN999832.1	133838	133901	+	NZ_LN999832.1_ORF.6731	1	LNTDLNTINQIILLYFCQSVF	Candidatus	Candidatus_44394	nonTM	nonCDD	nonDis	nonSignal	nonSignal
NZ_LN999832.1	489329	489392	+	NZ_LN999832.1_ORF.7903	1	MLYFIFLHIIFDKRLFPIYLD	Candidatus	Candidatus_44400	nonTM	nonCDD	nonDis	nonSignal	nonSignal
NZ_LN999832.1	556575	556623	-	NZ_LN999832.1_ORF.13900	1	LLSQLEIVNLVKNYIP	Candidatus	Candidatus_66243	nonTM	nonCDD	nonDis	nonSignal	nonSignal
NZ_LN999832.1	41112	41157	-	NZ_LN999832.1_ORF.15681	1	LLSLTNLKVFSRLLI	Candidatus	Candidatus_71402	nonTM	nonCDD	nonDis	nonSignal	nonSignal
NZ_LN999832.1	175229	175292	-	NZ_LN999832.1_ORF.18422	1	LYLDIKVTLIKNIITNDKIKY	Candidatus	Candidatus_44434	nonTM	nonCDD	nonDis	nonSignal	nonSignal
NZ_LT670851.1	264759	264804	+	NZ_LT670851.1_ORF.1185	1	LIGRSSYILIVFLLT	Candidatus	Candidatus_71447	nonTM	nonCDD	nonDis	nonSignal	nonSignal
NZ_LT670851.1	340401	340473	+	NZ_LT670851.1_ORF.1519	1	LLHYTLNIKNFTYYILLLLLLHLI	Candidatus	Candidatus_34833	TRANSMEMBRANE	nonCDD	nonDis	nonSignal	nonSignal
NZ_LT670851.1	357450	357498	+	NZ_LT670851.1_ORF.1596	1	MISNITQHIYNIYKRF	Candidatus	Candidatus_66281	nonTM	nonCDD	nonDis	nonSignal	nonSignal
NZ_LT670851.1	734265	734325	+	NZ_LT670851.1_ORF.3183	1	MPELFPDLLVFYLKTIANLI	Candidatus	Candidatus_47971	nonTM	nonCDD	nonDis	nonSignal	nonSignal
NZ_LT670851.1	862950	862995	+	NZ_LT670851.1_ORF.3706	1	MNITILRYIACLSPT	Candidatus	Candidatus_71473	nonTM	nonCDD	nonDis	nonSignal	nonSignal
NZ_LT670851.1	132640	132706	+	NZ_LT670851.1_ORF.5133	1	LYIIILSITLIRCYRGIKFSQI	Candidatus	Candidatus_41067	nonTM	nonCDD	nonDis	nonSignal	nonSignal
NZ_LT670851.1	187597	187660	+	NZ_LT670851.1_ORF.5416	1	MLILIHHDRLDLISKRCSLLE	Candidatus	Candidatus_44466	nonTM	nonCDD	nonDis	nonSignal	nonSignal
NZ_LT670851.1	382897	382960	-	NZ_LT670851.1_ORF.16498	1	LIFSHQYQCLKFNVAIVHINI	Candidatus	Candidatus_44558	nonTM	nonCDD	nonDis	nonSignal	nonSignal
NZ_LT670851.1	890091	890151	-	NZ_LT670851.1_ORF.19006	1	MNIFSIISISICILFMHHNS	Candidatus	Candidatus_48084	nonTM	nonCDD	nonDis	nonSignal	nonSignal
NZ_LT670851.1	763725	763770	-	NZ_LT670851.1_ORF.19542	1	MLLHSFINNKLKYKL	Candidatus	Candidatus_71660	nonTM	nonCDD	nonDis	nonSignal	nonSignal
NZ_LT670851.1	566040	566088	-	NZ_LT670851.1_ORF.20381	1	VYQRALKNVKLYDILY	Candidatus	Candidatus_66465	nonTM	nonCDD	nonDis	nonSignal	nonSignal
NZ_LT670851.1	503589	503643	-	NZ_LT670851.1_ORF.20627	1	MLFRAFNYLILSISLTII	Candidatus	Candidatus_56556	nonTM	nonCDD	nonDis	nonSignal	nonSignal
NZ_LT670851.1	350600	350648	-	NZ_LT670851.1_ORF.25771	1	LLDYLSPIRIIIKVMA	Candidatus	Candidatus_66513	nonTM	nonCDD	nonDis	nonSignal	nonSignal
NZ_LR217705.1	161229	161277	+	NZ_LR217705.1_ORF.661	1	MLCIGMILKIYYSLTV	Candidatus	Candidatus_66530	nonTM	nonCDD	nonDis	nonSignal	nonSignal
NZ_LR217705.1	188640	188688	+	NZ_LR217705.1_ORF.776	1	LYSFIHTKLLVFSIHL	Candidatus	Candidatus_66533	nonTM	nonCDD	nonDis	nonSignal	nonSignal
NZ_LR217705.1	17972	18041	+	NZ_LR217705.1_ORF.8304	1	LKILYSLVFIFYRIIYIILMIVS	Candidatus	Candidatus_38049	TRANSMEMBRANE	nonCDD	nonDis	nonSignal	nonSignal
NZ_LR217705.1	262127	262190	+	NZ_LR217705.1_ORF.9324	1	MYTYILYIYNKLYSILYRIMY	Candidatus	Candidatus_44716	nonTM	nonCDD	nonDis	nonSignal	nonSignal
NZ_LR217705.1	941256	941316	-	NZ_LR217705.1_ORF.16973	1	MIENGLYIDSFLLYLHICTA	Candidatus	Candidatus_48237	nonTM	nonCDD	nonDis	nonSignal	nonSignal
NZ_LR217705.1	914969	915032	-	NZ_LR217705.1_ORF.21087	1	LIIYPNKFKRIRIFYIILFYS	Candidatus	Candidatus_44777	nonTM	nonCDD	nonDis	nonSignal	nonSignal
NZ_LR217705.1	393137	393200	-	NZ_LR217705.1_ORF.23152	1	MNILLIYKINLNLFKYPISIH	Candidatus	Candidatus_44791	nonTM	nonCDD	nonDis	nonSignal	nonSignal
NZ_LR217705.1	391232	391295	-	NZ_LR217705.1_ORF.23158	1	MLYIEYIILILYLYNKTVILD	Candidatus	Candidatus_44792	nonTM	nonCDD	nonDis	nonSignal	nonSignal
NZ_LR217705.1	158081	158144	-	NZ_LR217705.1_ORF.24054	1	VKNITSQKKSIHNIICYQHLH	Candidatus	Candidatus_44799	nonTM	nonCDD	nonDis	nonSignal	nonSignal
NZ_LR217713.1	362251	362311	+	NZ_LR217713.1_ORF.5685	1	VIYIYTILLYCEIVYKFIVR	Candidatus	Candidatus_48316	nonTM	nonCDD	nonDis	nonSignal	nonSignal
NZ_LR217713.1	403049	403109	+	NZ_LR217713.1_ORF.10022	1	VNEKIVTIRRNYYFSIFLLI	Candidatus	Candidatus_48347	nonTM	nonCDD	nonDis	nonSignal	nonSignal
NZ_LR217713.1	793679	793748	-	NZ_LR217713.1_ORF.22102	1	VLYINFLKNYFNFYNNKIIYIIF	Candidatus	Candidatus_38271	nonTM	nonCDD	nonDis	nonSignal	nonSignal
NZ_LR217713.1	408956	409019	-	NZ_LR217713.1_ORF.23690	1	MNYSVYLNILKKYFYIQVFCN	Candidatus	Candidatus_44953	nonTM	nonCDD	nonDis	nonSignal	nonSignal
NZ_LR217713.1	186926	186995	-	NZ_LR217713.1_ORF.24451	1	LYLFFLKSYSIFICTNVIHKSIF	Candidatus	Candidatus_38283	nonTM	nonCDD	nonDis	nonSignal	nonSignal
NZ_LR217715.1	60126	60171	+	NZ_LR217715.1_ORF.313	1	VYCARLLCFLCFLNR	Candidatus	Candidatus_72195	nonTM	nonCDD	nonDis	nonSignal	nonSignal
NZ_LR217715.1	654651	654720	+	NZ_LR217715.1_ORF.3038	1	MIFEISTYLFDLLIKSTIYINHY	Candidatus	Candidatus_38307	nonTM	nonCDD	nonDis	nonSignal	nonSignal
NZ_LR217715.1	205187	205250	+	NZ_LR217715.1_ORF.10395	1	MVIGRIFIYIPFSFKNNILLF	Candidatus	Candidatus_45042	nonTM	nonCDD	nonDis	nonSignal	nonSignal
NZ_LR217715.1	415088	415151	+	NZ_LR217715.1_ORF.11421	1	LLFVDYILLEISMLKQFNFIA	Candidatus	Candidatus_45048	nonTM	nonCDD	nonDis	nonSignal	nonSignal
NZ_LR217720.1	942926	942992	-	NZ_LR217720.1_ORF.19360	1	LIYNLQITIYLQSLIMCYLFSL	Candidatus	Candidatus_41810	nonTM	nonCDD	nonDis	nonSignal	nonSignal
NZ_LR217730.1	766312	766378	+	NZ_LR217730.1_ORF.6894	1	MLDKIPLNCFNLLKIIKIVILK	Candidatus	Candidatus_41923	nonTM	nonCDD	nonDis	nonSignal	nonSignal
NZ_LR217730.1	144029	144092	-	NZ_LR217730.1_ORF.15345	1	MHNFYIYSYITYIYYVIKFKL	Candidatus	Candidatus_45491	nonTM	nonCDD	nonDis	nonSignal	nonSignal
NZ_LR217735.1	275026	275089	+	NZ_LR217735.1_ORF.5091	1	MSLSSLWVIKGLLLINCLNFA	Candidatus	Candidatus_45557	nonTM	nonCDD	nonDis	nonSignal	nonSignal
NZ_LR217737.1	708092	708155	+	NZ_LR217737.1_ORF.10823	1	MSNLNLLIVNKLKLSKITKIN	Candidatus	Candidatus_45720	nonTM	nonCDD	nonDis	nonSignal	nonSignal
NZ_LR217737.1	67708	67777	-	NZ_LR217737.1_ORF.15737	1	MIFLIIFKNIKILTSILFLISLS	Candidatus	Candidatus_39063	nonTM	nonCDD	nonDis	nonSignal	nonSignal
NZ_LR217737.1	37239	37302	-	NZ_LR217737.1_ORF.19853	1	LDLIDKMLHRIFYKSYIVHYL	Candidatus	Candidatus_45769	nonTM	nonCDD	nonDis	nonSignal	nonSignal
NZ_LR890047.1	167641	167704	+	NZ_LR890047.1_ORF.5351	1	MFLLNIPNTINLLRLVLYIIY	Candidatus	Candidatus_45836	nonTM	nonCDD	nonDis	nonSignal	nonSignal
CP014015.2	335259	335328	+	CP014015.2_ORF.1115	1	MLYIIRVAGRRRHNESPGAYTSK	Citrobacter	Citrobacter_122959	nonTM	nonCDD	nonDis	nonSignal	nonSignal
CP014015.2	343743	343797	+	CP014015.2_ORF.1136	1	MNNHSPVCILSLFALQQG	Citrobacter	Citrobacter_164428	nonTM	nonCDD	nonDis	nonSignal	nonSignal
CP014015.2	631719	631848	+	CP014015.2_ORF.2091	1	VCIIRFPASESSIYFAFLCGRSSLKPADPAACVPLFRVSGGAL	Citrobacter	Citrobacter_36913	nonTM	nonCDD	nonDis	nonSignal	nonSignal
CP014015.2	711939	711984	+	CP014015.2_ORF.2305	1	VQFIILSEHFPAPGI	Citrobacter	Citrobacter_196105	nonTM	nonCDD	nonDis	nonSignal	nonSignal
CP014015.2	737616	737664	+	CP014015.2_ORF.2410	1	LPDGSFALSGRTTPDD	Citrobacter	Citrobacter_185598	nonTM	nonCDD	nonDis	nonSignal	nonSignal
CP014015.2	765732	765777	+	CP014015.2_ORF.2502	1	MPVFNHLFLHEFRNK	Citrobacter	Citrobacter_196106	nonTM	nonCDD	nonDis	nonSignal	nonSignal
CP014015.2	1049817	1049976	+	CP014015.2_ORF.3582	1	LRQYERLRRPVEERSFSGKCQRKMLGISFSLEKSAGQDSKRDTCHQICPAKKF	Citrobacter	Citrobacter_20496	nonTM	nonCDD	nonDis	nonSignal	nonSignal
CP014015.2	1100049	1100136	+	CP014015.2_ORF.3736	1	MALRLSGLRFSPDITPTSRIRCSHPAFTP	Citrobacter	Citrobacter_85738	nonTM	nonCDD	nonDis	nonSignal	nonSignal
CP014015.2	1323849	1323909	+	CP014015.2_ORF.4482	1	VTREMGMGFCPFKGQREKKF	Citrobacter	Citrobacter_146477	nonTM	nonCDD	nonDis	nonSignal	nonSignal
CP014015.2	1348137	1348218	+	CP014015.2_ORF.4558	1	MNANTGFLSNIHVVLLREDCMLEKSRV	Citrobacter	Citrobacter_96803	nonTM	nonCDD	nonDis	nonSignal	nonSignal
CP014015.2	1420680	1420779	+	CP014015.2_ORF.4795	1	VLRWFVDFINAYTLNNSSCRKAATQRIPGSLHQ	Citrobacter	Citrobacter_67034	nonTM	nonCDD	nonDis	nonSignal	nonSignal
CP014015.2	1620114	1620162	+	CP014015.2_ORF.5523	1	LRFATLFSRLLQTSTA	Citrobacter	Citrobacter_185610	nonTM	nonCDD	nonDis	nonSignal	nonSignal
CP014015.2	1757085	1757178	+	CP014015.2_ORF.6038	1	MRWLSSLIPVTYSLYAPGILLRRRLCATRII	Citrobacter	Citrobacter_75801	nonTM	nonCDD	nonDis	nonSignal	nonSignal
CP014015.2	2127858	2127903	+	CP014015.2_ORF.7376	1	LQRFVNNVIFRPPLS	Citrobacter	Citrobacter_196127	nonTM	nonCDD	nonDis	nonSignal	nonSignal
CP014015.2	2133879	2133933	+	CP014015.2_ORF.7394	1	MALRVSGLRREARRLDKA	Citrobacter	Citrobacter_164450	nonTM	nonCDD	nonDis	nonSignal	nonSignal
CP014015.2	2348205	2348292	+	CP014015.2_ORF.8162	1	LFHLGTDEVIQLFLSVILNCRIPVFLFCT	Citrobacter	Citrobacter_85744	nonTM	nonCDD	nonDis	nonSignal	nonSignal
CP014015.2	2366562	2366610	+	CP014015.2_ORF.8222	1	VPRDGRRIFRQTRRDA	Citrobacter	Citrobacter_185617	nonTM	nonCDD	nonDis	nonSignal	nonSignal
CP014015.2	2475903	2476080	+	CP014015.2_ORF.8616	1	LFHLILHHGLIKIKRKIIVFRSVSQKKHNESIQPGFSPLWSAFFGLHSDKRKALIGETK	Citrobacter	Citrobacter_14584	nonTM	nonCDD	nonDis	nonSignal	nonSignal
CP014015.2	2486634	2486688	+	CP014015.2_ORF.8657	1	VIQITRYGESPAIRGGKA	Citrobacter	Citrobacter_164453	nonTM	nonCDD	nonDis	nonSignal	nonSignal
CP014015.2	2738613	2738664	+	CP014015.2_ORF.9484	1	VLCLSLMGFSPFGVQYW	Citrobacter	Citrobacter_174627	nonTM	nonCDD	nonDis	nonSignal	nonSignal
CP014015.2	2863749	2863803	+	CP014015.2_ORF.9915	1	VPDGASLIRPTGLMQVLG	Citrobacter	Citrobacter_164457	nonTM	nonCDD	nonDis	nonSignal	nonSignal
CP014015.2	2920893	2920959	+	CP014015.2_ORF.10090	1	LLVCVSESRRPLYLKTDSASHV	Citrobacter	Citrobacter_130526	nonTM	nonCDD	nonDis	nonSignal	nonSignal
CP014015.2	2974944	2975052	+	CP014015.2_ORF.10326	1	VAEADQPPIHQHSEGLNNSPQAGHSRTASFLSLPAF	Citrobacter	Citrobacter_55976	nonTM	nonCDD	consensus disorder prediction	nonSignal	nonSignal
CP014015.2	3567006	3567075	+	CP014015.2_ORF.12577	1	LLSQGAMPDKRRRYRAGGREGYL	Citrobacter	Citrobacter_122995	nonTM	nonCDD	consensus disorder prediction	nonSignal	nonSignal
CP014015.2	3780273	3780321	+	CP014015.2_ORF.13369	1	MTFSMMTQHSWWRTSR	Citrobacter	Citrobacter_185639	nonTM	nonCDD	nonDis	nonSignal	nonSignal
CP014015.2	3954513	3954582	+	CP014015.2_ORF.13971	1	LMPDGATLIWPTGHVNRRPDKTR	Citrobacter	Citrobacter_122998	nonTM	nonCDD	consensus disorder prediction	nonSignal	nonSignal
CP014015.2	4032378	4032423	+	CP014015.2_ORF.14282	1	VLSFLTANKPLTQNR	Citrobacter	Citrobacter_196157	nonTM	nonCDD	nonDis	nonSignal	nonSignal
CP014015.2	4184283	4184412	+	CP014015.2_ORF.14871	1	LGMQLMRSDDKIVKRNENVIFRCRSEPLQCQTTAVKEVKEARQ	Citrobacter	Citrobacter_36920	nonTM	nonCDD	nonDis	nonSignal	nonSignal
CP014015.2	4354044	4354098	+	CP014015.2_ORF.15500	1	LLLLAISIIVSGLLRLNA	Citrobacter	Citrobacter_164488	nonTM	nonCDD	nonDis	nonSignal	nonSignal
CP014015.2	4470588	4470642	+	CP014015.2_ORF.15900	1	LLININHASAIPAGVVIL	Citrobacter	Citrobacter_164491	nonTM	nonCDD	nonDis	nonSignal	nonSignal
CP014015.2	4520985	4521030	+	CP014015.2_ORF.16086	1	VPSCSHFYVKTPHGK	Citrobacter	Citrobacter_196165	nonTM	nonCDD	nonDis	nonSignal	nonSignal
CP014015.2	4666002	4666086	+	CP014015.2_ORF.16609	1	LLHFMCYLSRCEKTCFRQGFKCNNNTCN	Citrobacter	Citrobacter_91133	nonTM	nonCDD	nonDis	nonSignal	nonSignal
CP014015.2	27790	27892	+	CP014015.2_ORF.17595	1	LRSVVFTGLSASQQRGLRGIFTPFPDTIVSNLSA	Citrobacter	Citrobacter_63138	nonTM	nonCDD	nonDis	nonSignal	nonSignal
CP014015.2	83848	83911	+	CP014015.2_ORF.17805	1	MLTTVICYYDLPDRLIFKLTR	Citrobacter	Citrobacter_138087	nonTM	nonCDD	nonDis	nonSignal	nonSignal
CP014015.2	194149	194194	+	CP014015.2_ORF.18171	1	MTLRLLRLFTAQTNY	Citrobacter	Citrobacter_196177	nonTM	nonCDD	nonDis	nonSignal	nonSignal
CP014015.2	236986	237064	+	CP014015.2_ORF.18298	1	MPYPAYILCSCRPDKRSAIRQLITAN	Citrobacter	Citrobacter_102908	nonTM	nonCDD	nonDis	nonSignal	nonSignal
CP014015.2	414283	414427	+	CP014015.2_ORF.18957	1	MVACLENSLIKILLSRGKGKYFFGHQKRNDNFKRGNNRFSTLLNVTFQ	Citrobacter	Citrobacter_27523	nonTM	nonCDD	nonDis	nonSignal	nonSignal
CP014015.2	529735	529780	+	CP014015.2_ORF.19320	1	LINLYFPSSNSKKSL	Citrobacter	Citrobacter_196182	nonTM	nonCDD	nonDis	nonSignal	nonSignal
CP014015.2	637897	637945	+	CP014015.2_ORF.19668	1	LSVSPTRLRARFLLTG	Citrobacter	Citrobacter_185660	nonTM	nonCDD	nonDis	nonSignal	nonSignal
CP014015.2	707410	707560	+	CP014015.2_ORF.19931	1	LQPIAGWRFAYPAYRVGVVCRPDKVESPSGKRLNNNKEVIRWGNCRNHMI	Citrobacter	Citrobacter_24416	nonTM	nonCDD	nonDis	nonSignal	nonSignal
CP014015.2	769507	769606	+	CP014015.2_ORF.20138	1	LLIILPGGATLTGPTGNALSVGRIRRSHHPADV	Citrobacter	Citrobacter_67053	nonTM	nonCDD	nonDis	nonSignal	nonSignal
CP014015.2	950017	950086	+	CP014015.2_ORF.20764	1	MSIYLFNAFFSLSHFKLSVLPAN	Citrobacter	Citrobacter_123017	nonTM	nonCDD	nonDis	nonSignal	nonSignal
CP014015.2	1279732	1279789	+	CP014015.2_ORF.21907	1	MLRTGLRFHDIFIRKSRGR	Citrobacter	Citrobacter_155027	nonTM	nonCDD	nonDis	nonSignal	nonSignal
CP014015.2	1426204	1426249	+	CP014015.2_ORF.22428	1	VRCHPANLSHVRLLA	Citrobacter	Citrobacter_196193	nonTM	nonCDD	nonDis	nonSignal	nonSignal
CP014015.2	1558831	1558879	+	CP014015.2_ORF.22847	1	VISPHQPGDMPELLNH	Citrobacter	Citrobacter_185676	nonTM	nonCDD	nonDis	nonSignal	nonSignal
CP014015.2	1568224	1568398	+	CP014015.2_ORF.22883	1	LRRALALCREVPYITFSSFRVKHLFLLFSVGVHHWFSPENPADPAACVPLFRVSGGAL	Citrobacter	Citrobacter_15436	nonTM	nonCDD	nonDis	nonSignal	nonSignal
CP014015.2	1722553	1722664	+	CP014015.2_ORF.23386	1	VPLRFFSAARGVHNTLSRFRVKHLFRFSLWAFISEPR	Citrobacter	Citrobacter_52657	nonTM	nonCDD	nonDis	nonSignal	nonSignal
CP014015.2	1837639	1837786	+	CP014015.2_ORF.23807	1	VRSSVDNSVRNLGSTGSYPKNNRCSVFELCITLHSDPSLYGPGSPIIHS	Citrobacter	Citrobacter_25928	nonTM	nonCDD	consensus disorder prediction	nonSignal	nonSignal
CP014015.2	1841128	1841191	+	CP014015.2_ORF.23824	1	LTLSLKERFIRHAAYLEGSRS	Citrobacter	Citrobacter_138101	nonTM	nonCDD	nonDis	nonSignal	nonSignal
CP014015.2	2063005	2063062	+	CP014015.2_ORF.24658	1	LLWGFLACYLLRRLRRRSP	Citrobacter	Citrobacter_155033	nonTM	nonCDD	nonDis	nonSignal	nonSignal
CP014015.2	2112343	2112439	+	CP014015.2_ORF.24820	1	VTFSCSCGLTRSVFNVIFRQAQQGLSFYYQDC	Citrobacter	Citrobacter_71356	nonTM	nonCDD	nonDis	nonSignal	nonSignal
CP014015.2	2287630	2287684	+	CP014015.2_ORF.25403	1	MALYLSGLVSITRSVQAG	Citrobacter	Citrobacter_164529	nonTM	nonCDD	nonDis	nonSignal	nonSignal
CP014015.2	2688646	2688748	+	CP014015.2_ORF.26823	1	MCVGCTRSPQSLTYVSSWGIYSLAAFLQLELFRI	Citrobacter	Citrobacter_63149	TRANSMEMBRANE	nonCDD	nonDis	nonSignal	nonSignal
CP014015.2	2871385	2871430	+	CP014015.2_ORF.27492	1	MDGFLVRRKSECPLF	Citrobacter	Citrobacter_196213	nonTM	nonCDD	nonDis	nonSignal	nonSignal
CP014015.2	3037147	3037234	+	CP014015.2_ORF.28148	1	MSWRPILYLIVTPDPALSARRGFLRLVQR	Citrobacter	Citrobacter_85778	nonTM	nonCDD	nonDis	nonSignal	nonSignal
CP014015.2	3126790	3126862	+	CP014015.2_ORF.28410	1	MMPDGDAKASYPAWRLISLASSYS	Citrobacter	Citrobacter_116022	nonTM	nonCDD	nonDis	nonSignal	nonSignal
CP014015.2	3238717	3238783	+	CP014015.2_ORF.28789	1	LYLNNALYEINPGLSGVLLFLE	Citrobacter	Citrobacter_130568	nonTM	nonCDD	nonDis	nonSignal	nonSignal
CP014015.2	3296017	3296092	+	CP014015.2_ORF.28963	1	LMPGGALLTGPTKPITRHRYSPTLS	Citrobacter	Citrobacter_109157	nonTM	nonCDD	consensus disorder prediction	nonSignal	nonSignal
CP014015.2	3372739	3372790	+	CP014015.2_ORF.29253	1	LIHLVTDCYCVRASNDR	Citrobacter	Citrobacter_174718	nonTM	nonCDD	nonDis	nonSignal	nonSignal
CP014015.2	4041556	4041691	+	CP014015.2_ORF.31589	1	MPPVLHLPTLRFILQVISALAAFAHPSHVLMYAPGDSLICRLDTP	Citrobacter	Citrobacter_32744	TRANSMEMBRANE	nonCDD	nonDis	nonSignal	nonSignal
CP014015.2	4419580	4419652	+	CP014015.2_ORF.33025	1	MTLRLSGLHPMPDKRTVIRYTISP	Citrobacter	Citrobacter_116037	nonTM	nonCDD	nonDis	nonSignal	nonSignal
CP014015.2	4434313	4434382	+	CP014015.2_ORF.33080	1	MTRITPRTAALCGYLLEYRQGVS	Citrobacter	Citrobacter_123045	nonTM	nonCDD	nonDis	nonSignal	nonSignal
CP014015.2	4502002	4502050	+	CP014015.2_ORF.33305	1	LPITKCDITKTKIPVG	Citrobacter	Citrobacter_185725	nonTM	nonCDD	nonDis	nonSignal	nonSignal
CP014015.2	4557040	4557088	+	CP014015.2_ORF.33529	1	LLSRNNLSSLPPLTPG	Citrobacter	Citrobacter_185727	nonTM	nonCDD	nonDis	nonSignal	nonSignal
CP014015.2	4610908	4610953	+	CP014015.2_ORF.33730	1	MRPLFLSSKSVSAAL	Citrobacter	Citrobacter_196244	nonTM	nonCDD	nonDis	nonSignal	nonSignal
CP014015.2	4649299	4649362	+	CP014015.2_ORF.33869	1	MTFRYPEFYYQIKHNSLIFNK	Citrobacter	Citrobacter_138137	nonTM	nonCDD	nonDis	nonSignal	nonSignal
CP014015.2	4836022	4836082	+	CP014015.2_ORF.34514	1	LSFYFAGKLTSKTPFYSHGY	Citrobacter	Citrobacter_146550	nonTM	nonCDD	nonDis	nonSignal	nonSignal
CP014015.2	359687	359786	+	CP014015.2_ORF.35958	1	LHHNGAFNPSRTVMANPNGAIRSPYSGISRRRR	Citrobacter	Citrobacter_67070	nonTM	nonCDD	consensus disorder prediction	nonSignal	nonSignal
CP014015.2	396518	396623	+	CP014015.2_ORF.36081	1	VSDCNSTSNDVYITELVDLIIAWSHQNRRASILAG	Citrobacter	Citrobacter_59472	nonTM	nonCDD	nonDis	nonSignal	nonSignal
CP014015.2	1223162	1223234	+	CP014015.2_ORF.38969	1	LPGEARLPGQNSALCLSSLFLLNK	Citrobacter	Citrobacter_116053	nonTM	nonCDD	nonDis	nonSignal	nonSignal
CP014015.2	1405865	1405952	+	CP014015.2_ORF.39597	1	MPGGALLTGPTNVGRIRRSRHPAITYARS	Citrobacter	Citrobacter_85804	nonTM	nonCDD	consensus disorder prediction	nonSignal	nonSignal
CP014015.2	1525220	1525301	+	CP014015.2_ORF.39994	1	MTDCCIPQQNPALYPFTHRLIHNRRDH	Citrobacter	Citrobacter_96868	nonTM	nonCDD	nonDis	nonSignal	nonSignal
CP014015.2	1573685	1573832	+	CP014015.2_ORF.40166	1	MSESFQMSCLALYQSSKLICLFRFVNDCLRAVCASASQKSTTIIGLSRQ	Citrobacter	Citrobacter_25932	nonTM	nonCDD	nonDis	nonSignal	nonSignal
CP014015.2	1636253	1636304	+	CP014015.2_ORF.40358	1	MPDGSWRLIRPTSLCDL	Citrobacter	Citrobacter_174753	nonTM	nonCDD	nonDis	nonSignal	nonSignal
CP014015.2	1679714	1679768	+	CP014015.2_ORF.40495	1	LRGAFQNFTLTQIHHSLS	Citrobacter	Citrobacter_164595	nonTM	nonCDD	nonDis	nonSignal	nonSignal
CP014015.2	1773140	1773224	+	CP014015.2_ORF.40787	1	VINLTPCSLTVKKDALQTSVAPIASRKF	Citrobacter	Citrobacter_91170	nonTM	nonCDD	nonDis	nonSignal	nonSignal
CP014015.2	1796735	1796855	+	CP014015.2_ORF.40870	1	MPYTKSFSPYQGSKKTNPDELTVVSDSGERTPPTQIQVEG	Citrobacter	Citrobacter_44013	nonTM	nonCDD	consensus disorder prediction	nonSignal	nonSignal
CP014015.2	1988201	1988339	+	CP014015.2_ORF.41547	1	LDLTHFARSIGIFVCSGLEHIADSAYTTPPLRISGLAFGPGNRVFT	Citrobacter	Citrobacter_30909	nonTM	nonCDD	nonDis	nonSignal	nonSignal
CP014015.2	2323718	2323766	+	CP014015.2_ORF.42728	1	MQLTLISLTNVKAFAI	Citrobacter	Citrobacter_185762	nonTM	nonCDD	nonDis	nonSignal	nonSignal
CP014015.2	2356409	2356619	+	CP014015.2_ORF.42883	1	VSPDGKTASASQGAGIFRLNDSCETCRLTCSDLLQSSGKKQNIPSMLDCHLFSGLKTPSREPRSHIIMIS	Citrobacter	Citrobacter_8019	nonTM	nonCDD	nonDis	nonSignal	nonSignal
CP014015.2	2358356	2358410	+	CP014015.2_ORF.42890	1	MRSYYGRESVSAQRNFVN	Citrobacter	Citrobacter_164604	nonTM	nonCDD	nonDis	nonSignal	nonSignal
CP014015.2	2424761	2424812	+	CP014015.2_ORF.43149	1	LTQSICRRHYTLRELLF	Citrobacter	Citrobacter_174763	nonTM	nonCDD	nonDis	nonSignal	nonSignal
CP014015.2	2559566	2559749	+	CP014015.2_ORF.43609	1	VMLMRVKALMKVINSVIVNPLILRAGRNSPPAVNQLRLKARERFGCKPKGQQIRCNSGADG	Citrobacter	Citrobacter_13050	nonTM	nonCDD	nonDis	nonSignal	nonSignal
CP014015.2	2688713	2688857	+	CP014015.2_ORF.44104	1	LPPSCNSNYLGYRCFQRRSVAFFPSQSQPADLTRSKSKKVSATWRKCQ	Citrobacter	Citrobacter_27529	nonTM	nonCDD	consensus disorder prediction	nonSignal	nonSignal
CP014015.2	2704931	2704997	+	CP014015.2_ORF.44155	1	MPGGAVAYRAYEAVRMSRPDKV	Citrobacter	Citrobacter_130607	nonTM	nonCDD	nonDis	nonSignal	nonSignal
CP014015.2	2944094	2944241	+	CP014015.2_ORF.44993	1	LRDALENTTFCVRCEYKARKKRARFRETLVFGGSDLYNLAQPISPLNTF	Citrobacter	Citrobacter_25934	nonTM	nonCDD	nonDis	nonSignal	nonSignal
CP014015.2	2986658	2986763	+	CP014015.2_ORF.45160	1	MFFVNPYCMSLTTSAIGTKRTSFSSALQKSVYVLI	Citrobacter	Citrobacter_59481	nonTM	nonCDD	nonDis	nonSignal	nonSignal
CP014015.2	3277385	3277430	+	CP014015.2_ORF.46156	1	VQLIAFYSFLLSSFR	Citrobacter	Citrobacter_196287	nonTM	nonCDD	nonDis	nonSignal	nonSignal
CP014015.2	3352538	3352583	+	CP014015.2_ORF.46468	1	VALFTLRRSTFTTLN	Citrobacter	Citrobacter_196288	nonTM	nonCDD	nonDis	nonSignal	nonSignal
CP014015.2	4226318	4226369	+	CP014015.2_ORF.49697	1	MRKFDQEDKTFYHFLVR	Citrobacter	Citrobacter_174802	nonTM	nonCDD	nonDis	nonSignal	nonSignal
CP014015.2	4318886	4318934	+	CP014015.2_ORF.50052	1	MPRQPVDYLISIVVSS	Citrobacter	Citrobacter_185792	nonTM	nonCDD	nonDis	nonSignal	nonSignal
CP014015.2	4421621	4421669	+	CP014015.2_ORF.50434	1	MRIRAFLLDLSPQNFR	Citrobacter	Citrobacter_185796	nonTM	nonCDD	nonDis	nonSignal	nonSignal
CP014015.2	4520327	4520390	+	CP014015.2_ORF.50790	1	VCTVESGGCRQALFFYPKSGV	Citrobacter	Citrobacter_138183	nonTM	nonCDD	nonDis	nonSignal	nonSignal
CP014015.2	4635524	4635671	+	CP014015.2_ORF.51200	1	LGRIFTKSKCARSRFSPGFCHYCLIVMPFFDQNQHPKPNSLVLFLMGKM	Citrobacter	Citrobacter_25937	nonTM	nonCDD	nonDis	nonSignal	nonSignal
CP014015.2	4757912	4757960	+	CP014015.2_ORF.51639	1	LLTSLQICDIKPEYQC	Citrobacter	Citrobacter_185802	nonTM	nonCDD	nonDis	nonSignal	nonSignal
CP014015.2	4828559	4828607	+	CP014015.2_ORF.51890	1	MRKQPLPSGFAIRTGD	Citrobacter	Citrobacter_185803	nonTM	nonCDD	nonDis	nonSignal	nonSignal
CP014015.2	4845386	4845491	+	CP014015.2_ORF.51946	1	MTPTMLLCRCYRLCAHNMTTVTKINYFVICVTINI	Citrobacter	Citrobacter_59484	nonTM	nonCDD	nonDis	nonSignal	nonSignal
CP014015.2	4847876	4847924	+	CP014015.2_ORF.51952	1	LLIYKLFRPLKRRCVN	Citrobacter	Citrobacter_185805	nonTM	nonCDD	nonDis	nonSignal	nonSignal
CP014015.2	4843825	4843885	-	CP014015.2_ORF.52389	1	MPVFLLLKIRAATSCSIITE	Citrobacter	Citrobacter_146607	nonTM	nonCDD	nonDis	nonSignal	nonSignal
CP014015.2	4807447	4807540	-	CP014015.2_ORF.52511	1	VTRVAGLFAFLPFHSRRWQKRKGIPLCKLLL	Citrobacter	Citrobacter_75879	nonTM	nonCDD	nonDis	nonSignal	SIGNAL_PEPTIDE
CP014015.2	4726825	4726873	-	CP014015.2_ORF.52788	1	LFVPPDVANNTRRVSL	Citrobacter	Citrobacter_185810	nonTM	nonCDD	nonDis	nonSignal	nonSignal
CP014015.2	4178716	4178797	-	CP014015.2_ORF.54761	1	LNAINKYYRFTSRNSLPTLCASVINQN	Citrobacter	Citrobacter_96904	nonTM	nonCDD	nonDis	nonSignal	nonSignal
CP014015.2	3981694	3981742	-	CP014015.2_ORF.55453	1	MLPLSLNMKKAAIRQP	Citrobacter	Citrobacter_185822	nonTM	nonCDD	nonDis	nonSignal	nonSignal
CP014015.2	3953032	3953137	-	CP014015.2_ORF.55585	1	MHRGGKRMNPPGAYKQYVTGVRDCSQQRGSLKDEV	Citrobacter	Citrobacter_59489	nonTM	nonCDD	consensus disorder prediction	nonSignal	nonSignal
CP014015.2	3751384	3751522	-	CP014015.2_ORF.56305	1	MTKIGNLFSRGKLNFVFTATMNKNCESLSENKVDLSRQQGYCTSIQ	Citrobacter	Citrobacter_30921	nonTM	nonCDD	nonDis	nonSignal	nonSignal
CP014015.2	3746914	3746959	-	CP014015.2_ORF.56314	1	LFSVHVLAILRASLK	Citrobacter	Citrobacter_196330	nonTM	nonCDD	nonDis	nonSignal	nonSignal
CP014015.2	3627433	3627478	-	CP014015.2_ORF.56755	1	MYRSKRCNLLFKTDD	Citrobacter	Citrobacter_196333	nonTM	nonCDD	nonDis	nonSignal	nonSignal
CP014015.2	3590584	3590632	-	CP014015.2_ORF.56868	1	MKKFSRPKIEAMTGFE	Citrobacter	Citrobacter_185828	nonTM	nonCDD	nonDis	nonSignal	nonSignal
CP014015.2	3397834	3397885	-	CP014015.2_ORF.57532	1	LRALSKRLTNKRTHTTP	Citrobacter	Citrobacter_174841	nonTM	nonCDD	nonDis	nonSignal	nonSignal
CP014015.2	3383095	3383236	-	CP014015.2_ORF.57578	1	LTPPDRLLFSAARLFPPFSVLQKLFYKNGDAFCCMGWDDSPLSKAAR	Citrobacter	Citrobacter_29142	nonTM	nonCDD	nonDis	nonSignal	nonSignal
CP014015.2	2973442	2973499	-	CP014015.2_ORF.59020	1	MNNSTCHEPESIFLATAYL	Citrobacter	Citrobacter_155138	nonTM	nonCDD	nonDis	nonSignal	nonSignal
CP014015.2	2880127	2880232	-	CP014015.2_ORF.59367	1	LLPDGGVIRLVRPTGTSSYALSGLRRPDKRSAIRQ	Citrobacter	Citrobacter_59492	nonTM	nonCDD	nonDis	nonSignal	nonSignal
CP014015.2	2655979	2656024	-	CP014015.2_ORF.60128	1	MFWLSLLLHFISAKS	Citrobacter	Citrobacter_196346	nonTM	nonCDD	nonDis	nonSignal	nonSignal
CP014015.2	2603602	2603650	-	CP014015.2_ORF.60282	1	MIFFQSNFRLYYINTA	Citrobacter	Citrobacter_185845	nonTM	nonCDD	nonDis	nonSignal	nonSignal
CP014015.2	1815562	1815607	-	CP014015.2_ORF.63040	1	LFYTLSSVTNTPRHK	Citrobacter	Citrobacter_196361	nonTM	nonCDD	nonDis	nonSignal	nonSignal
CP014015.2	1777705	1777828	-	CP014015.2_ORF.63159	1	MLIPSLMLAIVPHKLRNDAEPFTVLIVHRQMSLRPHQTPWT	Citrobacter	Citrobacter_41501	nonTM	nonCDD	nonDis	nonSignal	nonSignal
CP014015.2	1754197	1754245	-	CP014015.2_ORF.63251	1	VGASPLGRSALRTNGR	Citrobacter	Citrobacter_185855	nonTM	nonCDD	nonDis	nonSignal	nonSignal
CP014015.2	1707646	1707817	-	CP014015.2_ORF.63437	1	VGLPVLLITLPVICYLVWLFVKLQRLSRRQKWLRSRLSTRHGVRPVRRTRQRRHRKE	Citrobacter	Citrobacter_16359	TRANSMEMBRANE	nonCDD	nonDis	nonSignal	nonSignal
CP014015.2	1703449	1703497	-	CP014015.2_ORF.63460	1	LPYSSLLNSLHQFSAL	Citrobacter	Citrobacter_185857	nonTM	nonCDD	nonDis	nonSignal	nonSignal
CP014015.2	1579519	1579567	-	CP014015.2_ORF.63912	1	VPDGGYALSGLREHNL	Citrobacter	Citrobacter_185861	nonTM	nonCDD	nonDis	nonSignal	nonSignal
CP014015.2	1296526	1296571	-	CP014015.2_ORF.64966	1	LAVLHTGSQNFCVPR	Citrobacter	Citrobacter_196369	nonTM	nonCDD	nonDis	nonSignal	nonSignal
CP014015.2	1265260	1265308	-	CP014015.2_ORF.65082	1	MYLYLLAYRTVKHASV	Citrobacter	Citrobacter_185864	nonTM	nonCDD	nonDis	nonSignal	nonSignal
CP014015.2	1048204	1048261	-	CP014015.2_ORF.65788	1	MMSYVIMLLILLIIAWPAY	Citrobacter	Citrobacter_155164	nonTM	nonCDD	nonDis	nonSignal	nonSignal
CP014015.2	999367	999436	-	CP014015.2_ORF.65942	1	VFLSKQILSELVSLYSTNHQCLQ	Citrobacter	Citrobacter_123113	nonTM	nonCDD	nonDis	nonSignal	nonSignal
CP014015.2	948223	948292	-	CP014015.2_ORF.66144	1	VPRALLVRYFLSIRKTRPEKKLS	Citrobacter	Citrobacter_123115	nonTM	nonCDD	nonDis	nonSignal	nonSignal
CP014015.2	904246	904291	-	CP014015.2_ORF.66341	1	LSGDGLSGLRRYRPL	Citrobacter	Citrobacter_196376	nonTM	nonCDD	nonDis	nonSignal	nonSignal
CP014015.2	860443	860488	-	CP014015.2_ORF.66484	1	LSDTANRLADRQGAR	Citrobacter	Citrobacter_196377	nonTM	nonCDD	nonDis	nonSignal	nonSignal
CP014015.2	465637	465727	-	CP014015.2_ORF.67863	1	LMLRIVLLFISIRDNPLLCHFFRRFASDIG	Citrobacter	Citrobacter_80780	nonTM	nonCDD	nonDis	nonSignal	nonSignal
CP014015.2	4872159	4872210	-	CP014015.2_ORF.69628	1	MALALIRPTIHTSCRPD	Citrobacter	Citrobacter_174887	nonTM	nonCDD	nonDis	nonSignal	nonSignal
CP014015.2	4858242	4858290	-	CP014015.2_ORF.69680	1	MKPRSRNSACNWLFLA	Citrobacter	Citrobacter_185889	nonTM	nonCDD	nonDis	nonSignal	nonSignal
CP014015.2	4785003	4785111	-	CP014015.2_ORF.69942	1	LPVCWLPCSPQPLTSVSSGGFAALPPLCNSNYLGST	Citrobacter	Citrobacter_56034	nonTM	nonCDD	nonDis	nonSignal	nonSignal
CP014015.2	4754766	4754880	-	CP014015.2_ORF.70047	1	LLQSRDVISIVFTAFPPLFPLNQSPEYHVCRRTGEKEK	Citrobacter	Citrobacter_49653	nonTM	nonCDD	nonDis	nonSignal	nonSignal
CP014015.2	4043730	4043787	-	CP014015.2_ORF.72537	1	MTSFSLPLPGASTIHMNGS	Citrobacter	Citrobacter_155193	nonTM	nonCDD	nonDis	nonSignal	nonSignal
CP014015.2	3848790	3848835	-	CP014015.2_ORF.73255	1	MFLRLALSSTRLIFK	Citrobacter	Citrobacter_196426	nonTM	nonCDD	nonDis	nonSignal	nonSignal
CP014015.2	3723360	3723447	-	CP014015.2_ORF.73713	1	MPVSKILRLQKTFRVFITNGWHFVNLPLT	Citrobacter	Citrobacter_85859	nonTM	nonCDD	nonDis	nonSignal	nonSignal
CP014015.2	3430806	3430929	-	CP014015.2_ORF.74715	1	LHPKKSNLLIYLSGDKHCFYSGVISFSFEKLRTCYYLKIKR	Citrobacter	Citrobacter_41510	nonTM	nonCDD	nonDis	nonSignal	nonSignal
CP014015.2	3228105	3228153	-	CP014015.2_ORF.75433	1	VSILPFLRANPPRIAI	Citrobacter	Citrobacter_185920	nonTM	nonCDD	nonDis	nonSignal	nonSignal
CP014015.2	3191532	3191577	-	CP014015.2_ORF.75538	1	LRLKLNFSRSLHLLL	Citrobacter	Citrobacter_196439	nonTM	nonCDD	nonDis	nonSignal	nonSignal
CP014015.2	3169218	3169269	-	CP014015.2_ORF.75630	1	MKSAKGLIDTLLTFGCG	Citrobacter	Citrobacter_174919	nonTM	nonCDD	nonDis	nonSignal	nonSignal
CP014015.2	2971833	2971977	-	CP014015.2_ORF.76273	1	MNIWVFSIIKGGSLFLYHPVHSFFPHSLTLPVFPWIHSSLYLPYPCFS	Citrobacter	Citrobacter_27541	nonTM	nonCDD	nonDis	nonSignal	nonSignal
CP014015.2	2956134	2956188	-	CP014015.2_ORF.76320	1	MRIDITLNRVISCRNSVV	Citrobacter	Citrobacter_164728	nonTM	nonCDD	nonDis	nonSignal	nonSignal
CP014015.2	2947743	2947893	-	CP014015.2_ORF.76350	1	LPTSSAQSMKFCCAGSASVAAMFDVFITETEKHPFLKLFLLCHKTFTPER	Citrobacter	Citrobacter_24437	nonTM	nonCDD	nonDis	nonSignal	nonSignal
CP014015.2	2884263	2884329	-	CP014015.2_ORF.76573	1	MALFRRPDKALSPYPAFLMGGA	Citrobacter	Citrobacter_130688	nonTM	nonCDD	nonDis	nonSignal	nonSignal
CP014015.2	2651202	2651247	-	CP014015.2_ORF.77355	1	MNQHCRPDKRSAIRH	Citrobacter	Citrobacter_196448	nonTM	nonCDD	nonDis	nonSignal	nonSignal
CP014015.2	2537538	2537682	-	CP014015.2_ORF.77755	1	VLPKGMRGLFSFIHVVIQAASALAALAHPSHVLMYAPEDSLSCRLDAT	Citrobacter	Citrobacter_27542	nonTM	nonCDD	nonDis	nonSignal	SIGNAL_PEPTIDE
CP014015.2	2501082	2501127	-	CP014015.2_ORF.77888	1	MPDGASLSGLRTMNV	Citrobacter	Citrobacter_196450	nonTM	nonCDD	nonDis	nonSignal	nonSignal
CP014015.2	2251029	2251149	-	CP014015.2_ORF.78731	1	VTGVTAFSVNRDFVQISKSMSLVAVNTPKKTLLFQVIHIG	Citrobacter	Citrobacter_44038	nonTM	nonCDD	nonDis	nonSignal	nonSignal
CP014015.2	2112330	2112393	-	CP014015.2_ORF.79168	1	MTLKTLRVRPQEHENVTEEVK	Citrobacter	Citrobacter_138254	nonTM	nonCDD	consensus disorder prediction	nonSignal	nonSignal
CP014015.2	1865880	1865931	-	CP014015.2_ORF.80041	1	LPEHRLFVACSFGTSQT	Citrobacter	Citrobacter_174937	nonTM	nonCDD	nonDis	nonSignal	nonSignal
CP014015.2	1686666	1686714	-	CP014015.2_ORF.80686	1	LIYKPFSPSLRILFIR	Citrobacter	Citrobacter_185949	nonTM	nonCDD	nonDis	nonSignal	nonSignal
CP014015.2	1637292	1637394	-	CP014015.2_ORF.80869	1	LLYYLHIRWIVSLCRIDFRQQTSFCIPKFRGSHD	Citrobacter	Citrobacter_63215	nonTM	nonCDD	nonDis	nonSignal	nonSignal
CP014015.2	1441710	1441803	-	CP014015.2_ORF.81607	1	MKRCFCFIIFVNYITVKRSFASLSASFLPVL	Citrobacter	Citrobacter_75925	nonTM	nonCDD	nonDis	nonSignal	SIGNAL_PEPTIDE
CP014015.2	1369806	1369863	-	CP014015.2_ORF.81872	1	LCGNFDLVAFSSVRRSGDN	Citrobacter	Citrobacter_155225	nonTM	nonCDD	nonDis	nonSignal	nonSignal
CP014015.2	1369659	1369725	-	CP014015.2_ORF.81873	1	MRRDDSLFLRILVQTGNCYENE	Citrobacter	Citrobacter_130702	nonTM	nonCDD	nonDis	nonSignal	nonSignal
CP014015.2	1202121	1202175	-	CP014015.2_ORF.82415	1	VLHQFLLKNHPAKYIAQN	Citrobacter	Citrobacter_164755	nonTM	nonCDD	nonDis	nonSignal	nonSignal
CP014015.2	1138728	1138773	-	CP014015.2_ORF.82621	1	LQMIFQGCTGITLVR	Citrobacter	Citrobacter_196478	nonTM	nonCDD	nonDis	nonSignal	nonSignal
CP014015.2	1100073	1100121	-	CP014015.2_ORF.82802	1	VATPYPACGGYVWGES	Citrobacter	Citrobacter_185966	nonTM	nonCDD	nonDis	nonSignal	nonSignal
CP014015.2	1040352	1040403	-	CP014015.2_ORF.83053	1	MALRLSGLQGMRRPGKR	Citrobacter	Citrobacter_174951	nonTM	nonCDD	nonDis	nonSignal	nonSignal
CP014015.2	934806	934869	-	CP014015.2_ORF.83478	1	MISFLSICCHDVYFSRRSGVC	Citrobacter	Citrobacter_138264	nonTM	nonCDD	nonDis	nonSignal	nonSignal
CP014015.2	917199	917286	-	CP014015.2_ORF.83563	1	MIMILSCLFSPDSTPPQYQILPPSRFVML	Citrobacter	Citrobacter_85871	nonTM	nonCDD	nonDis	nonSignal	nonSignal
CP014015.2	824076	824169	-	CP014015.2_ORF.83871	1	LCDFLNNKRLICVKNIYPKGAIFSLPMLNVS	Citrobacter	Citrobacter_75928	nonTM	nonCDD	nonDis	nonSignal	nonSignal
CP014015.2	715650	715776	-	CP014015.2_ORF.84241	1	MRKRRDKTRRVGCVLIERILDVVELSFNHTRYGNFRLITPHR	Citrobacter	Citrobacter_39162	nonTM	nonCDD	nonDis	nonSignal	nonSignal
CP014015.2	194244	194352	-	CP014015.2_ORF.86046	1	LCPSSQIFPRLQTVSIKNCDSVHVWRLLLLPVRLLS	Citrobacter	Citrobacter_56058	nonTM	nonCDD	nonDis	nonSignal	nonSignal
CP014015.2	4870652	4870703	-	CP014015.2_ORF.86858	1	MTCVLPLNSEGVKQESG	Citrobacter	Citrobacter_174963	nonTM	nonCDD	nonDis	nonSignal	nonSignal
CP014015.2	4848398	4848452	-	CP014015.2_ORF.86947	1	MLMWRHYNLLFKYLQKVK	Citrobacter	Citrobacter_164773	nonTM	nonCDD	nonDis	nonSignal	nonSignal
CP014015.2	4776599	4776647	-	CP014015.2_ORF.87184	1	MFRLHHSSVLPPLEGV	Citrobacter	Citrobacter_185991	nonTM	nonCDD	nonDis	nonSignal	nonSignal
CP014015.2	4755827	4755935	-	CP014015.2_ORF.87260	1	MPLRYIRSFLCQCAGYCLHTLNYIFPYVNNVIFPVL	Citrobacter	Citrobacter_56062	nonTM	nonCDD	nonDis	nonSignal	nonSignal
CP014015.2	4754852	4754900	-	CP014015.2_ORF.87267	1	MLSPLALCCKAVMLLA	Citrobacter	Citrobacter_185992	nonTM	nonCDD	nonDis	nonSignal	nonSignal
CP014015.2	4666022	4666085	-	CP014015.2_ORF.87621	1	LQVLLLHLKPCLKQVFSHLLK	Citrobacter	Citrobacter_138276	nonTM	nonCDD	nonDis	nonSignal	nonSignal
CP014015.2	4618940	4618994	-	CP014015.2_ORF.87777	1	LKALFSKKGVRFYSADIR	Citrobacter	Citrobacter_164783	nonTM	nonCDD	nonDis	nonSignal	nonSignal
CP014015.2	4607861	4607906	-	CP014015.2_ORF.87824	1	VLFNCSGEWVLNYHN	Citrobacter	Citrobacter_196500	nonTM	nonCDD	nonDis	nonSignal	nonSignal
CP014015.2	4453040	4453157	-	CP014015.2_ORF.88413	1	LPVRVTLIAIPVETFDEGGRDRCSTGGKRSAYPLFYCRM	Citrobacter	Citrobacter_46809	nonTM	nonCDD	nonDis	nonSignal	nonSignal
CP014015.2	4269275	4269326	-	CP014015.2_ORF.89057	1	LQGIRLVDACAETRRTS	Citrobacter	Citrobacter_174973	nonTM	nonCDD	nonDis	nonSignal	nonSignal
CP014015.2	4226291	4226357	-	CP014015.2_ORF.89222	1	VIKRFIFLIKFSHYPWICTRSR	Citrobacter	Citrobacter_130718	nonTM	nonCDD	nonDis	nonSignal	nonSignal
CP014015.2	4167008	4167062	-	CP014015.2_ORF.89474	1	LFVSNPSLTHCSLITFCI	Citrobacter	Citrobacter_164792	nonTM	nonCDD	nonDis	nonSignal	nonSignal
CP014015.2	3964892	3964967	-	CP014015.2_ORF.90174	1	VDQLTRSRFQTFRQPGDNGKQRDKS	Citrobacter	Citrobacter_109287	nonTM	nonCDD	consensus disorder prediction	nonSignal	nonSignal
CP014015.2	3728027	3728186	-	CP014015.2_ORF.90974	1	LKSLVSSLFLLRKTRYAECLSFQAQTLISLHFYNTRHEMHSTLTSAYGVIGVQ	Citrobacter	Citrobacter_20517	nonTM	nonCDD	nonDis	nonSignal	SIGNAL_PEPTIDE
CP014015.2	3584789	3584852	-	CP014015.2_ORF.91421	1	VLPTLQNSQPNSLPGNESRIT	Citrobacter	Citrobacter_138289	nonTM	nonCDD	consensus disorder prediction	nonSignal	nonSignal
CP014015.2	3558236	3558353	-	CP014015.2_ORF.91504	1	MDHEVAIFPAGSQGCKGGGGEPPLHVHVYCGFREPLNIE	Citrobacter	Citrobacter_46813	nonTM	nonCDD	nonDis	nonSignal	nonSignal
CP014015.2	3493190	3493337	-	CP014015.2_ORF.91740	1	LPPRCIKNAVVYSVVFTLHPGNATKVSAFKRCYYTRAIEAWEWGEVKGE	Citrobacter	Citrobacter_25958	nonTM	nonCDD	nonDis	nonSignal	nonSignal
CP014015.2	3377915	3377978	-	CP014015.2_ORF.92102	1	MPAGIAFAIVGHFFLIPSRTS	Citrobacter	Citrobacter_138292	nonTM	nonCDD	nonDis	nonSignal	nonSignal
CP014015.2	3324857	3324974	-	CP014015.2_ORF.92287	1	MEYLFHQGLKKPEIPLLRIKRLTPRHLTQEHSASSPRPH	Citrobacter	Citrobacter_46814	nonTM	nonCDD	nonDis	nonSignal	nonSignal
CP014015.2	3267164	3267215	-	CP014015.2_ORF.92453	1	MEERLLRTHLLLRLNVM	Citrobacter	Citrobacter_174993	nonTM	nonCDD	nonDis	nonSignal	nonSignal
CP014015.2	3260666	3260717	-	CP014015.2_ORF.92483	1	LVRDDTRLIVRIHESAK	Citrobacter	Citrobacter_174994	nonTM	nonCDD	nonDis	nonSignal	nonSignal
CP014015.2	3203450	3203495	-	CP014015.2_ORF.92674	1	LPVISDRFRNFNSFI	Citrobacter	Citrobacter_196517	nonTM	nonCDD	nonDis	nonSignal	nonSignal
CP014015.2	2986436	2986484	-	CP014015.2_ORF.93359	1	LRHLQKRAGFYPALFS	Citrobacter	Citrobacter_186016	nonTM	nonCDD	nonDis	nonSignal	nonSignal
CP014015.2	2956091	2956139	-	CP014015.2_ORF.93504	1	LFNGVGFQAKVGRKII	Citrobacter	Citrobacter_186018	nonTM	nonCDD	nonDis	nonSignal	nonSignal
CP014015.2	2774264	2774312	-	CP014015.2_ORF.94129	1	VLRLSGLRISVGRIRR	Citrobacter	Citrobacter_186020	nonTM	nonCDD	nonDis	nonSignal	nonSignal
CP014015.2	2731823	2731886	-	CP014015.2_ORF.94236	1	MPDGAALIRPTPSPGKIYAVL	Citrobacter	Citrobacter_138303	nonTM	nonCDD	nonDis	nonSignal	nonSignal
CP014015.2	2520419	2520545	-	CP014015.2_ORF.94989	1	LTECVACHILLPAKGSNFIVGRSSLRCVKNHIRSPGNEKGMR	Citrobacter	Citrobacter_39166	nonTM	nonCDD	nonDis	nonSignal	nonSignal
CP014015.2	2456180	2456225	-	CP014015.2_ORF.95191	1	LFVNNYASQAAQSSG	Citrobacter	Citrobacter_196530	nonTM	nonCDD	nonDis	nonSignal	nonSignal
CP014015.2	2299223	2299289	-	CP014015.2_ORF.95740	1	LRLFLFKLVSIRLNQGCVFRQS	Citrobacter	Citrobacter_130730	nonTM	nonCDD	nonDis	nonSignal	nonSignal
CP014015.2	2147207	2147270	-	CP014015.2_ORF.96233	1	MPPGALRLPGLDFRSRRPDKV	Citrobacter	Citrobacter_138308	nonTM	nonCDD	consensus disorder prediction	nonSignal	nonSignal
CP014015.2	2130869	2130917	-	CP014015.2_ORF.96292	1	LKKVNVARIRRCAISL	Citrobacter	Citrobacter_186028	nonTM	nonCDD	nonDis	nonSignal	nonSignal
CP014015.2	2006321	2006435	-	CP014015.2_ORF.96740	1	MTHYHFFKMQDKSRVPTRPFGEWLKPTLCSDMIRGIRV	Citrobacter	Citrobacter_49676	nonTM	nonCDD	nonDis	nonSignal	nonSignal
CP014015.2	1757021	1757117	-	CP014015.2_ORF.97641	1	VTGMSEESQRICSLKYDGYMPQYATVAVLCQT	Citrobacter	Citrobacter_71452	nonTM	nonCDD	nonDis	nonSignal	nonSignal
CP014015.2	1473020	1473134	-	CP014015.2_ORF.98622	1	VKSCRKCAGWRHKGLIRPTDVCRPDKRSAIRHIDSITW	Citrobacter	Citrobacter_49679	nonTM	nonCDD	nonDis	nonSignal	nonSignal
CP014015.2	1437746	1437869	-	CP014015.2_ORF.98702	1	LLPDCALTITFAHQLAISSALAQEMSKKRQSSVDNPRMIAG	Citrobacter	Citrobacter_41520	nonTM	nonCDD	nonDis	nonSignal	SIGNAL_PEPTIDE
CP014015.2	948350	948422	-	CP014015.2_ORF.100488	1	LSYFNSFLVIKCLLHSVPGSLNVR	Citrobacter	Citrobacter_116183	nonTM	nonCDD	nonDis	nonSignal	nonSignal
CP014015.2	588716	588902	-	CP014015.2_ORF.101869	1	MLMICFEYWHSYCIIVTSGSFTFLCQPLRDVLHKLRMTHNKVPAVQLLIIALLYQPSGETSS	Citrobacter	Citrobacter_12340	nonTM	nonCDD	nonDis	nonSignal	nonSignal
CP014015.2	333419	333464	-	CP014015.2_ORF.102766	1	MWSHDLLISRMGLCG	Citrobacter	Citrobacter_196562	nonTM	nonCDD	nonDis	nonSignal	nonSignal
AP022380.1	23022	23091	+	AP022380.1_ORF.86	1	MPFHFADNFSKSEKIRIRCCTFP	Citrobacter	Citrobacter_123204	nonTM	nonCDD	nonDis	nonSignal	nonSignal
AP022380.1	60537	60606	+	AP022380.1_ORF.236	1	VTNATVFQRIMIMSILFSKLLLS	Citrobacter	Citrobacter_123205	TRANSMEMBRANE	nonCDD	nonDis	nonSignal	nonSignal
AP022380.1	136026	136230	+	AP022380.1_ORF.503	1	MSPSPVMMVVIYPSYFKLHVRWLSSLTPVTYLCTLLRFAALPPSCSSNYLGICIKFPCISLYIHLAVG	Citrobacter	Citrobacter_9010	TRANSMEMBRANE	nonCDD	nonDis	nonSignal	nonSignal
AP022380.1	216909	217077	+	AP022380.1_ORF.795	1	VFAHNYPLCLKPSIRRRRDFFTSSVTFSCSCGLTRSVFNVIFRESFRGLSFYYQDS	Citrobacter	Citrobacter_17254	nonTM	nonCDD	nonDis	nonSignal	nonSignal
AP022380.1	249954	250038	+	AP022380.1_ORF.910	1	LSMTSLLAFICRRVIRVLRTLCAGLAQS	Citrobacter	Citrobacter_91295	nonTM	nonCDD	nonDis	nonSignal	nonSignal
AP022380.1	317385	317541	+	AP022380.1_ORF.1168	1	LPTRFRKAGRTRRDAGSGRVLHGRCLAPGPVARRNKWREPRSGNFPAGSRDC	Citrobacter	Citrobacter_21729	nonTM	nonCDD	consensus disorder prediction	nonSignal	nonSignal
AP022380.1	415707	415755	+	AP022380.1_ORF.1550	1	LLLYLPYALLHTYVIN	Citrobacter	Citrobacter_186073	nonTM	nonCDD	nonDis	nonSignal	nonSignal
AP022380.1	495501	495564	+	AP022380.1_ORF.1834	1	LPQSQYIVLPDGAALIRPTVA	Citrobacter	Citrobacter_138334	nonTM	nonCDD	nonDis	nonSignal	nonSignal
AP022380.1	694176	694323	+	AP022380.1_ORF.2558	1	LVLGGKTANGKTRAYLYFAAASPCGCRGLPDRYSAVKPLNTSSFTFSLR	Citrobacter	Citrobacter_25969	nonTM	nonCDD	nonDis	nonSignal	nonSignal
AP022380.1	931710	931755	+	AP022380.1_ORF.3396	1	MHTNRCGKLITSLVH	Citrobacter	Citrobacter_196576	nonTM	nonCDD	nonDis	nonSignal	nonSignal
AP022380.1	996234	996357	+	AP022380.1_ORF.3645	1	LGLCPKQLLTASLMLCSCTVRESGTPSYTFPVSSRNGSESE	Citrobacter	Citrobacter_41524	nonTM	nonCDD	nonDis	nonSignal	nonSignal
AP022380.1	1009269	1009365	+	AP022380.1_ORF.3689	1	VSLVKRRDNESLWRSSCSGILLSRLGNSIVSP	Citrobacter	Citrobacter_71461	nonTM	nonCDD	nonDis	nonSignal	nonSignal
AP022380.1	1283274	1283343	+	AP022380.1_ORF.4777	1	MLPSGKSFTDFVRLFPVPAILAL	Citrobacter	Citrobacter_123220	nonTM	nonCDD	nonDis	nonSignal	nonSignal
AP022380.1	1330206	1330260	+	AP022380.1_ORF.4973	1	MEEGMNHKFCECDLCPLL	Citrobacter	Citrobacter_164863	nonTM	nonCDD	nonDis	nonSignal	nonSignal
AP022380.1	1517046	1517235	+	AP022380.1_ORF.5691	1	LLRSPYVFHFSETITPSERVKGTIAVPLTIPAPGGKIATSWFPPLIPPGYRAGREVASLQSAP	Citrobacter	Citrobacter_11725	nonTM	nonCDD	nonDis	nonSignal	nonSignal
AP022380.1	1601304	1601391	+	AP022380.1_ORF.6011	1	LLPGSKGIFVTVSDYSLCLSSHFLFSPLG	Citrobacter	Citrobacter_85910	nonTM	nonCDD	nonDis	nonSignal	nonSignal
AP022380.1	1641813	1641960	+	AP022380.1_ORF.6162	1	MMTPTFMINIMRQSLFGHDGINTFESMSFCVFFSQWHTVCQFDDSMILD	Citrobacter	Citrobacter_25973	nonTM	nonCDD	nonDis	nonSignal	nonSignal
AP022380.1	1719657	1719705	+	AP022380.1_ORF.6477	1	VLDYSVFLRRMKLPTG	Citrobacter	Citrobacter_186094	nonTM	nonCDD	nonDis	nonSignal	nonSignal
AP022380.1	1791759	1791888	+	AP022380.1_ORF.6776	1	VVYPSYFKLHVRWLRSFTPVSYLSTLPGMLSLAAFLQLELFRV	Citrobacter	Citrobacter_36969	TRANSMEMBRANE	nonCDD	nonDis	nonSignal	nonSignal
AP022380.1	1929516	1929564	+	AP022380.1_ORF.7247	1	LRLCLDRQLSSSLGSS	Citrobacter	Citrobacter_186099	nonTM	nonCDD	nonDis	nonSignal	nonSignal
AP022380.1	2026500	2026656	+	AP022380.1_ORF.7598	1	MAYPHSMRNDNSPYLIIASQLNGIITTQDDAFAVFRRIYYPVKLRIICQETS	Citrobacter	Citrobacter_21731	nonTM	nonCDD	nonDis	nonSignal	nonSignal
AP022380.1	2111283	2111442	+	AP022380.1_ORF.7927	1	LLFFVRLRNARRGNRRTVSTGLIVRQNFQYNSRLFSFSCDIQLKLRLRHLRDR	Citrobacter	Citrobacter_20526	nonTM	nonCDD	nonDis	nonSignal	nonSignal
AP022380.1	2292804	2292852	+	AP022380.1_ORF.8652	1	MDLSSCVALVARLAER	Citrobacter	Citrobacter_186106	nonTM	nonCDD	nonDis	nonSignal	nonSignal
AP022380.1	2369808	2369898	+	AP022380.1_ORF.8956	1	LLLRSNQCVMIAMSKTREIGLKLYPTHCSF	Citrobacter	Citrobacter_80854	nonTM	nonCDD	nonDis	nonSignal	nonSignal
AP022380.1	2436807	2436855	+	AP022380.1_ORF.9223	1	MANVFILPSHNVIDCR	Citrobacter	Citrobacter_186108	nonTM	nonCDD	nonDis	nonSignal	nonSignal
AP022380.1	2470320	2470374	+	AP022380.1_ORF.9362	1	LPNTSHTVLGFFMPEGGK	Citrobacter	Citrobacter_164883	nonTM	nonCDD	nonDis	nonSignal	nonSignal
AP022380.1	2481507	2481552	+	AP022380.1_ORF.9391	1	LLCKRASNREALPVL	Citrobacter	Citrobacter_196618	nonTM	nonCDD	nonDis	nonSignal	nonSignal
AP022380.1	2617092	2617140	+	AP022380.1_ORF.9960	1	LRKNNRLQGVFLLYSF	Citrobacter	Citrobacter_186109	nonTM	nonCDD	nonDis	nonSignal	nonSignal
AP022380.1	2675262	2675319	+	AP022380.1_ORF.10201	1	MSLQKVRHQQGNVALFSLT	Citrobacter	Citrobacter_155342	nonTM	nonCDD	nonDis	nonSignal	nonSignal
AP022380.1	2679123	2679204	+	AP022380.1_ORF.10216	1	MVSHYRFEFILTALIICALIAMHFYLS	Citrobacter	Citrobacter_97023	TRANSMEMBRANE	nonCDD	nonDis	nonSignal	nonSignal
AP022380.1	2708538	2708616	+	AP022380.1_ORF.10333	1	MNTMTFNNVILRLGGTLRFYCDLFII	Citrobacter	Citrobacter_103089	nonTM	nonCDD	nonDis	nonSignal	nonSignal
AP022380.1	2743434	2743488	+	AP022380.1_ORF.10452	1	VILRIFTHLKAKISHDLY	Citrobacter	Citrobacter_164889	nonTM	nonCDD	nonDis	nonSignal	nonSignal
AP022380.1	2743635	2743710	+	AP022380.1_ORF.10454	1	VKANVYLEYSQELRIWSGVRCNGNN	Citrobacter	Citrobacter_109325	nonTM	nonCDD	nonDis	nonSignal	nonSignal
AP022380.1	3173184	3173328	+	AP022380.1_ORF.12070	1	LLAFFVTAPRHRDLHNTLNTTLRLPSSCYVIFHSNTFEQKIISSFIVD	Citrobacter	Citrobacter_27556	nonTM	nonCDD	nonDis	nonSignal	nonSignal
AP022380.1	3359568	3359646	+	AP022380.1_ORF.12726	1	LPPRCIKNVVVYRAVFTVHPGNATKG	Citrobacter	Citrobacter_103098	nonTM	nonCDD	nonDis	nonSignal	nonSignal
AP022380.1	3432393	3432477	+	AP022380.1_ORF.12982	1	MTIAFFIFRTVIRLRPPPLCGIFFIKQT	Citrobacter	Citrobacter_91319	nonTM	nonCDD	nonDis	nonSignal	nonSignal
AP022380.1	3482751	3482841	+	AP022380.1_ORF.13133	1	MQLASWCWNETGANLRLWNAGCTMFIRPAN	Citrobacter	Citrobacter_80860	nonTM	nonCDD	nonDis	nonSignal	nonSignal
AP022380.1	3694266	3694314	+	AP022380.1_ORF.13865	1	LRIFHSRKGFQTVAYI	Citrobacter	Citrobacter_186127	nonTM	nonCDD	nonDis	nonSignal	nonSignal
AP022380.1	3758406	3758466	+	AP022380.1_ORF.14087	1	LCRHPTMPDALRLSGLHCSL	Citrobacter	Citrobacter_146786	nonTM	nonCDD	nonDis	nonSignal	nonSignal
AP022380.1	3770112	3770160	+	AP022380.1_ORF.14117	1	MNRLLPDSLLVLLFLS	Citrobacter	Citrobacter_186129	nonTM	nonCDD	nonDis	nonSignal	nonSignal
AP022380.1	3894789	3894879	+	AP022380.1_ORF.14627	1	LPTASAQSMKFYCAGSASVAADFDAFITET	Citrobacter	Citrobacter_80862	nonTM	nonCDD	nonDis	nonSignal	nonSignal
AP022380.1	4214106	4214256	+	AP022380.1_ORF.15739	1	MLRLCSIMPLNSFMLTRHCRMRHVADTFLLLLRVRSAGWDWAMKKATLRF	Citrobacter	Citrobacter_24460	nonTM	nonCDD	nonDis	nonSignal	SIGNAL_PEPTIDE
AP022380.1	4915212	4915386	+	AP022380.1_ORF.18254	1	LVFIFRLATLRIRILECPHRLSDKLLKSSAASLFLSGAGCAYYAIPLQSQAFIYAFLR	Citrobacter	Citrobacter_15454	TRANSMEMBRANE	nonCDD	nonDis	nonSignal	nonSignal
AP022380.1	4964133	4964229	+	AP022380.1_ORF.18432	1	LPGGASLTGPTVYTKSFKMHQGGKSGNPQELT	Citrobacter	Citrobacter_71485	nonTM	nonCDD	consensus disorder prediction	nonSignal	nonSignal
AP022380.1	4964355	4964400	+	AP022380.1_ORF.18433	1	MGASLNVMSMVFDEA	Citrobacter	Citrobacter_196657	nonTM	nonCDD	nonDis	nonSignal	nonSignal
AP022380.1	5009460	5009598	+	AP022380.1_ORF.18607	1	VPLRFFSAARGVHITLSRFRVKRLFTLFSADPAACNPLFRVSGGAL	Citrobacter	Citrobacter_30949	nonTM	nonCDD	nonDis	nonSignal	nonSignal
AP022380.1	54613	54700	+	AP022380.1_ORF.18961	1	MNTLQKYVFIRQSASQMKSFPDVGCVAGE	Citrobacter	Citrobacter_85929	nonTM	nonCDD	nonDis	nonSignal	nonSignal
AP022380.1	384856	384901	+	AP022380.1_ORF.20202	1	VIRRPDKRSASGSRS	Citrobacter	Citrobacter_196664	nonTM	nonCDD	nonDis	nonSignal	nonSignal
AP022380.1	582775	582937	+	AP022380.1_ORF.20962	1	MNDLPLQRFARLMRGFTHAYGLGLSLVARMRRRSGINDGAKMCRQKIEKGYYFA	Citrobacter	Citrobacter_19430	TRANSMEMBRANE	nonCDD	nonDis	nonSignal	nonSignal
AP022380.1	608578	608737	+	AP022380.1_ORF.21052	1	LFHLILHHGDLKIKRKIMVFRSVSQKKRNERFQRESVRLFPACGACIRVKERR	Citrobacter	Citrobacter_20530	nonTM	nonCDD	nonDis	nonSignal	nonSignal
AP022380.1	671698	671758	+	AP022380.1_ORF.21303	1	LVAPAGLEPEIGRVTTLAGP	Citrobacter	Citrobacter_146812	nonTM	nonCDD	nonDis	nonSignal	nonSignal
AP022380.1	940822	940897	+	AP022380.1_ORF.22278	1	VTCSCLIGPTGNAFCRPDKRSAIRH	Citrobacter	Citrobacter_109350	nonTM	nonCDD	nonDis	nonSignal	nonSignal
AP022380.1	1194139	1194184	+	AP022380.1_ORF.23220	1	LTTSVPTPTFPLTIK	Citrobacter	Citrobacter_196676	nonTM	nonCDD	nonDis	nonSignal	nonSignal
AP022380.1	1395184	1395247	+	AP022380.1_ORF.24000	1	MLSVSDYLNCIYVYYLQYTET	Citrobacter	Citrobacter_138390	nonTM	nonCDD	nonDis	nonSignal	nonSignal
AP022380.1	1563544	1563592	+	AP022380.1_ORF.24646	1	MIAGLYIYFINTLTHS	Citrobacter	Citrobacter_186144	nonTM	nonCDD	nonDis	nonSignal	nonSignal
AP022380.1	1648108	1648156	+	AP022380.1_ORF.24933	1	LNCLIIRKPQVRHNLR	Citrobacter	Citrobacter_186146	nonTM	nonCDD	nonDis	nonSignal	nonSignal
AP022380.1	1719550	1719604	+	AP022380.1_ORF.25182	1	VLILSIFLIKKSSLLLIF	Citrobacter	Citrobacter_164944	nonTM	nonCDD	nonDis	nonSignal	nonSignal
AP022380.1	1841461	1841515	+	AP022380.1_ORF.25669	1	MMWAFLFILKINMNGKLR	Citrobacter	Citrobacter_164947	nonTM	nonCDD	nonDis	nonSignal	nonSignal
AP022380.1	1866514	1866577	+	AP022380.1_ORF.25753	1	MKMIVMLLISPLFSAAYISSR	Citrobacter	Citrobacter_138395	nonTM	nonCDD	nonDis	nonSignal	SIGNAL_PEPTIDE
AP022380.1	1963531	1963600	+	AP022380.1_ORF.26076	1	LLFHLLFSGCFKSLLKTTALYFY	Citrobacter	Citrobacter_123284	nonTM	nonCDD	nonDis	nonSignal	nonSignal
AP022380.1	1988128	1988200	+	AP022380.1_ORF.26180	1	LLSQHDFEGHAAFRLPTFCRYGFL	Citrobacter	Citrobacter_116254	nonTM	nonCDD	nonDis	nonSignal	nonSignal
AP022380.1	2099209	2099356	+	AP022380.1_ORF.26626	1	LPDSLCCCHFANIPGRNRKVSLPVSFYCDPVRTPNINARIAGPPNNVQG	Citrobacter	Citrobacter_25981	nonTM	nonCDD	nonDis	nonSignal	nonSignal
AP022380.1	2111308	2111410	+	AP022380.1_ORF.26679	1	MPVEETGVQSVPDLSCGRISSIIAAFFHSVVTFS	Citrobacter	Citrobacter_63263	nonTM	nonCDD	nonDis	nonSignal	nonSignal
AP022380.1	2404681	2404729	+	AP022380.1_ORF.27816	1	LLSMENPQPGWRGCAQ	Citrobacter	Citrobacter_186159	nonTM	nonCDD	nonDis	nonSignal	nonSignal
AP022380.1	2432134	2432182	+	AP022380.1_ORF.27931	1	MFIMPDEYPSGIVWCG	Citrobacter	Citrobacter_186160	nonTM	nonCDD	nonDis	nonSignal	nonSignal
AP022380.1	2655193	2655253	+	AP022380.1_ORF.28758	1	LYVLICIKLFMIGMTSFKAV	Citrobacter	Citrobacter_146836	nonTM	nonCDD	nonDis	nonSignal	nonSignal
AP022380.1	2731501	2731660	+	AP022380.1_ORF.29061	1	VQHLYSQNKCIAKFAYRLTFFQTLCVTETHRLFFAKPIAMLSSVKDFAREVYV	Citrobacter	Citrobacter_20532	nonTM	nonCDD	nonDis	nonSignal	nonSignal
AP022380.1	2747116	2747164	+	AP022380.1_ORF.29118	1	MAFSVRVPPFLCSTSD	Citrobacter	Citrobacter_186166	nonTM	nonCDD	nonDis	nonSignal	nonSignal
AP022380.1	2821951	2822002	+	AP022380.1_ORF.29382	1	LPPDCLAMLIYPVPVLS	Citrobacter	Citrobacter_175143	nonTM	nonCDD	nonDis	nonSignal	nonSignal
AP022380.1	2853658	2853844	+	AP022380.1_ORF.29493	1	MGLILRCCFGSEKEKGRRAAFLVIPVILQAACALALLAHPSHVLMYAPGDSLRRRLPATRII	Citrobacter	Citrobacter_12347	TRANSMEMBRANE	nonCDD	nonDis	nonSignal	nonSignal
AP022380.1	2924356	2924401	+	AP022380.1_ORF.29731	1	VAYLRPYHESCYHYF	Citrobacter	Citrobacter_196704	nonTM	nonCDD	nonDis	nonSignal	nonSignal
AP022380.1	3025327	3025372	+	AP022380.1_ORF.30092	1	LRPFPLITQIFFNRG	Citrobacter	Citrobacter_196705	nonTM	nonCDD	nonDis	nonSignal	nonSignal
AP022380.1	3099421	3099478	+	AP022380.1_ORF.30364	1	LPLRGPLRLFLQATGPGAR	Citrobacter	Citrobacter_155411	nonTM	nonCDD	nonDis	nonSignal	nonSignal
AP022380.1	3174904	3174973	+	AP022380.1_ORF.30630	1	LRLKKTPQLFVSNGWHFVNLPLT	Citrobacter	Citrobacter_123295	nonTM	nonCDD	nonDis	nonSignal	nonSignal
AP022380.1	3252742	3252796	+	AP022380.1_ORF.30944	1	MRTFLHSFAQEHFALRLI	Citrobacter	Citrobacter_164967	nonTM	nonCDD	nonDis	nonSignal	nonSignal
AP022380.1	3255742	3255799	+	AP022380.1_ORF.30952	1	MTCKISAVSNNALTSLKKP	Citrobacter	Citrobacter_155414	nonTM	nonCDD	nonDis	nonSignal	nonSignal
AP022380.1	3297940	3297988	+	AP022380.1_ORF.31087	1	VVVFQPSYSLYLFCRQ	Citrobacter	Citrobacter_186178	nonTM	nonCDD	nonDis	nonSignal	nonSignal
AP022380.1	3349309	3349354	+	AP022380.1_ORF.31267	1	MLVLICIAKLLTMSC	Citrobacter	Citrobacter_196709	nonTM	nonCDD	nonDis	nonSignal	nonSignal
AP022380.1	3388945	3389011	+	AP022380.1_ORF.31408	1	LIDVSKTSLTSAVLSNKALRRP	Citrobacter	Citrobacter_130817	nonTM	nonCDD	nonDis	nonSignal	nonSignal
AP022380.1	3403456	3403513	+	AP022380.1_ORF.31456	1	LCVISLLIRPLIFIYLCPV	Citrobacter	Citrobacter_155416	nonTM	nonCDD	nonDis	nonSignal	nonSignal
AP022380.1	3442195	3442279	+	AP022380.1_ORF.31581	1	LFIRPTNSLPCPFWHVYCFVIQGKRSFG	Citrobacter	Citrobacter_91354	nonTM	nonCDD	nonDis	nonSignal	nonSignal
AP022380.1	3602680	3602869	+	AP022380.1_ORF.32073	1	VTNSSGTNLNSQRLAFGEGHGCPSLISRSIANSVTGVNDKSAGSRFERCLQRPRRGEAQGWAE	Citrobacter	Citrobacter_11729	nonTM	nonCDD	consensus disorder prediction	nonSignal	nonSignal
AP022380.1	3740335	3740509	+	AP022380.1_ORF.32554	1	MKNCFCGFHTRQRSSMCRLSQREITKANIHNPGNTHVYSSLRFSHYYWLISALQYAVE	Citrobacter	Citrobacter_15456	nonTM	nonCDD	nonDis	nonSignal	nonSignal
AP022380.1	3801559	3801724	+	AP022380.1_ORF.32775	1	MSITTLIYTLNNSSCRKAATQRIPRSVHKYVTGRARKVNAHAARSMTGIYMNIMR	Citrobacter	Citrobacter_18288	nonTM	nonCDD	nonDis	nonSignal	nonSignal
AP022380.1	3878302	3878398	+	AP022380.1_ORF.33029	1	MTLTKRITRSLCRPFYFLAFTFNRINRQFMEH	Citrobacter	Citrobacter_71502	nonTM	nonCDD	nonDis	nonSignal	nonSignal
AP022380.1	4578763	4578808	+	AP022380.1_ORF.35593	1	LSSRTVIKNRSTLHR	Citrobacter	Citrobacter_196729	nonTM	nonCDD	nonDis	nonSignal	nonSignal
AP022380.1	4656616	4656676	+	AP022380.1_ORF.35840	1	MPYPTDNVGRISAAHRLIKH	Citrobacter	Citrobacter_146852	nonTM	nonCDD	nonDis	nonSignal	nonSignal
AP022380.1	4761019	4761154	+	AP022380.1_ORF.36239	1	LLLFVTGFRKSGFLCDALHTIVAKQLLLQLARDNYQPTHVERDCL	Citrobacter	Citrobacter_32791	nonTM	nonCDD	nonDis	nonSignal	nonSignal
AP022380.1	4790257	4790413	+	AP022380.1_ORF.36361	1	LLALYQRLGGWHGFVNDCLRAVCASTSQKSTTIIGLSRQRCYYSVAFMYKNR	Citrobacter	Citrobacter_21738	nonTM	nonCDD	nonDis	nonSignal	nonSignal
AP022380.1	4857376	4857466	+	AP022380.1_ORF.36575	1	LVNREVNRGNNHIRIISVINVSNKQYLGNR	Citrobacter	Citrobacter_80902	nonTM	nonCDD	nonDis	nonSignal	nonSignal
AP022380.1	4959817	4959943	+	AP022380.1_ORF.36962	1	VINLTPCSLTVKKDALHTSVAPFVTCKFLHTVGRFLVIIHCH	Citrobacter	Citrobacter_39192	nonTM	nonCDD	nonDis	nonSignal	nonSignal
AP022380.1	5041192	5041300	+	AP022380.1_ORF.37294	1	LADGATLIRPTVSTVGPECRPDKRSAIRHGQLSKRV	Citrobacter	Citrobacter_56110	nonTM	nonCDD	consensus disorder prediction	nonSignal	nonSignal
AP022380.1	12656	12701	+	AP022380.1_ORF.37389	1	MNTLEKFVLRPIFRM	Citrobacter	Citrobacter_196734	nonTM	nonCDD	nonDis	nonSignal	nonSignal
AP022380.1	102191	102236	+	AP022380.1_ORF.37715	1	MCWGLRLSICAHCHD	Citrobacter	Citrobacter_196735	nonTM	nonCDD	nonDis	nonSignal	nonSignal
AP022380.1	342665	342710	+	AP022380.1_ORF.38601	1	MLPSGINARWRRGCA	Citrobacter	Citrobacter_196744	nonTM	nonCDD	nonDis	nonSignal	nonSignal
AP022380.1	481460	481514	+	AP022380.1_ORF.39145	1	MRLPDLLVIVRLSSVIFG	Citrobacter	Citrobacter_164997	nonTM	nonCDD	nonDis	nonSignal	nonSignal
AP022380.1	582206	582290	+	AP022380.1_ORF.39499	1	LFNNLRGVYTKSFELHQGGKSENPQELT	Citrobacter	Citrobacter_91369	nonTM	nonCDD	nonDis	nonSignal	nonSignal
AP022380.1	625874	625955	+	AP022380.1_ORF.39645	1	VFVGRIRRKRRHPAMNPSIWHDRKGAL	Citrobacter	Citrobacter_97080	nonTM	nonCDD	consensus disorder prediction	nonSignal	nonSignal
AP022380.1	639344	639494	+	AP022380.1_ORF.39700	1	LLCPPTSGHLPVQGGGCSFTRGNRKKSRYSPNVAMSIVVLIRFPYRSIRC	Citrobacter	Citrobacter_24471	TRANSMEMBRANE	nonCDD	nonDis	nonSignal	nonSignal
AP022380.1	655331	655385	+	AP022380.1_ORF.39756	1	MFFNMLIIIYFYKVCDGW	Citrobacter	Citrobacter_165000	nonTM	nonCDD	nonDis	nonSignal	nonSignal
AP022380.1	691421	691496	+	AP022380.1_ORF.39859	1	MTGIGQMSLPYTRLIYFKILLSGIL	Citrobacter	Citrobacter_109396	nonTM	nonCDD	nonDis	nonSignal	nonSignal
AP022380.1	848264	848339	+	AP022380.1_ORF.40417	1	VSNCKNEISHPVFFFAVMRIGHSDF	Citrobacter	Citrobacter_109398	nonTM	nonCDD	nonDis	nonSignal	nonSignal
AP022380.1	937304	937469	+	AP022380.1_ORF.40775	1	LVRLFGTHFVPVSCTDLRGCAGFFSDCIHQLPVAPIPQLVYSLTINVYVINGTGS	Citrobacter	Citrobacter_18293	nonTM	nonCDD	nonDis	nonSignal	nonSignal
AP022380.1	1020815	1020872	+	AP022380.1_ORF.41026	1	VTRRFCRPDKRSAIRHKMR	Citrobacter	Citrobacter_155443	nonTM	nonCDD	nonDis	nonSignal	nonSignal
AP022380.1	1271957	1272032	+	AP022380.1_ORF.41997	1	MLHIIGESVLNNNAFYSMSTIVLSF	Citrobacter	Citrobacter_109403	nonTM	nonCDD	nonDis	nonSignal	nonSignal
AP022380.1	1454852	1454951	+	AP022380.1_ORF.42654	1	LRRIGIRIVLLFISIRDNSVLCHFFRRFASDIG	Citrobacter	Citrobacter_67196	nonTM	nonCDD	nonDis	nonSignal	nonSignal
AP022380.1	1791794	1791881	+	AP022380.1_ORF.43811	1	LAALVHPSLVLKYAPGDALSCRLPATRII	Citrobacter	Citrobacter_85972	nonTM	nonCDD	nonDis	nonSignal	nonSignal
AP022380.1	1853066	1853144	+	AP022380.1_ORF.44029	1	LLPAKKRVRIIHIPIINRNLREHSYD	Citrobacter	Citrobacter_103162	nonTM	nonCDD	nonDis	nonSignal	nonSignal
AP022380.1	2152916	2152967	+	AP022380.1_ORF.45160	1	LRTWGFLMNKINAVLRK	Citrobacter	Citrobacter_175204	nonTM	nonCDD	nonDis	nonSignal	nonSignal
AP022380.1	2255432	2255555	+	AP022380.1_ORF.45542	1	LRGVRPRFFLPAISYNILLCCDMTTSCENGARSMPGRGDTP	Citrobacter	Citrobacter_41550	nonTM	nonCDD	nonDis	nonSignal	nonSignal
AP022380.1	2276297	2276453	+	AP022380.1_ORF.45603	1	VGQSILPHSVFFHRTIHTSSNEKGYTLNNSSCRKAATQRIPGSLRVVSDRGE	Citrobacter	Citrobacter_21742	nonTM	nonCDD	nonDis	nonSignal	nonSignal
AP022380.1	2287025	2287103	+	AP022380.1_ORF.45639	1	MLNYQSQCDPGKITYYSNVGIFVPLL	Citrobacter	Citrobacter_103163	nonTM	nonCDD	nonDis	nonSignal	nonSignal
AP022380.1	2308097	2308286	+	AP022380.1_ORF.45729	1	MVIIFICGSFPVIRAVTGRRPRRFSLFMKIFRQLPFPFFFSLIHCFNCKHPLKRKEMISLKNG	Citrobacter	Citrobacter_11732	TRANSMEMBRANE	nonCDD	nonDis	nonSignal	SIGNAL_PEPTIDE
AP022380.1	2562860	2562905	+	AP022380.1_ORF.46689	1	MFSGTLSLTILLIGE	Citrobacter	Citrobacter_196769	nonTM	nonCDD	nonDis	nonSignal	nonSignal
AP022380.1	2924435	2924480	+	AP022380.1_ORF.47981	1	MSILIFSDKYLKDVK	Citrobacter	Citrobacter_196777	nonTM	nonCDD	nonDis	nonSignal	nonSignal
AP022380.1	3076526	3076697	+	AP022380.1_ORF.48543	1	VNFYAVTKKCIFRDFRACQLSAAIGIGTSRDKHHFFLSKIVQLKSRRNNPNSLGMQH	Citrobacter	Citrobacter_16373	nonTM	nonCDD	nonDis	nonSignal	nonSignal
AP022380.1	3292604	3292667	+	AP022380.1_ORF.49320	1	VMPGGAMHTGPFPGFLRPVTG	Citrobacter	Citrobacter_138450	nonTM	nonCDD	consensus disorder prediction	nonSignal	nonSignal
AP022380.1	3388754	3388808	+	AP022380.1_ORF.49641	1	VEVLTNTFRTVISDRQVK	Citrobacter	Citrobacter_165040	nonTM	nonCDD	nonDis	nonSignal	nonSignal
AP022380.1	3454337	3454469	+	AP022380.1_ORF.49873	1	LQKLFYKNGDAFCGVGWDDSALQKRFRRHLSRYRLWFRYTNRRF	Citrobacter	Citrobacter_34860	nonTM	nonCDD	nonDis	nonSignal	nonSignal
AP022380.1	3525395	3525455	+	AP022380.1_ORF.50127	1	MLNVNLAIFPSSLFPPAPSS	Citrobacter	Citrobacter_146885	nonTM	nonCDD	nonDis	nonSignal	nonSignal
AP022380.1	3861221	3861290	+	AP022380.1_ORF.51286	1	LCFASNFPIRCRGHSRVLNPTAT	Citrobacter	Citrobacter_123349	nonTM	nonCDD	nonDis	nonSignal	nonSignal
AP022380.1	3908384	3908453	+	AP022380.1_ORF.51470	1	VTPCNVSYVIAKRMPIFFIIYIQ	Citrobacter	Citrobacter_123350	nonTM	nonCDD	nonDis	nonSignal	nonSignal
AP022380.1	4139831	4139876	+	AP022380.1_ORF.52252	1	LMPGALRLPGLHSLT	Citrobacter	Citrobacter_196799	nonTM	nonCDD	nonDis	nonSignal	nonSignal
AP022380.1	4187024	4187075	+	AP022380.1_ORF.52412	1	MNKIVLKTRNQIRVFHF	Citrobacter	Citrobacter_175241	nonTM	nonCDD	nonDis	nonSignal	nonSignal
AP022380.1	4540700	4540895	+	AP022380.1_ORF.53671	1	VTREMGMGFCAFKGASEKNFLSAENPVKTPTRLTFHNDFSHVVISKSDCDTIKICAVAQSMGITG	Citrobacter	Citrobacter_10535	nonTM	nonCDD	nonDis	nonSignal	nonSignal
AP022380.1	4603505	4603553	+	AP022380.1_ORF.53860	1	LPDGGASAIRQSVINY	Citrobacter	Citrobacter_186261	nonTM	nonCDD	nonDis	nonSignal	nonSignal
AP022380.1	4760987	4761032	+	AP022380.1_ORF.54452	1	VPPTSVQIVEFCFFL	Citrobacter	Citrobacter_196806	nonTM	nonCDD	nonDis	nonSignal	nonSignal
AP022380.1	4784849	4784960	+	AP022380.1_ORF.54531	1	LRRALALCREVPYITFSSFRVKHLFLLFSPGFSLEPR	Citrobacter	Citrobacter_52784	nonTM	nonCDD	nonDis	nonSignal	nonSignal
AP022380.1	4923054	4923195	-	AP022380.1_ORF.55947	1	VSLTESSLRLFKFVPDEFVMHLPPCSGTNAFEITFRRPGKRSAPGVP	Citrobacter	Citrobacter_29194	nonTM	nonCDD	nonDis	nonSignal	nonSignal
AP022380.1	4869642	4869762	-	AP022380.1_ORF.56152	1	VVVIFLCGRDRKGPELGEFPSVQEGFVKNTTMLVCVFQYG	Citrobacter	Citrobacter_44105	nonTM	nonCDD	nonDis	nonSignal	nonSignal
AP022380.1	4816836	4816986	-	AP022380.1_ORF.56384	1	MHIILTAICGLLNLYAKKFRCPDVLTAIVTMINLVPDFSPTQPGSPLYDA	Citrobacter	Citrobacter_24476	nonTM	nonCDD	nonDis	nonSignal	SIGNAL_PEPTIDE
AP022380.1	4660716	4660779	-	AP022380.1_ORF.57002	1	MLLINNSNLLSFLIILNSHQA	Citrobacter	Citrobacter_138479	nonTM	nonCDD	nonDis	nonSignal	nonSignal
AP022380.1	4477809	4477887	-	AP022380.1_ORF.57681	1	LLTSTSLNIALSVGRESAAVLYEIAH	Citrobacter	Citrobacter_103181	nonTM	nonCDD	nonDis	nonSignal	nonSignal
AP022380.1	4471971	4472040	-	AP022380.1_ORF.57704	1	VRLMLFPASAMPVCGRAHKSCEN	Citrobacter	Citrobacter_123364	nonTM	nonCDD	nonDis	nonSignal	nonSignal
AP022380.1	4471776	4471830	-	AP022380.1_ORF.57705	1	LSDRLWYRKGVMLSRRQQ	Citrobacter	Citrobacter_165063	nonTM	nonCDD	nonDis	nonSignal	nonSignal
AP022380.1	4305780	4305879	-	AP022380.1_ORF.58340	1	MFLTLLRFQHPLVYRFAWLRLWVRVLRACGLRK	Citrobacter	Citrobacter_67210	TRANSMEMBRANE	nonCDD	nonDis	nonSignal	nonSignal
AP022380.1	4242945	4242996	-	AP022380.1_ORF.58558	1	LFRDFLLINTFNLSGIF	Citrobacter	Citrobacter_175267	nonTM	nonCDD	nonDis	nonSignal	nonSignal
AP022380.1	4068294	4068348	-	AP022380.1_ORF.59183	1	VRKTNRLPFVVSKLLTIL	Citrobacter	Citrobacter_165070	nonTM	nonCDD	nonDis	nonSignal	nonSignal
AP022380.1	3745527	3745578	-	AP022380.1_ORF.60395	1	LRGGGGIYFLRFLFLFK	Citrobacter	Citrobacter_175278	nonTM	nonCDD	nonDis	nonSignal	nonSignal
AP022380.1	3729819	3729948	-	AP022380.1_ORF.60456	1	LFYTRHTSSCMCVGCVRSPESLTRVSSSGLTLLPPACNPNYLG	Citrobacter	Citrobacter_36997	nonTM	nonCDD	nonDis	nonSignal	nonSignal
AP022380.1	3509760	3509805	-	AP022380.1_ORF.61281	1	MCRGAAFGLMSPASA	Citrobacter	Citrobacter_196838	nonTM	nonCDD	nonDis	nonSignal	nonSignal
AP022380.1	3289398	3289500	-	AP022380.1_ORF.62072	1	MFCYMKEPVRHRESQRVSHQFLLYLKLRIYLKHI	Citrobacter	Citrobacter_63296	nonTM	nonCDD	nonDis	nonSignal	nonSignal
AP022380.1	3162918	3163059	-	AP022380.1_ORF.62506	1	MNKTAEVGKRLLFIAAGQFPFCSRSHIIRPRFAHRESRRVHVLPLRS	Citrobacter	Citrobacter_29200	nonTM	nonCDD	nonDis	nonSignal	SIGNAL_PEPTIDE
AP022380.1	3116046	3116097	-	AP022380.1_ORF.62695	1	MMNNHFTYSVFIARRRV	Citrobacter	Citrobacter_175285	nonTM	nonCDD	nonDis	nonSignal	nonSignal
AP022380.1	2928075	2928156	-	AP022380.1_ORF.63361	1	LAAFAHPVTYLCTLLGIHSFAALIPLE	Citrobacter	Citrobacter_97118	nonTM	nonCDD	nonDis	nonSignal	nonSignal
AP022380.1	2921526	2921655	-	AP022380.1_ORF.63388	1	VIRVRERSQHTCNSKYDGYLQAKKRATIVALTDYCFISTYLEM	Citrobacter	Citrobacter_36999	nonTM	nonCDD	nonDis	nonSignal	nonSignal
AP022380.1	2831256	2831304	-	AP022380.1_ORF.63744	1	LRNASCFLSFLRLICF	Citrobacter	Citrobacter_186291	nonTM	nonCDD	nonDis	nonSignal	nonSignal
AP022380.1	2353623	2353671	-	AP022380.1_ORF.65594	1	LFDRLSIFERNFWQAG	Citrobacter	Citrobacter_186300	nonTM	nonCDD	nonDis	nonSignal	nonSignal
AP022380.1	2304939	2305020	-	AP022380.1_ORF.65784	1	MLKLFHYHSQYWIFLAIALSLYTVAFR	Citrobacter	Citrobacter_97124	TRANSMEMBRANE	nonCDD	nonDis	nonSignal	nonSignal
AP022380.1	2292885	2292984	-	AP022380.1_ORF.65837	1	LTDDIFICSLILENQSSRQDAHEVAAGGIRITG	Citrobacter	Citrobacter_67224	nonTM	nonCDD	nonDis	nonSignal	nonSignal
AP022380.1	2276343	2276505	-	AP022380.1_ORF.65906	1	VCLYTRHTSSRRCVGFLTHPGHLLLVSSRGFVASPPSCNSNYLGYTPFHSKRCE	Citrobacter	Citrobacter_19443	nonTM	nonCDD	nonDis	nonSignal	nonSignal
AP022380.1	2255274	2255433	-	AP022380.1_ORF.65971	1	MDNQPTLHPSNCLCVGCARSPQSLTTVNSWGFLTCRLDAIRMILCIPLFYFLE	Citrobacter	Citrobacter_20547	TRANSMEMBRANE	nonCDD	nonDis	nonSignal	nonSignal
AP022380.1	2083209	2083254	-	AP022380.1_ORF.66617	1	MSNRTINVKSLLRAF	Citrobacter	Citrobacter_196859	nonTM	nonCDD	nonDis	nonSignal	nonSignal
AP022380.1	2046963	2047026	-	AP022380.1_ORF.66749	1	LSLVTAIYTQNHSSCIKAASE	Citrobacter	Citrobacter_138513	nonTM	nonCDD	nonDis	nonSignal	nonSignal
AP022380.1	1943964	1944012	-	AP022380.1_ORF.67099	1	LVLFWEEIYRRNKIML	Citrobacter	Citrobacter_186308	nonTM	nonCDD	nonDis	nonSignal	nonSignal
AP022380.1	1597218	1597272	-	AP022380.1_ORF.68325	1	LRLTVEGKKRYTRAASSP	Citrobacter	Citrobacter_165112	nonTM	nonCDD	nonDis	nonSignal	nonSignal
AP022380.1	1517130	1517313	-	AP022380.1_ORF.68633	1	LQPRLPAGKLPTCFRKAGRASMDAGSGRALQGRYLAPGPVAWRNKRREPRSGNFPAGSRDC	Citrobacter	Citrobacter_13071	nonTM	nonCDD	consensus disorder prediction	nonSignal	nonSignal
AP022380.1	903339	903405	-	AP022380.1_ORF.70746	1	LLSSASATINSLPLQLTSLISL	Citrobacter	Citrobacter_130907	nonTM	nonCDD	nonDis	nonSignal	nonSignal
AP022380.1	858123	858237	-	AP022380.1_ORF.70943	1	LPIAARLENRMYALQKEILRQGNQRKDGQVIACPFRGN	Citrobacter	Citrobacter_49743	nonTM	nonCDD	nonDis	nonSignal	nonSignal
AP022380.1	748647	748746	-	AP022380.1_ORF.71324	1	LRAARLATTMFIIRQTLSCPLFYPHKGTSNEQF	Citrobacter	Citrobacter_67229	nonTM	nonCDD	nonDis	nonSignal	nonSignal
AP022380.1	651042	651192	-	AP022380.1_ORF.71665	1	MALRVSGLRKHVLCRLRRSRHPAESFSGPIPFLNPITITAFPFSLLRCDG	Citrobacter	Citrobacter_24485	nonTM	nonCDD	nonDis	nonSignal	nonSignal
AP022380.1	632019	632115	-	AP022380.1_ORF.71735	1	LPTCFRKAGRTRRDAGSGRALQGRFIAPGPKA	Citrobacter	Citrobacter_71530	nonTM	nonCDD	consensus disorder prediction	nonSignal	nonSignal
AP022380.1	518040	518088	-	AP022380.1_ORF.72131	1	MAQPCHPAQSLSSSGV	Citrobacter	Citrobacter_186323	nonTM	nonCDD	nonDis	nonSignal	nonSignal
AP022380.1	505533	505578	-	AP022380.1_ORF.72168	1	MLLPFPFLMTPPSCL	Citrobacter	Citrobacter_196871	nonTM	nonCDD	nonDis	nonSignal	nonSignal
AP022380.1	70956	71049	-	AP022380.1_ORF.73703	1	MKYSLSAKIFINSLIISTIIVAYLLYNVITS	Citrobacter	Citrobacter_76080	TRANSMEMBRANE	nonCDD	nonDis	nonSignal	nonSignal
AP022380.1	4797770	4797818	-	AP022380.1_ORF.74913	1	VKFFGLNFFAVFYKAT	Citrobacter	Citrobacter_186335	nonTM	nonCDD	nonDis	nonSignal	nonSignal
AP022380.1	4742930	4743104	-	AP022380.1_ORF.75119	1	MNRRDDRKRTLFLWITLCVNGYKTGFCCGMQQSVIFLSFRGCGLKETPYNAPPSTRRM	Citrobacter	Citrobacter_15465	nonTM	nonCDD	nonDis	nonSignal	SIGNAL_PEPTIDE
AP022380.1	4622081	4622183	-	AP022380.1_ORF.75577	1	LSFTLSRWFTGGFPPTSTPLSRARLGRFRSVLIM	Citrobacter	Citrobacter_63316	nonTM	nonCDD	nonDis	nonSignal	nonSignal
AP022380.1	4497587	4497746	-	AP022380.1_ORF.76011	1	MFPNCYLSRDFRMKMLRKRNPVLNIMNHCRTHSLALSIAAWHTRKKEATNDRN	Citrobacter	Citrobacter_20551	nonTM	nonCDD	nonDis	nonSignal	nonSignal
AP022380.1	4370705	4370861	-	AP022380.1_ORF.76458	1	MGLLVVDLNTRPGDPAFSPDGDARASYQAYSLLLCRPDKRSAIRHLHITRRR	Citrobacter	Citrobacter_21748	nonTM	nonCDD	nonDis	nonSignal	nonSignal
AP022380.1	4283621	4283696	-	AP022380.1_ORF.76742	1	MCIEVVILRDTFQINADVTKGRFYL	Citrobacter	Citrobacter_109464	nonTM	nonCDD	nonDis	nonSignal	nonSignal
AP022380.1	4045004	4045055	-	AP022380.1_ORF.77686	1	LEILRQYCPIFNPCLLG	Citrobacter	Citrobacter_175355	nonTM	nonCDD	nonDis	nonSignal	nonSignal
AP022380.1	3987281	3987338	-	AP022380.1_ORF.77888	1	MPSCQHSDLTVDASLSLRR	Citrobacter	Citrobacter_155546	nonTM	nonCDD	nonDis	nonSignal	nonSignal
AP022380.1	3804998	3805067	-	AP022380.1_ORF.78587	1	VLFIPLLLILLLCFLSYSVVIPF	Citrobacter	Citrobacter_123411	nonTM	nonCDD	nonDis	nonSignal	SIGNAL_PEPTIDE
AP022380.1	3798629	3798677	-	AP022380.1_ORF.78619	1	MINKNNVFHGSFFTLR	Citrobacter	Citrobacter_186355	nonTM	nonCDD	nonDis	nonSignal	nonSignal
AP022380.1	3516665	3516776	-	AP022380.1_ORF.79615	1	MSKIENHLDGELSISIMSAYSLIIKSQSRKPAERRRV	Citrobacter	Citrobacter_52806	nonTM	nonCDD	nonDis	nonSignal	nonSignal
AP022380.1	3352754	3352850	-	AP022380.1_ORF.80205	1	LPDALRLSDLRVPNVGRIRRQSPSGTHHTQLL	Citrobacter	Citrobacter_71540	nonTM	nonCDD	nonDis	nonSignal	nonSignal
AP022380.1	3019097	3019175	-	AP022380.1_ORF.81497	1	VNNQLDTFRNSFYRNVRILRPFTTEL	Citrobacter	Citrobacter_103215	nonTM	nonCDD	nonDis	nonSignal	nonSignal
AP022380.1	2743478	2743541	-	AP022380.1_ORF.82527	1	VEFCLILTKRGRVKSSYQYKS	Citrobacter	Citrobacter_138560	nonTM	nonCDD	nonDis	nonSignal	nonSignal
AP022380.1	2441579	2441630	-	AP022380.1_ORF.83708	1	MPDKRSAIRRSDAHLFQ	Citrobacter	Citrobacter_175387	nonTM	nonCDD	nonDis	nonSignal	nonSignal
AP022380.1	1819385	1819466	-	AP022380.1_ORF.86049	1	LLRSPYVLHFSETILPVNVLRVLSPYP	Citrobacter	Citrobacter_97153	nonTM	nonCDD	nonDis	nonSignal	nonSignal
AP022380.1	1791749	1791929	-	AP022380.1_ORF.86148	1	VICIVVFHRISVTYTLNNSSCRKAARESIPGSVLKYETGVNERSQRTCNLKYDGYTTYID	Citrobacter	Citrobacter_13820	nonTM	nonCDD	nonDis	nonSignal	nonSignal
AP022380.1	1774727	1774871	-	AP022380.1_ORF.86214	1	MIVTVSESKTATGIESVTSGVLLRSPYVFHFSETILPVNVLRVLSPYP	Citrobacter	Citrobacter_27586	nonTM	nonCDD	nonDis	nonSignal	nonSignal
AP022380.1	1746533	1746587	-	AP022380.1_ORF.86327	1	MLLSEKTNLRNSSFCCFF	Citrobacter	Citrobacter_165173	nonTM	nonCDD	nonDis	nonSignal	nonSignal
AP022380.1	1640480	1640525	-	AP022380.1_ORF.86663	1	VLFCNPPEMGGNERG	Citrobacter	Citrobacter_196930	nonTM	nonCDD	nonDis	nonSignal	nonSignal
AP022380.1	1622387	1622525	-	AP022380.1_ORF.86729	1	MRRSNLLPADLSFTRITCLCKLIGMNSLAAYLQLEIHRVYYQDSDS	Citrobacter	Citrobacter_30974	nonTM	nonCDD	nonDis	nonSignal	nonSignal
AP022380.1	1504844	1504892	-	AP022380.1_ORF.87191	1	MHKIQRFEPAAGSGRT	Citrobacter	Citrobacter_186386	nonTM	nonCDD	nonDis	nonSignal	nonSignal
AP022380.1	1306442	1306616	-	AP022380.1_ORF.87829	1	LTKDFTQTITFTAHKALENKGLLNFNGFLFRFVMQIFHDVTFTTQSYKEPFTMQGYFL	Citrobacter	Citrobacter_15468	nonTM	nonCDD	nonDis	nonSignal	nonSignal
AP022380.1	888020	888068	-	AP022380.1_ORF.89326	1	LSQVEIRQSRGKHQGK	Citrobacter	Citrobacter_186393	nonTM	nonCDD	nonDis	nonSignal	nonSignal
AP022380.1	679937	680042	-	AP022380.1_ORF.90151	1	MRNRLTPFSLDVIWVRQGIAFPPPSSRDQRPRIVI	Citrobacter	Citrobacter_59607	nonTM	nonCDD	nonDis	nonSignal	nonSignal
AP022380.1	528491	528536	-	AP022380.1_ORF.90646	1	VTLKIVQEMRRLSVK	Citrobacter	Citrobacter_196954	nonTM	nonCDD	nonDis	nonSignal	nonSignal
AP022380.1	216926	217031	-	AP022380.1_ORF.91733	1	MTLKTLRVRPQEHENVTEEVKKSRRRRIDGFRHRG	Citrobacter	Citrobacter_59609	nonTM	nonCDD	consensus disorder prediction	nonSignal	nonSignal
AP022380.1	202223	202304	-	AP022380.1_ORF.91784	1	MPPSAISPILPDGAALIRPTNAKNPAR	Citrobacter	Citrobacter_97164	nonTM	nonCDD	consensus disorder prediction	nonSignal	nonSignal
AP022380.1	4939747	4939855	-	AP022380.1_ORF.93003	1	MVRWLRFPTPVTYFSKLLGMSKLAAFPKFKIHRIYI	Citrobacter	Citrobacter_56164	nonTM	nonCDD	nonDis	nonSignal	nonSignal
AP022380.1	4845616	4845685	-	AP022380.1_ORF.93392	1	LFFARLMALRLSGLQVAETCRPD	Citrobacter	Citrobacter_123449	nonTM	nonCDD	nonDis	nonSignal	nonSignal
AP022380.1	4729951	4730044	-	AP022380.1_ORF.93863	1	VKLNMSHVGRCSLFRLSGLCQYGLLSFFRSG	Citrobacter	Citrobacter_76107	nonTM	nonCDD	nonDis	nonSignal	nonSignal
AP022380.1	4621882	4621945	-	AP022380.1_ORF.94227	1	LLPDCALTITFAHRLAISCAL	Citrobacter	Citrobacter_138593	nonTM	nonCDD	nonDis	nonSignal	nonSignal
AP022380.1	4518331	4518412	-	AP022380.1_ORF.94674	1	LPGGGCALPGLRKSFLRACTKSGLSLN	Citrobacter	Citrobacter_97170	nonTM	nonCDD	nonDis	nonSignal	nonSignal
AP022380.1	4482946	4483054	-	AP022380.1_ORF.94812	1	MTLTLNIKLTLYLNLSIHPANSYLISMSPDNRIVVS	Citrobacter	Citrobacter_56166	nonTM	nonCDD	nonDis	nonSignal	nonSignal
AP022380.1	3901969	3902026	-	AP022380.1_ORF.96887	1	LIPGPPRNVGGKLSRRKAM	Citrobacter	Citrobacter_155611	nonTM	nonCDD	nonDis	nonSignal	nonSignal
AP022380.1	3878335	3878398	-	AP022380.1_ORF.96972	1	VLHELSVNSVEGEREKIKRPT	Citrobacter	Citrobacter_138598	nonTM	nonCDD	consensus disorder prediction	nonSignal	nonSignal
AP022380.1	3729748	3729958	-	AP022380.1_ORF.97522	1	MIFIVLYPSYFKLHVRWLRSLTRITYQSKLIGTHSLAACLQPELFRVNLGKLSLARNEYVQKEKQHFACK	Citrobacter	Citrobacter_8032	nonTM	nonCDD	nonDis	nonSignal	nonSignal
AP022380.1	3602830	3603007	-	AP022380.1_ORF.98030	1	LMKPPVVLSFTASLVKLYPINQGGSPIINYRNIPFILQAACALATLFGPSLGLAPAGPL	Citrobacter	Citrobacter_14608	TRANSMEMBRANE	nonCDD	nonDis	nonSignal	SIGNAL_PEPTIDE
AP022380.1	3376258	3376354	-	AP022380.1_ORF.98925	1	MSKSWIGSMTSMDEIKYNSRCLSGCLELFFIN	Citrobacter	Citrobacter_71563	nonTM	nonCDD	nonDis	nonSignal	nonSignal
AP022380.1	3205021	3205096	-	AP022380.1_ORF.99608	1	MVFMQMRSNLLIIHIKINFKNYKVS	Citrobacter	Citrobacter_109509	nonTM	nonCDD	nonDis	nonSignal	nonSignal
AP022380.1	2740069	2740177	-	AP022380.1_ORF.101340	1	MQLLTAGDKIITRNENVIFRCLPDPLQCQTTAVKEV	Citrobacter	Citrobacter_56171	nonTM	nonCDD	nonDis	nonSignal	nonSignal
AP022380.1	2686762	2686837	-	AP022380.1_ORF.101573	1	VFFVRAEGLTRENYQAYKRCRPDKA	Citrobacter	Citrobacter_109512	nonTM	nonCDD	nonDis	nonSignal	nonSignal
AP022380.1	2624818	2624911	-	AP022380.1_ORF.101814	1	LVRDGHLNLATTSLVRIMYIMLNMVGLLLSS	Citrobacter	Citrobacter_76120	TRANSMEMBRANE	nonCDD	nonDis	nonSignal	nonSignal
AP022380.1	2201557	2201602	-	AP022380.1_ORF.103402	1	MLFLAAYLLRRATHA	Citrobacter	Citrobacter_197015	nonTM	nonCDD	nonDis	nonSignal	nonSignal
AP022380.1	2020024	2020141	-	AP022380.1_ORF.104070	1	LSFHVVSLCRKKTTLTTIFIADHCQRFNLYKYIITLNFI	Citrobacter	Citrobacter_46896	nonTM	nonCDD	nonDis	nonSignal	nonSignal
AP022380.1	1819513	1819594	-	AP022380.1_ORF.104812	1	MKILLWIILVIFLIGLLVVTGVFKMIF	Citrobacter	Citrobacter_97185	TRANSMEMBRANE	nonCDD	nonDis	nonSignal	nonSignal
AP022380.1	1493521	1493680	-	AP022380.1_ORF.105968	1	MIWFNSSFRCIMFNDERNVSGKKLPTTDCTELLLCRVQFTPMLTIQAKVEPPG	Citrobacter	Citrobacter_20563	nonTM	nonCDD	nonDis	nonSignal	nonSignal
AP022380.1	1198621	1198732	-	AP022380.1_ORF.107034	1	MGVTLLMPDHLLLFTDNSPTLHAIKKHLCLRILQGLL	Citrobacter	Citrobacter_52830	nonTM	nonCDD	nonDis	nonSignal	nonSignal
AP022380.1	967633	967723	-	AP022380.1_ORF.107877	1	LMTASLPDGGYALSGLLSNMGRISEAPSGN	Citrobacter	Citrobacter_80989	nonTM	nonCDD	nonDis	nonSignal	nonSignal
AP022380.1	954610	954658	-	AP022380.1_ORF.107924	1	MNRARLRAEQVSIFSF	Citrobacter	Citrobacter_186462	nonTM	nonCDD	nonDis	nonSignal	nonSignal
AP022380.1	750526	750649	-	AP022380.1_ORF.108667	1	LPESSNIAIDGHICRHFWWKSLQLLRPGSRHPGQFRSTIHT	Citrobacter	Citrobacter_41584	nonTM	nonCDD	nonDis	nonSignal	nonSignal
AP022380.1	748657	748774	-	AP022380.1_ORF.108673	1	MGKTSAEMSIESSAAGDHNVHHPADTLLPSFLPTQGNEQ	Citrobacter	Citrobacter_46902	nonTM	nonCDD	consensus disorder prediction	nonSignal	nonSignal
AP022380.1	631897	631978	-	AP022380.1_ORF.109126	1	VPGAGIVKGVAENALYTFTGIDVSEKR	Citrobacter	Citrobacter_97192	nonTM	nonCDD	nonDis	nonSignal	nonSignal
AP022380.1	466990	467092	-	AP022380.1_ORF.109672	1	LKLAFFLFFVTPRFLFIILTRSILTSEIVITRPV	Citrobacter	Citrobacter_63346	TRANSMEMBRANE	nonCDD	nonDis	nonSignal	nonSignal
AP022380.1	351595	351643	-	AP022380.1_ORF.110076	1	VYILKKAHVSHQRILV	Citrobacter	Citrobacter_186475	nonTM	nonCDD	nonDis	nonSignal	nonSignal
AP022380.1	310954	311041	-	AP022380.1_ORF.110232	1	MLDSLPGTKWQVSQAETKPKKKASKSWLK	Citrobacter	Citrobacter_86052	nonTM	nonCDD	consensus disorder prediction	nonSignal	nonSignal
AP022380.1	200089	200140	-	AP022380.1_ORF.110652	1	VQRPNRPNRGKMRQQQR	Citrobacter	Citrobacter_175492	nonTM	nonCDD	nonDis	nonSignal	nonSignal
AP022380.1	142843	142891	-	AP022380.1_ORF.110862	1	MRSLTPALLGKNINEG	Citrobacter	Citrobacter_186478	nonTM	nonCDD	nonDis	nonSignal	nonSignal
AP022380.1	123223	123376	-	AP022380.1_ORF.110914	1	MTHHHFFKMKHKSRVPAQLIGEWLKPGPCSDMIEVFVSEIVSDSIIRRLHL	Citrobacter	Citrobacter_23112	nonTM	nonCDD	nonDis	nonSignal	nonSignal
AP022380.1	12655	12769	-	AP022380.1_ORF.111301	1	MRPSIMDRSGSQDTHQACPSVVYILKMGLNTNFSSVFI	Citrobacter	Citrobacter_49773	nonTM	nonCDD	nonDis	nonSignal	nonSignal
CP083650.1	39432	39477	+	CP083650.1_ORF.147	1	VFSDLPDIAFSIFIF	Citrobacter	Citrobacter_197039	nonTM	nonCDD	nonDis	nonSignal	nonSignal
CP083650.1	493401	493470	+	CP083650.1_ORF.1764	1	LPFARLNIPSFQKTVPVSIWTKM	Citrobacter	Citrobacter_123497	nonTM	nonCDD	nonDis	nonSignal	nonSignal
CP083650.1	497676	497784	+	CP083650.1_ORF.1794	1	MFLTLLRLQHPLFYRFAWLRIWVRVLRACGLRKRKG	Citrobacter	Citrobacter_56182	TRANSMEMBRANE	nonCDD	nonDis	nonSignal	nonSignal
CP083650.1	536232	536286	+	CP083650.1_ORF.1924	1	VGIDESSMLRSIQLARIS	Citrobacter	Citrobacter_165260	nonTM	nonCDD	nonDis	nonSignal	nonSignal
CP083650.1	631638	631695	+	CP083650.1_ORF.2266	1	MLHVFTLFACRKRFPLRVS	Citrobacter	Citrobacter_155651	nonTM	nonCDD	nonDis	nonSignal	nonSignal
CP083650.1	1059543	1059630	+	CP083650.1_ORF.3704	1	MRIFLMLFRIYRNTKLIVSQDGKFSLITR	Citrobacter	Citrobacter_86062	nonTM	nonCDD	nonDis	nonSignal	nonSignal
CP083650.1	1069764	1069938	+	CP083650.1_ORF.3740	1	VLAILTYCVYAPVAVRWSPPNWLRRLRLRQWVKIFLLRGVNPWGKFNHQTVSLMQEKK	Citrobacter	Citrobacter_15475	nonTM	nonCDD	nonDis	nonSignal	nonSignal
CP083650.1	1306770	1306857	+	CP083650.1_ORF.4587	1	VIVLQFALCFLSARYGRVKQLSVPRQEIS	Citrobacter	Citrobacter_86063	nonTM	nonCDD	nonDis	nonSignal	SIGNAL_PEPTIDE
CP083650.1	1353657	1353705	+	CP083650.1_ORF.4790	1	MAVLLNGRVSVCRIRC	Citrobacter	Citrobacter_186493	nonTM	nonCDD	nonDis	nonSignal	nonSignal
CP083650.1	1607754	1607829	+	CP083650.1_ORF.5717	1	VTGVSEHSQRTCNLKYDGYIILAPC	Citrobacter	Citrobacter_109539	nonTM	nonCDD	nonDis	nonSignal	nonSignal
CP083650.1	1609113	1609290	+	CP083650.1_ORF.5720	1	MAVRRGLTRFARPFGAARSLRSRSVQLATPVVEPRSGFLIPPQMCNMRKKSPYLRTSSS	Citrobacter	Citrobacter_14613	nonTM	nonCDD	nonDis	nonSignal	nonSignal
CP083650.1	1626984	1627029	+	CP083650.1_ORF.5779	1	LYFFIVSSRVSHYEN	Citrobacter	Citrobacter_197059	nonTM	nonCDD	nonDis	nonSignal	nonSignal
CP083650.1	1678413	1678503	+	CP083650.1_ORF.5937	1	MSTRNGGIPMLPGICNQTSRIRSWSERFRK	Citrobacter	Citrobacter_81000	nonTM	nonCDD	nonDis	nonSignal	nonSignal
CP083650.1	1759599	1759644	+	CP083650.1_ORF.6252	1	MFCQRPLQFSFSCRA	Citrobacter	Citrobacter_197061	nonTM	nonCDD	nonDis	nonSignal	nonSignal
CP083650.1	1806192	1806300	+	CP083650.1_ORF.6445	1	VWLGMRCCSMNIETCERLYLIVNRSGEGSFRSLKDG	Citrobacter	Citrobacter_56189	nonTM	nonCDD	nonDis	nonSignal	nonSignal
CP083650.1	1825578	1825683	+	CP083650.1_ORF.6523	1	LPETKDKRKRFRLHEKKRAVCKRHQQYHTANAPNV	Citrobacter	Citrobacter_59629	nonTM	nonCDD	consensus disorder prediction	nonSignal	nonSignal
CP083650.1	1961622	1961823	+	CP083650.1_ORF.7038	1	MAATKSEQFEYNENPASAGFLLSGDTTGVFARCITPVPLSYRRAESLTRKQVLTMLQCFFVSSSEEK	Citrobacter	Citrobacter_9497	nonTM	nonCDD	nonDis	nonSignal	nonSignal
CP083650.1	1992246	1992294	+	CP083650.1_ORF.7158	1	LVAELLFFLKAHIRGH	Citrobacter	Citrobacter_186499	nonTM	nonCDD	nonDis	nonSignal	nonSignal
CP083650.1	2128833	2128926	+	CP083650.1_ORF.7744	1	LNDDSAAGSGVILGDTLEYTHTSNGLPLNCQ	Citrobacter	Citrobacter_76146	nonTM	nonCDD	nonDis	nonSignal	nonSignal
CP083650.1	2144349	2144484	+	CP083650.1_ORF.7805	1	VAWINFMSTICERVCIYPSSFRLPELCLSVLTLPCSLKGRLFRHH	Citrobacter	Citrobacter_32824	nonTM	nonCDD	nonDis	nonSignal	nonSignal
CP083650.1	2333586	2333640	+	CP083650.1_ORF.8490	1	LLPLIRPACTFRRPDKRN	Citrobacter	Citrobacter_165278	nonTM	nonCDD	nonDis	nonSignal	nonSignal
CP083650.1	2400510	2400693	+	CP083650.1_ORF.8782	1	LSVRLRFTVSKLTMQDACQVGNSGTLAVFVKTNSYSLTNDQHLCSVVQFWCSGRGSGAGFC	Citrobacter	Citrobacter_13076	nonTM	nonCDD	nonDis	nonSignal	nonSignal
CP083650.1	2521167	2521215	+	CP083650.1_ORF.9256	1	LPAYPYPLSGYARKPE	Citrobacter	Citrobacter_186509	nonTM	nonCDD	nonDis	nonSignal	nonSignal
CP083650.1	2826084	2826267	+	CP083650.1_ORF.10372	1	VIIITSYFHLFPMFHNVMTAEQRAKFLSHLVINVESSVIILNALAVSPAIAGFSLLAHFML	Citrobacter	Citrobacter_13077	TRANSMEMBRANE	nonCDD	nonDis	nonSignal	nonSignal
CP083650.1	3246627	3246696	+	CP083650.1_ORF.11970	1	LKSTASAVLFFWLRLVTKKNLTR	Citrobacter	Citrobacter_123514	nonTM	nonCDD	nonDis	nonSignal	SIGNAL_PEPTIDE
CP083650.1	3308784	3308838	+	CP083650.1_ORF.12195	1	LRIMFRLTEYVAIGRIYL	Citrobacter	Citrobacter_165289	nonTM	nonCDD	nonDis	nonSignal	nonSignal
CP083650.1	3727197	3727338	+	CP083650.1_ORF.13651	1	VRRNHRDITYPDRHQPVFFYLKSRKVNSKVFTVHGLFTGYRIEIKDK	Citrobacter	Citrobacter_29227	nonTM	nonCDD	nonDis	nonSignal	nonSignal
CP083650.1	3823665	3823728	+	CP083650.1_ORF.14008	1	VAHCLPGLQFINLHKIIQDEV	Citrobacter	Citrobacter_138670	nonTM	nonCDD	nonDis	nonSignal	nonSignal
CP083650.1	3836469	3836517	+	CP083650.1_ORF.14048	1	MHQGNLLTADLISLLK	Citrobacter	Citrobacter_186522	nonTM	nonCDD	nonDis	nonSignal	nonSignal
CP083650.1	4133487	4133562	+	CP083650.1_ORF.15156	1	VLLSILNNSSCGKAATQRVPGSLHE	Citrobacter	Citrobacter_109550	nonTM	nonCDD	nonDis	nonSignal	nonSignal
CP083650.1	4378008	4378155	+	CP083650.1_ORF.16018	1	MISTRNPGYLSSRTPYFPYTQPCKHLPILKDASTERTKVRQQHNERITT	Citrobacter	Citrobacter_26024	nonTM	nonCDD	nonDis	nonSignal	nonSignal
CP083650.1	4405269	4405317	+	CP083650.1_ORF.16133	1	LRTLSATNFVIAIDCA	Citrobacter	Citrobacter_186531	nonTM	nonCDD	nonDis	nonSignal	nonSignal
CP083650.1	4819164	4819212	+	CP083650.1_ORF.17586	1	VRIITGWRLRLIRPTR	Citrobacter	Citrobacter_186534	nonTM	nonCDD	nonDis	nonSignal	nonSignal
CP083650.1	4842456	4842561	+	CP083650.1_ORF.17663	1	MQWCYLYNDIWVSIYTRRLSSCFFVGCVRSPQPLT	Citrobacter	Citrobacter_59639	nonTM	nonCDD	nonDis	nonSignal	nonSignal
CP083650.1	33571	33700	+	CP083650.1_ORF.18672	1	VFRQPMTHSGFDSQFHPPNENWLLIIEIKRSDAQLARSRTGCR	Citrobacter	Citrobacter_37039	nonTM	nonCDD	nonDis	nonSignal	nonSignal
CP083650.1	50038	50092	+	CP083650.1_ORF.18747	1	LNICRQKCLMALRLSGLR	Citrobacter	Citrobacter_165303	nonTM	nonCDD	nonDis	nonSignal	nonSignal
CP083650.1	311368	311416	+	CP083650.1_ORF.19694	1	LVIFLVYDSATDIRSN	Citrobacter	Citrobacter_186546	nonTM	nonCDD	nonDis	nonSignal	nonSignal
CP083650.1	369169	369328	+	CP083650.1_ORF.19891	1	MANAMMFVILPAFVTSTRDIPIVYVSSRFVICSRDKVLPDAAWLICCPLLYIR	Citrobacter	Citrobacter_20568	nonTM	nonCDD	nonDis	nonSignal	SIGNAL_PEPTIDE
CP083650.1	523339	523402	+	CP083650.1_ORF.20493	1	VGMCIEIAILRDVFQTNADVT	Citrobacter	Citrobacter_138683	nonTM	nonCDD	nonDis	nonSignal	nonSignal
CP083650.1	931234	931291	+	CP083650.1_ORF.21919	1	MPLMPVFLQRLVLQILPVW	Citrobacter	Citrobacter_155683	nonTM	nonCDD	nonDis	nonSignal	nonSignal
CP083650.1	1177768	1177879	+	CP083650.1_ORF.22864	1	LHNFTCQDLRCFTSRDLLYPSYFKLSVRWLRSLTPVT	Citrobacter	Citrobacter_52846	nonTM	nonCDD	nonDis	nonSignal	nonSignal
CP083650.1	1245142	1245265	+	CP083650.1_ORF.23093	1	VACDAFSSRIIHCNYEKPEVARTCLHLQTSVSCFLLSGNYS	Citrobacter	Citrobacter_41597	nonTM	nonCDD	nonDis	nonSignal	nonSignal
CP083650.1	1289278	1289323	+	CP083650.1_ORF.23284	1	MILSLKLVMRIYSLL	Citrobacter	Citrobacter_197102	nonTM	nonCDD	nonDis	nonSignal	nonSignal
CP083650.1	1687123	1687234	+	CP083650.1_ORF.24829	1	LLFIAAGQFPFCSRSHIIRPRFAHRESRRVHVLPLRS	Citrobacter	Citrobacter_52847	nonTM	nonCDD	nonDis	nonSignal	nonSignal
CP083650.1	1916902	1916953	+	CP083650.1_ORF.25730	1	VAENALYTFTGIGASEK	Citrobacter	Citrobacter_175554	nonTM	nonCDD	nonDis	nonSignal	nonSignal
CP083650.1	2182216	2182264	+	CP083650.1_ORF.26784	1	MFFITIISPPSRISTN	Citrobacter	Citrobacter_186570	nonTM	nonCDD	nonDis	nonSignal	nonSignal
CP083650.1	2416189	2416273	+	CP083650.1_ORF.27658	1	VMIITMVFPLPTSLILFYENIKFSFLYI	Citrobacter	Citrobacter_91527	nonTM	nonCDD	nonDis	nonSignal	nonSignal
CP083650.1	3227722	3227767	+	CP083650.1_ORF.30650	1	LPDPFDPGVRINFAP	Citrobacter	Citrobacter_197129	nonTM	nonCDD	nonDis	nonSignal	nonSignal
CP083650.1	3245644	3245713	+	CP083650.1_ORF.30729	1	MMLTDISSLWLSFSCHLIHVKNE	Citrobacter	Citrobacter_123548	nonTM	nonCDD	nonDis	nonSignal	nonSignal
CP083650.1	3263149	3263260	+	CP083650.1_ORF.30801	1	MRCRMATQQRLIRPTKPAQARKQHAFGQSGLLLLLRR	Citrobacter	Citrobacter_52854	nonTM	nonCDD	consensus disorder prediction	nonSignal	nonSignal
CP083650.1	3275530	3275587	+	CP083650.1_ORF.30854	1	VLEVHTPIGVNAVAGSKEC	Citrobacter	Citrobacter_155705	nonTM	nonCDD	nonDis	nonSignal	nonSignal
CP083650.1	3403429	3403498	+	CP083650.1_ORF.31291	1	VSDCNSTSNDVYIPCLTDLIIAW	Citrobacter	Citrobacter_123550	nonTM	nonCDD	nonDis	nonSignal	nonSignal
CP083650.1	3595195	3595258	+	CP083650.1_ORF.31935	1	LLRVRDSTLNTFTGVQCTEKR	Citrobacter	Citrobacter_138704	nonTM	nonCDD	nonDis	nonSignal	nonSignal
CP083650.1	3727507	3727552	+	CP083650.1_ORF.32337	1	MMLKILFRLRQPKHR	Citrobacter	Citrobacter_197132	nonTM	nonCDD	nonDis	nonSignal	nonSignal
CP083650.1	3821098	3821203	+	CP083650.1_ORF.32690	1	LSCKYNCVIYTQYQPHYSPAFQQFRRFFIGIYKKY	Citrobacter	Citrobacter_59652	nonTM	nonCDD	nonDis	nonSignal	nonSignal
CP083650.1	3933307	3933361	+	CP083650.1_ORF.33074	1	LASRAHLSPRKIWLKPVT	Citrobacter	Citrobacter_165336	nonTM	nonCDD	nonDis	nonSignal	nonSignal
CP083650.1	4690444	4690564	+	CP083650.1_ORF.35858	1	MLDSLPDGGGALSGLQNPGLSCRPDKRKRHPASSRGQNDK	Citrobacter	Citrobacter_44155	nonTM	nonCDD	consensus disorder prediction	nonSignal	nonSignal
CP083650.1	4960843	4960933	+	CP083650.1_ORF.36832	1	VRLVAAEHTVLCQRKKYTRSAKNTQFRHEF	Citrobacter	Citrobacter_81034	nonTM	nonCDD	nonDis	nonSignal	nonSignal
CP083650.1	5072917	5073010	+	CP083650.1_ORF.37220	1	VCKASQRKPLFLKPVTKRGKTLRSGPGPSAF	Citrobacter	Citrobacter_76179	nonTM	nonCDD	consensus disorder prediction	nonSignal	nonSignal
CP083650.1	79115	79232	+	CP083650.1_ORF.37620	1	LRKFARKRNSDVVITPRNLLPDCALTITFAHRLIIYCAL	Citrobacter	Citrobacter_46924	nonTM	nonCDD	nonDis	nonSignal	nonSignal
CP083650.1	92624	92687	+	CP083650.1_ORF.37685	1	LLQIGWSNVMTVSCGCCCGKQ	Citrobacter	Citrobacter_138712	nonTM	nonCDD	nonDis	nonSignal	nonSignal
CP083650.1	226046	226091	+	CP083650.1_ORF.38230	1	VTINVELLIGLTFLG	Citrobacter	Citrobacter_197150	nonTM	nonCDD	nonDis	nonSignal	nonSignal
CP083650.1	535889	536051	+	CP083650.1_ORF.39335	1	LYVRWLHSLTPVTYFCKLLRIPSFAAFLQLELSRVPINNWPKPRGFDLVFEEVI	Citrobacter	Citrobacter_19463	nonTM	nonCDD	nonDis	nonSignal	nonSignal
CP083650.1	895571	895619	+	CP083650.1_ORF.40671	1	MPGGATLIRPISNTHL	Citrobacter	Citrobacter_186606	nonTM	nonCDD	nonDis	nonSignal	nonSignal
CP083650.1	941657	941705	+	CP083650.1_ORF.40857	1	VSFYLCQSLAGIFCLK	Citrobacter	Citrobacter_186608	nonTM	nonCDD	nonDis	nonSignal	nonSignal
CP083650.1	967268	967316	+	CP083650.1_ORF.40970	1	LSCCSGNGNVASVINR	Citrobacter	Citrobacter_186610	nonTM	nonCDD	nonDis	nonSignal	nonSignal
CP083650.1	1174436	1174532	+	CP083650.1_ORF.41785	1	LMKPPVVLSFTASLVKLYPIYQGGLPYNKLQR	Citrobacter	Citrobacter_71630	nonTM	nonCDD	nonDis	nonSignal	nonSignal
CP083650.1	1213046	1213178	+	CP083650.1_ORF.41933	1	MCFHYIFNYITGVTKGLISAAFNIYQTFILMFIKLIVNPTLCLV	Citrobacter	Citrobacter_34904	TRANSMEMBRANE	nonCDD	nonDis	nonSignal	nonSignal
CP083650.1	1383848	1383917	+	CP083650.1_ORF.42602	1	MISYLIIHVYYLSIYYVNIFIGL	Citrobacter	Citrobacter_123573	nonTM	nonCDD	nonDis	nonSignal	nonSignal
CP083650.1	1535915	1536029	+	CP083650.1_ORF.43131	1	LLLAYNCNQKHSNNNVTCGTNLISNESKRPGDSFALPG	Citrobacter	Citrobacter_49806	nonTM	nonCDD	nonDis	nonSignal	nonSignal
CP083650.1	1870352	1870403	+	CP083650.1_ORF.44324	1	MRCRPDKTHRVAIRQIN	Citrobacter	Citrobacter_175615	nonTM	nonCDD	nonDis	nonSignal	nonSignal
CP083650.1	1888409	1888520	+	CP083650.1_ORF.44371	1	MRVKFTATKWAVNNQFDTFRNSFYRNVRILRPSTTEL	Citrobacter	Citrobacter_52871	nonTM	nonCDD	nonDis	nonSignal	nonSignal
CP083650.1	1995647	1995701	+	CP083650.1_ORF.44790	1	LTITIEGIIYVYKNAHVL	Citrobacter	Citrobacter_165365	nonTM	nonCDD	nonDis	nonSignal	nonSignal
CP083650.1	2011559	2011757	+	CP083650.1_ORF.44856	1	MHTGRNHCEYSAIQICNAVDVPMVSPDGTCKFSPYAPRFSTSMLTRTFPESGNRLLPNDGRNLNIY	Citrobacter	Citrobacter_9992	nonTM	nonCDD	nonDis	nonSignal	nonSignal
CP083650.1	2052605	2052704	+	CP083650.1_ORF.45000	1	VAIFLPGAGIVKGVAKNALYTFTGIGVSEKLWI	Citrobacter	Citrobacter_67319	nonTM	nonCDD	nonDis	nonSignal	nonSignal
CP083650.1	2151662	2151788	+	CP083650.1_ORF.45371	1	MARRGAIKVAPQCLFLRTINTALPERRGKRGIKAHARRYGQC	Citrobacter	Citrobacter_39269	nonTM	nonCDD	nonDis	nonSignal	nonSignal
CP083650.1	2284910	2285021	+	CP083650.1_ORF.45944	1	LPGAILNSAYAGPEGVSPRDGANIPRSGNFPAGSRDC	Citrobacter	Citrobacter_52872	nonTM	nonCDD	consensus disorder prediction	nonSignal	nonSignal
CP083650.1	2306243	2306357	+	CP083650.1_ORF.46038	1	VRSYNSLFLSSGSHCVMSGGRRLSSACGGLAKSCAFLA	Citrobacter	Citrobacter_49812	nonTM	nonCDD	nonDis	nonSignal	nonSignal
CP083650.1	3196442	3196508	+	CP083650.1_ORF.49309	1	MTVLLKIPSIRLLFLALRLPVQ	Citrobacter	Citrobacter_131096	nonTM	nonCDD	nonDis	nonSignal	nonSignal
CP083650.1	3262319	3262409	+	CP083650.1_ORF.49537	1	LVFLCLRFNIPYYYSGLQHRFYYLPMHKLG	Citrobacter	Citrobacter_81045	nonTM	nonCDD	nonDis	nonSignal	nonSignal
CP083650.1	3367436	3367601	+	CP083650.1_ORF.49886	1	VWWSNKPLLISDSPLNAGWRLCLIRPTNQRRPDERSAIRHKFNVSKIYGLYQHLR	Citrobacter	Citrobacter_18315	nonTM	nonCDD	nonDis	nonSignal	nonSignal
CP083650.1	3832346	3832433	+	CP083650.1_ORF.51622	1	MRSGIVNHPQLSVYQITFYYFSGHALVNT	Citrobacter	Citrobacter_86117	nonTM	nonCDD	nonDis	nonSignal	nonSignal
CP083650.1	4371473	4371635	+	CP083650.1_ORF.53613	1	LPDDVSLIRPKRHIFTGRVRCLHRHSANSFSAPTPFLNPITITAFPFSLLRGDG	Citrobacter	Citrobacter_19466	nonTM	nonCDD	nonDis	nonSignal	nonSignal
CP083650.1	4405757	4405859	+	CP083650.1_ORF.53723	1	VKLIDKPRSFEHSVVDSHSSNLPRKQKPRRSGVL	Citrobacter	Citrobacter_63396	nonTM	nonCDD	consensus disorder prediction	nonSignal	nonSignal
CP083650.1	4842485	4842647	+	CP083650.1_ORF.55228	1	MGFYIYPSSFELLLCWLRSFTPATYLSKHPGDARYAKRVRAVSDGILEQPQRFI	Citrobacter	Citrobacter_19467	nonTM	nonCDD	nonDis	nonSignal	nonSignal
CP083650.1	4914884	4915058	+	CP083650.1_ORF.55485	1	LSRGNHLHYLPLLHTRLNIYTRHTSSCMCVGFSGSPQSRTYVRSGDSLRCRLPATRII	Citrobacter	Citrobacter_15483	nonTM	nonCDD	nonDis	nonSignal	nonSignal
CP083650.1	4983101	4983200	+	CP083650.1_ORF.55753	1	MDRSGSQDTHQACPSFVYTLKMGLNTNFSSVFI	Citrobacter	Citrobacter_67329	nonTM	nonCDD	nonDis	nonSignal	nonSignal
CP083650.1	4645563	4645614	-	CP083650.1_ORF.57790	1	LLTATRLIDLRIRENHG	Citrobacter	Citrobacter_175652	nonTM	nonCDD	nonDis	nonSignal	nonSignal
CP083650.1	4381590	4381641	-	CP083650.1_ORF.58793	1	LRAVRVQTGCDNIRLLK	Citrobacter	Citrobacter_175656	nonTM	nonCDD	nonDis	nonSignal	nonSignal
CP083650.1	4367823	4367997	-	CP083650.1_ORF.58831	1	LLYTRHTSSCMCVSYVRSPQSHSYLCSWEFTHLPPSCNSNYFGYSLGEYCLLLFCFSH	Citrobacter	Citrobacter_15484	nonTM	nonCDD	nonDis	nonSignal	nonSignal
CP083650.1	4304481	4304529	-	CP083650.1_ORF.58991	1	LMPVFLCYFLFLAVHV	Citrobacter	Citrobacter_186659	nonTM	nonCDD	nonDis	nonSignal	nonSignal
CP083650.1	4192323	4192374	-	CP083650.1_ORF.59440	1	LENAPLGNAKYRLESPV	Citrobacter	Citrobacter_175658	nonTM	nonCDD	nonDis	nonSignal	nonSignal
CP083650.1	3969483	3969528	-	CP083650.1_ORF.60320	1	VLFFAPDFSSLRLIS	Citrobacter	Citrobacter_197216	nonTM	nonCDD	nonDis	nonSignal	nonSignal
CP083650.1	3587949	3588072	-	CP083650.1_ORF.61788	1	MEEGMNHEFPECDLCPLLLIFGNKMVKFWLILHGFTSKHSN	Citrobacter	Citrobacter_41615	nonTM	nonCDD	nonDis	nonSignal	nonSignal
CP083650.1	3470043	3470097	-	CP083650.1_ORF.62159	1	MFAVGSPHRRGFFYLRLT	Citrobacter	Citrobacter_165403	nonTM	nonCDD	nonDis	nonSignal	nonSignal
CP083650.1	3414807	3414855	-	CP083650.1_ORF.62362	1	MLLLAIHYHTERLIFI	Citrobacter	Citrobacter_186670	nonTM	nonCDD	nonDis	nonSignal	nonSignal
CP083650.1	3137289	3137349	-	CP083650.1_ORF.63360	1	LAAPLNPSHIVYLCSWGFSG	Citrobacter	Citrobacter_147177	nonTM	nonCDD	nonDis	nonSignal	nonSignal
CP083650.1	2887818	2887968	-	CP083650.1_ORF.64333	1	LLFFVRLRNARPGNRRTVSTGLRVYPSRLLSCGRISSIIAAFFHSVVTFS	Citrobacter	Citrobacter_24521	nonTM	nonCDD	nonDis	nonSignal	nonSignal
CP083650.1	2861463	2861511	-	CP083650.1_ORF.64437	1	VMPVFPEIRLMCRHFS	Citrobacter	Citrobacter_186676	nonTM	nonCDD	nonDis	nonSignal	nonSignal
CP083650.1	2829294	2829408	-	CP083650.1_ORF.64562	1	LNTLVFNLKTALRFDGAVRFFYPRETRMCPEKDSLRIP	Citrobacter	Citrobacter_49827	nonTM	nonCDD	nonDis	nonSignal	nonSignal
CP083650.1	2461101	2461155	-	CP083650.1_ORF.66053	1	VLTVQLRRLRQATKACHF	Citrobacter	Citrobacter_165417	nonTM	nonCDD	nonDis	nonSignal	nonSignal
CP083650.1	2091330	2091393	-	CP083650.1_ORF.67423	1	MLAIRRQNGLSNRVVQVLKHR	Citrobacter	Citrobacter_138761	nonTM	nonCDD	nonDis	nonSignal	nonSignal
CP083650.1	1362483	1362591	-	CP083650.1_ORF.70045	1	LAFLAHPSHVLMYAPGNSLRRRLDATRNPLGIKCCR	Citrobacter	Citrobacter_56232	nonTM	nonCDD	nonDis	nonSignal	nonSignal
CP083650.1	1193685	1193769	-	CP083650.1_ORF.70601	1	MTIRHSDKLNISINEKYLQFLLMALANS	Citrobacter	Citrobacter_91590	nonTM	nonCDD	nonDis	nonSignal	nonSignal
CP083650.1	1025004	1025214	-	CP083650.1_ORF.71176	1	LIHQLSMQRKHFMFRRTDYAVSQRKGSIILCPLSETGQRHELRQPKGVNKNTITFNQIWNTRHLTHIIIK	Citrobacter	Citrobacter_8037	nonTM	nonCDD	nonDis	nonSignal	nonSignal
CP083650.1	971166	971277	-	CP083650.1_ORF.71370	1	LNLCHRVLVYTTLTITRNHFSILLWATGTTIMNGITS	Citrobacter	Citrobacter_52887	nonTM	nonCDD	nonDis	nonSignal	nonSignal
CP083650.1	914232	914280	-	CP083650.1_ORF.71584	1	VSQPVYLRLKKCSRGK	Citrobacter	Citrobacter_186704	nonTM	nonCDD	nonDis	nonSignal	nonSignal
CP083650.1	521514	521559	-	CP083650.1_ORF.73056	1	MKFSTFAVCFILSSV	Citrobacter	Citrobacter_197252	nonTM	nonCDD	nonDis	nonSignal	nonSignal
CP083650.1	311301	311415	-	CP083650.1_ORF.73802	1	LDLMSVAESYTKKMTKRKTPGHFCPRVSHFSRDTYLIK	Citrobacter	Citrobacter_49829	nonTM	nonCDD	nonDis	nonSignal	nonSignal
CP083650.1	291192	291255	-	CP083650.1_ORF.73870	1	MDKQKGKFIRNDRYGLSSNSL	Citrobacter	Citrobacter_138770	nonTM	nonCDD	consensus disorder prediction	nonSignal	nonSignal
CP083650.1	164088	164184	-	CP083650.1_ORF.74378	1	MTECCIPQQNPALYPFTHRVIHNRKKISGQHP	Citrobacter	Citrobacter_71663	nonTM	nonCDD	nonDis	nonSignal	nonSignal
CP083650.1	4915016	4915076	-	CP083650.1_ORF.75576	1	MLLYNLNNSSCRKAATQRIP	Citrobacter	Citrobacter_147198	nonTM	nonCDD	consensus disorder prediction	nonSignal	nonSignal
CP083650.1	4684310	4684391	-	CP083650.1_ORF.76453	1	VALALTGPTNEQHINTVGRVRRSRHPA	Citrobacter	Citrobacter_97290	nonTM	nonCDD	consensus disorder prediction	nonSignal	nonSignal
CP083650.1	4665590	4665635	-	CP083650.1_ORF.76543	1	VFCGITRIYGRLRYL	Citrobacter	Citrobacter_197262	nonTM	nonCDD	nonDis	nonSignal	nonSignal
CP083650.1	4584512	4584698	-	CP083650.1_ORF.76820	1	LTAVRYEPPVLRKQYQTMFPIGELCKNGYTLPSIVMGLRSNYFVYKIIGALVSCRTKESVSV	Citrobacter	Citrobacter_12379	nonTM	nonCDD	nonDis	nonSignal	nonSignal
CP083650.1	4395884	4395992	-	CP083650.1_ORF.77532	1	LYLRLKAEPDGTQLSGLRFARVCRPDKAQAPPSGHE	Citrobacter	Citrobacter_56240	nonTM	nonCDD	nonDis	nonSignal	nonSignal
CP083650.1	4379969	4380023	-	CP083650.1_ORF.77596	1	MVANSPYPAYEIELGLLA	Citrobacter	Citrobacter_165443	nonTM	nonCDD	nonDis	nonSignal	nonSignal
CP083650.1	3716081	3716129	-	CP083650.1_ORF.80021	1	LYQKETNSSVQLPAGS	Citrobacter	Citrobacter_186727	nonTM	nonCDD	nonDis	nonSignal	nonSignal
CP083650.1	3224267	3224321	-	CP083650.1_ORF.81790	1	VILFILLDLCTTSHFLSS	Citrobacter	Citrobacter_165451	nonTM	nonCDD	nonDis	nonSignal	nonSignal
CP083650.1	2934947	2934992	-	CP083650.1_ORF.82873	1	MPASVCCDDRMRLPI	Citrobacter	Citrobacter_197275	nonTM	nonCDD	nonDis	nonSignal	nonSignal
CP083650.1	2925785	2925833	-	CP083650.1_ORF.82916	1	LIFMPLNTLFNNEMVF	Citrobacter	Citrobacter_186733	nonTM	nonCDD	nonDis	nonSignal	nonSignal
CP083650.1	2719451	2719505	-	CP083650.1_ORF.83635	1	LCRKTHLRYPARITAYLF	Citrobacter	Citrobacter_165456	nonTM	nonCDD	nonDis	nonSignal	nonSignal
CP083650.1	2052458	2052602	-	CP083650.1_ORF.86145	1	VVPSAYSFRLSGRARGSIHAKRALTPHPCGFSLPYGNTSAIFSRTNHT	Citrobacter	Citrobacter_27616	nonTM	nonCDD	nonDis	nonSignal	nonSignal
CP083650.1	1947086	1947284	-	CP083650.1_ORF.86552	1	VTLECCPYCKKWSSVDSMYKSTKRMNKRVVTAYFCSLEHAISYKQIHEPRRCNLSRSNARHSHKYY	Citrobacter	Citrobacter_9998	nonTM	nonCDD	nonDis	nonSignal	nonSignal
CP083650.1	1719977	1720052	-	CP083650.1_ORF.87411	1	LLPDGGLDTPSGPLIFPLVTNPKRA	Citrobacter	Citrobacter_109674	nonTM	nonCDD	consensus disorder prediction	nonSignal	nonSignal
CP083650.1	1020149	1020260	-	CP083650.1_ORF.89890	1	LSAPLSCYEGSISLRHNLIKELKILAKNKAFLEKKRQ	Citrobacter	Citrobacter_52910	nonTM	nonCDD	nonDis	nonSignal	nonSignal
CP083650.1	136472	136529	-	CP083650.1_ORF.93002	1	LPDGATLIRLRQLICQAGS	Citrobacter	Citrobacter_155826	nonTM	nonCDD	nonDis	nonSignal	nonSignal
CP083650.1	107810	107858	-	CP083650.1_ORF.93098	1	MVPKTEARLKKQALRQ	Citrobacter	Citrobacter_186753	nonTM	nonCDD	nonDis	nonSignal	nonSignal
CP083650.1	50033	50174	-	CP083650.1_ORF.93292	1	MHKVVSPSSAVAHVPDGGINALSGLQLTVGLISAAPSGTFADRCSML	Citrobacter	Citrobacter_29251	nonTM	nonCDD	nonDis	nonSignal	nonSignal
CP083650.1	5079652	5079700	-	CP083650.1_ORF.93561	1	LLHPSSDKPYPYFYLE	Citrobacter	Citrobacter_186755	nonTM	nonCDD	nonDis	nonSignal	nonSignal
CP083650.1	4931911	4932112	-	CP083650.1_ORF.94119	1	MALRLSGLQITSCHQPGQRKRYRAFLSICLLYAFFFLLMLFRFLNRSGLPAIVISLLIRRLLQKDKT	Citrobacter	Citrobacter_9505	TRANSMEMBRANE	nonCDD	nonDis	nonSignal	nonSignal
CP083650.1	4925782	4925830	-	CP083650.1_ORF.94151	1	MKNSNGLLVDSVTHVA	Citrobacter	Citrobacter_186756	nonTM	nonCDD	nonDis	nonSignal	nonSignal
CP083650.1	4507864	4507936	-	CP083650.1_ORF.95733	1	LRPHVTREFFSQNFLCAGIGYSKG	Citrobacter	Citrobacter_116576	nonTM	nonCDD	nonDis	nonSignal	nonSignal
CP083650.1	4133500	4133674	-	CP083650.1_ORF.96958	1	LHVRWQYSPRPWGSPYGRCGQRSNPFLTDLSRSPQSLTHVSSRGLSALPPSHNSNYLG	Citrobacter	Citrobacter_15488	nonTM	nonCDD	consensus disorder prediction	nonSignal	nonSignal
CP083650.1	4026838	4026898	-	CP083650.1_ORF.97333	1	MLIFAYTLRCAVAIVRWWEN	Citrobacter	Citrobacter_147249	nonTM	nonCDD	nonDis	nonSignal	nonSignal
CP083650.1	3880522	3880570	-	CP083650.1_ORF.97862	1	MHPVARSENTPGCWWV	Citrobacter	Citrobacter_186765	nonTM	nonCDD	nonDis	nonSignal	nonSignal
CP083650.1	3836848	3837034	-	CP083650.1_ORF.98053	1	LNSPFSSLFYFVFPIFSIPLRVLPFPATFPFVHCFRKLPIYLLIKHSFCRFCRLIAREMCKR	Citrobacter	Citrobacter_12387	TRANSMEMBRANE	nonCDD	nonDis	nonSignal	nonSignal
CP083650.1	3379342	3379504	-	CP083650.1_ORF.99745	1	MGFGLQAGDKSVDPDELTPVSDSGERVQPTHLQREKRRVKKGRPVGAALLLSST	Citrobacter	Citrobacter_19472	nonTM	nonCDD	consensus disorder prediction	nonSignal	nonSignal
CP083650.1	3011257	3011377	-	CP083650.1_ORF.101116	1	VSPRFITCFNKGDSKNLLSQHDFKNHTARRLPTICRHAFL	Citrobacter	Citrobacter_44193	nonTM	nonCDD	nonDis	nonSignal	nonSignal
CP083650.1	2987458	2987593	-	CP083650.1_ORF.101177	1	VQSLNDLHLHNFNQRCDATADGALWQAGRSLTGIFLTDIKSKKPA	Citrobacter	Citrobacter_32860	nonTM	nonCDD	nonDis	nonSignal	nonSignal
CP083650.1	2887786	2887876	-	CP083650.1_ORF.101536	1	VRQNFQYNSRLFSFSCDIQLKLRLRHLRDR	Citrobacter	Citrobacter_81094	nonTM	nonCDD	nonDis	nonSignal	nonSignal
CP083650.1	2810146	2810200	-	CP083650.1_ORF.101833	1	LLFSPGALFLPGFFMPLP	Citrobacter	Citrobacter_165506	nonTM	nonCDD	nonDis	nonSignal	nonSignal
CP083650.1	2684149	2684209	-	CP083650.1_ORF.102346	1	MRVESQIFAQHMKCYFNLSK	Citrobacter	Citrobacter_147266	nonTM	nonCDD	nonDis	nonSignal	nonSignal
CP083650.1	2674705	2674912	-	CP083650.1_ORF.102385	1	LPSLYEIPVVFGLCFLRSHNLRLGQNKKKFLSIYKMLLVKRVLITGENIAMAEGKIVHNPGSNSRLVFV	Citrobacter	Citrobacter_8541	nonTM	nonCDD	nonDis	nonSignal	nonSignal
CP083650.1	2250328	2250469	-	CP083650.1_ORF.104024	1	VTGNHSILALSDVCQLAAAMLLHTVWLRQFTTPCGFASRHYTLMVQK	Citrobacter	Citrobacter_29254	nonTM	nonCDD	nonDis	nonSignal	nonSignal
CP083650.1	2138656	2138728	-	CP083650.1_ORF.104424	1	MMRPASNGSRPVTSITPSGVPERS	Citrobacter	Citrobacter_116587	nonTM	nonCDD	consensus disorder prediction	nonSignal	nonSignal
CP083650.1	2100121	2100166	-	CP083650.1_ORF.104588	1	MAPTCGSHFYNKLIA	Citrobacter	Citrobacter_197345	nonTM	nonCDD	nonDis	nonSignal	nonSignal
CP083650.1	1897603	1897657	-	CP083650.1_ORF.105294	1	LLKRDMLQPKIAITKPHL	Citrobacter	Citrobacter_165517	nonTM	nonCDD	nonDis	nonSignal	nonSignal
CP083650.1	1783492	1783663	-	CP083650.1_ORF.105756	1	VLIAIKTLQNYVSAMPWLAVLLPCRNVAKISMFTRATVSCRKRWLFTIDLTHHLHQI	Citrobacter	Citrobacter_16406	nonTM	nonCDD	nonDis	nonSignal	nonSignal
CP083650.1	1467856	1467901	-	CP083650.1_ORF.106863	1	LRNCSQRKRVGRRKI	Citrobacter	Citrobacter_197362	nonTM	nonCDD	nonDis	nonSignal	nonSignal
CP083650.1	470134	470185	-	CP083650.1_ORF.110260	1	LRLPRRPDKRSAIRQNA	Citrobacter	Citrobacter_175785	nonTM	nonCDD	nonDis	nonSignal	nonSignal
CP083650.1	364828	364897	-	CP083650.1_ORF.110597	1	LVRAYARKTGIFHRSGKHQQTVN	Citrobacter	Citrobacter_123673	nonTM	nonCDD	consensus disorder prediction	nonSignal	nonSignal
CP083650.1	325441	325504	-	CP083650.1_ORF.110746	1	MPDGDPLGLIRPTKMPLCRPD	Citrobacter	Citrobacter_138846	nonTM	nonCDD	consensus disorder prediction	nonSignal	nonSignal
CP083650.1	107629	107677	-	CP083650.1_ORF.111594	1	MPMCSPGKILVFSLSP	Citrobacter	Citrobacter_186801	nonTM	nonCDD	nonDis	nonSignal	nonSignal
CP083650.1	60631	60715	-	CP083650.1_ORF.111768	1	MLSMPDKRSAIGHVAGWRHKRLIRPTGH	Citrobacter	Citrobacter_91625	nonTM	nonCDD	nonDis	nonSignal	nonSignal
CP085642.1	43185	43317	+	CP085642.1_ORF.142	1	VISLTGHFCERYSLKMNTLQKYVFIRQAAPQLEKFTDVVCAPGE	Citrobacter	Citrobacter_34941	nonTM	nonCDD	nonDis	nonSignal	nonSignal
CP085642.1	131781	131985	+	CP085642.1_ORF.502	1	MFLPKRAGVRLFPQPNPLHKGEDIAFIFRTADALALLAHPSHVLMYAPGDSLRCRLPAARTILGILNC	Citrobacter	Citrobacter_9025	nonTM	nonCDD	nonDis	nonSignal	nonSignal
CP085642.1	206079	206223	+	CP085642.1_ORF.807	1	VPETVDSAARDFFTSSVTFLCSRGLTRSVFNVIFRESFRGLSFYFQDS	Citrobacter	Citrobacter_27631	nonTM	nonCDD	nonDis	nonSignal	nonSignal
CP085642.1	558576	558786	+	CP085642.1_ORF.2077	1	MFHFPLQVRLLRHQSFVLFHLILHHGVIKIKRKIIVFRSVSQKKHNERFQRKFVRIFPACGACIRVKERR	Citrobacter	Citrobacter_8040	nonTM	nonCDD	nonDis	nonSignal	nonSignal
CP085642.1	682134	682209	+	CP085642.1_ORF.2491	1	LHVEKPETGVKCLIRLSSDEAIYAG	Citrobacter	Citrobacter_109711	nonTM	nonCDD	nonDis	nonSignal	nonSignal
CP085642.1	992880	992928	+	CP085642.1_ORF.3648	1	LPASPSLLFVILFFNS	Citrobacter	Citrobacter_186810	nonTM	nonCDD	nonDis	nonSignal	nonSignal
CP085642.1	1082406	1082553	+	CP085642.1_ORF.4026	1	LPDGLPLNWPGYTIRWPDQQSGIRHNAALTPDVDANASYPAYSMLPTGC	Citrobacter	Citrobacter_26053	nonTM	nonCDD	nonDis	nonSignal	nonSignal
CP085642.1	1119624	1119702	+	CP085642.1_ORF.4151	1	MVCEIIASTRVDNVASATARRANTSE	Citrobacter	Citrobacter_103427	nonTM	nonCDD	nonDis	nonSignal	nonSignal
CP085642.1	1276359	1276566	+	CP085642.1_ORF.4789	1	LPDAACRLIRPTGAGLNVFCRPDKRSASGNAAVHCRIRRNSLNRPTKAHCLDLLHGSLPRTYLNPFSAN	Citrobacter	Citrobacter_8543	nonTM	nonCDD	nonDis	nonSignal	nonSignal
CP085642.1	1295040	1295145	+	CP085642.1_ORF.4880	1	VLRCRRRPDKAFMPPSGKSFTDFARLFPVPAILAL	Citrobacter	Citrobacter_59723	nonTM	nonCDD	nonDis	nonSignal	nonSignal
CP085642.1	1298244	1298313	+	CP085642.1_ORF.4901	1	MHAGEARWLSEVRISGLFRVLNC	Citrobacter	Citrobacter_123682	nonTM	nonCDD	nonDis	nonSignal	nonSignal
CP085642.1	1547232	1547280	+	CP085642.1_ORF.5794	1	LLPVLISLLGSSFPDE	Citrobacter	Citrobacter_186815	nonTM	nonCDD	nonDis	nonSignal	nonSignal
CP085642.1	1732227	1732431	+	CP085642.1_ORF.6464	1	VVYPSYFKLHVRWLRSFTPVTYLSTLPGINEGHPCPSPEASLWLVKFVPDEFVSLLPPSCNSNYLGYK	Citrobacter	Citrobacter_9027	nonTM	nonCDD	nonDis	nonSignal	nonSignal
CP085642.1	1834527	1834602	+	CP085642.1_ORF.6883	1	LKWDIRGSLNGRQKISLRKGVYQGR	Citrobacter	Citrobacter_109718	nonTM	nonCDD	nonDis	nonSignal	nonSignal
CP085642.1	1854087	1854138	+	CP085642.1_ORF.6978	1	VNKGEKWRNYETLSGFV	Citrobacter	Citrobacter_175806	nonTM	nonCDD	nonDis	nonSignal	nonSignal
CP085642.1	1985292	1985340	+	CP085642.1_ORF.7453	1	LCCFLCLVLKTTQKVR	Citrobacter	Citrobacter_186820	nonTM	nonCDD	nonDis	nonSignal	nonSignal
CP085642.1	1985373	1985520	+	CP085642.1_ORF.7454	1	MAATKSEQFEYNENPASAGFLLSGDTTGVFARCIAPVPLSYRRSNLPQI	Citrobacter	Citrobacter_26054	nonTM	nonCDD	nonDis	nonSignal	nonSignal
CP085642.1	2009274	2009322	+	CP085642.1_ORF.7525	1	MLINEHNINLRRLSWN	Citrobacter	Citrobacter_186821	nonTM	nonCDD	nonDis	nonSignal	nonSignal
CP085642.1	2013945	2013993	+	CP085642.1_ORF.7545	1	MKIVAKVIFFLQREIA	Citrobacter	Citrobacter_186822	nonTM	nonCDD	nonDis	nonSignal	nonSignal
CP085642.1	2168754	2168826	+	CP085642.1_ORF.8194	1	MLTRTFPESGNRLLPNDGRNLNIF	Citrobacter	Citrobacter_116620	nonTM	nonCDD	nonDis	nonSignal	nonSignal
CP085642.1	2285568	2285640	+	CP085642.1_ORF.8657	1	VLATLAHPRHIVIYAPGDSLPCRL	Citrobacter	Citrobacter_116621	nonTM	nonCDD	nonDis	nonSignal	nonSignal
CP085642.1	2374860	2374908	+	CP085642.1_ORF.8984	1	MRLCVKSANMTSANVR	Citrobacter	Citrobacter_186830	nonTM	nonCDD	nonDis	nonSignal	nonSignal
CP085642.1	2408151	2408196	+	CP085642.1_ORF.9127	1	VLNVLAGKISARLRQ	Citrobacter	Citrobacter_197406	nonTM	nonCDD	nonDis	nonSignal	nonSignal
CP085642.1	2792379	2792427	+	CP085642.1_ORF.10591	1	VPHGIANAFYPAYRTS	Citrobacter	Citrobacter_186834	nonTM	nonCDD	nonDis	nonSignal	nonSignal
CP085642.1	2870427	2870496	+	CP085642.1_ORF.10880	1	LLSAAELICLSDEPGILQKRITR	Citrobacter	Citrobacter_123692	nonTM	nonCDD	nonDis	nonSignal	nonSignal
CP085642.1	3277812	3277857	+	CP085642.1_ORF.12473	1	MLHRNRIKTMRLTGL	Citrobacter	Citrobacter_197418	nonTM	nonCDD	nonDis	nonSignal	nonSignal
CP085642.1	3464283	3464361	+	CP085642.1_ORF.13127	1	MMLTAKNNLIYADDYDQLARELKRPR	Citrobacter	Citrobacter_103443	nonTM	nonCDD	nonDis	nonSignal	nonSignal
CP085642.1	4451685	4451730	+	CP085642.1_ORF.16719	1	LLTQQASLLRFAILP	Citrobacter	Citrobacter_197435	nonTM	nonCDD	nonDis	nonSignal	nonSignal
CP085642.1	4751925	4752141	+	CP085642.1_ORF.17846	1	MEMVRNRAWRRHHISRLKFKRKTYRTAVAKTAKVVGKIYCTPCACSCYLCGNQRTHHGLNIQELRALLRFTD	Citrobacter	Citrobacter_7218	nonTM	nonCDD	nonDis	nonSignal	nonSignal
CP085642.1	4958001	4958052	+	CP085642.1_ORF.18570	1	MPYFLQGLNESKPLLKM	Citrobacter	Citrobacter_175832	nonTM	nonCDD	nonDis	nonSignal	nonSignal
CP085642.1	6082	6184	+	CP085642.1_ORF.19341	1	VPDGALLIRPTNDNQSTKRGISIPLSIPLFVAVF	Citrobacter	Citrobacter_63458	nonTM	nonCDD	nonDis	nonSignal	nonSignal
CP085642.1	315907	315982	+	CP085642.1_ORF.20558	1	VLSGRDVCIICRPDKRSAIRQRASD	Citrobacter	Citrobacter_109735	nonTM	nonCDD	nonDis	nonSignal	nonSignal
CP085642.1	385483	385591	+	CP085642.1_ORF.20806	1	LPDGATLIRPTVGRIRRLRRHPAQKSGDIPAFFTSQ	Citrobacter	Citrobacter_56280	nonTM	nonCDD	consensus disorder prediction	nonSignal	nonSignal
CP085642.1	584338	584539	+	CP085642.1_ORF.21562	1	LHPRLPAGKSSLRDYSPHPWGSPLRGHRKRCSKLLPAILSFVLCHQPSTPHRFSAGHGSSLQRSDFQ	Citrobacter	Citrobacter_9507	nonTM	nonCDD	consensus disorder prediction	nonSignal	nonSignal
CP085642.1	597199	597403	+	CP085642.1_ORF.21620	1	LLCPRTSGHLPVQGGGCSFTRGDRNKSRYSPNFAMSIIVLIRFPYRSIRWLYIGNLHSVGLCIATAKR	Citrobacter	Citrobacter_9029	TRANSMEMBRANE	nonCDD	nonDis	nonSignal	nonSignal
CP085642.1	675922	675970	+	CP085642.1_ORF.21931	1	VVTLLRIEDDWSKLKR	Citrobacter	Citrobacter_186863	nonTM	nonCDD	nonDis	nonSignal	nonSignal
CP085642.1	997618	997666	+	CP085642.1_ORF.23155	1	LVNYLYIKCLYNLFCS	Citrobacter	Citrobacter_186866	nonTM	nonCDD	nonDis	nonSignal	nonSignal
CP085642.1	1153810	1153897	+	CP085642.1_ORF.23731	1	MALHLSGLQPSQIVGRIGRNSAAIRHIIN	Citrobacter	Citrobacter_86199	nonTM	nonCDD	nonDis	nonSignal	nonSignal
CP085642.1	1179715	1179838	+	CP085642.1_ORF.23827	1	VPVACRSEIAGMASCNLKNAQSGEPMAKQHRLFAHKSELKR	Citrobacter	Citrobacter_41636	nonTM	nonCDD	nonDis	nonSignal	nonSignal
CP085642.1	1283719	1283836	+	CP085642.1_ORF.24282	1	VEWTSRQERQYVSIMLHIIGESVLNNNAFYSMSTIVLSF	Citrobacter	Citrobacter_46977	nonTM	nonCDD	nonDis	nonSignal	nonSignal
CP085642.1	1838935	1838983	+	CP085642.1_ORF.26407	1	MQGLWFYYLRSDSNIR	Citrobacter	Citrobacter_186872	nonTM	nonCDD	nonDis	nonSignal	nonSignal
CP085642.1	1842466	1842610	+	CP085642.1_ORF.26423	1	MRRLGECPHIKGGHCSAARKSGKEKRRATALCYPAGRVIIRSYLLSSD	Citrobacter	Citrobacter_27636	nonTM	nonCDD	nonDis	nonSignal	nonSignal
CP085642.1	1865452	1865518	+	CP085642.1_ORF.26516	1	VEYFYINIVNINKILKIYKSDA	Citrobacter	Citrobacter_131244	nonTM	nonCDD	nonDis	nonSignal	nonSignal
CP085642.1	2115751	2115883	+	CP085642.1_ORF.27457	1	MTGKRCSISLGKCVIPCGLLQITVNIAVSRRPECAAYEGGLSGK	Citrobacter	Citrobacter_34950	nonTM	nonCDD	nonDis	nonSignal	nonSignal
CP085642.1	2119195	2119402	+	CP085642.1_ORF.27471	1	LHTIRPADFYRCIMSPNMMLARTRPLQFQQGPFFLLHISSRSSVGRLAHPGHVVIYAPGDLLRCRLAAT	Citrobacter	Citrobacter_8546	nonTM	nonCDD	nonDis	nonSignal	nonSignal
CP085642.1	2209321	2209444	+	CP085642.1_ORF.27863	1	VNVQGRLAAASLATQAPGGIVKGVAENALYTFTGIGVSEKL	Citrobacter	Citrobacter_41638	nonTM	nonCDD	nonDis	nonSignal	nonSignal
CP085642.1	2241646	2241691	+	CP085642.1_ORF.28013	1	MLTYQYIVTYETFRF	Citrobacter	Citrobacter_197468	nonTM	nonCDD	nonDis	nonSignal	nonSignal
CP085642.1	2263585	2263630	+	CP085642.1_ORF.28058	1	VVCLAILLVGLTPRS	Citrobacter	Citrobacter_197469	nonTM	nonCDD	nonDis	nonSignal	nonSignal
CP085642.1	2392768	2392816	+	CP085642.1_ORF.28592	1	MILPGNSVLAKYHLTS	Citrobacter	Citrobacter_186877	nonTM	nonCDD	nonDis	nonSignal	nonSignal
CP085642.1	2544541	2544661	+	CP085642.1_ORF.29158	1	MCVTAARRLFLLKINRYSLTNDQHLCSVVQFWCNGRGRGV	Citrobacter	Citrobacter_44216	nonTM	nonCDD	nonDis	nonSignal	nonSignal
CP085642.1	2636668	2636815	+	CP085642.1_ORF.29540	1	VLKAYLRQGAEVITKFLTFREDPGIRMRAVCRYRHVRHQQGNVALFSLT	Citrobacter	Citrobacter_26059	nonTM	nonCDD	nonDis	nonSignal	nonSignal
CP085642.1	2720242	2720326	+	CP085642.1_ORF.29856	1	MINRVSAMQIPYFYCLYTPVWKNAPRSL	Citrobacter	Citrobacter_91664	nonTM	nonCDD	nonDis	nonSignal	nonSignal
CP085642.1	2937634	2937679	+	CP085642.1_ORF.30682	1	MRTCYSAYPLPPKSR	Citrobacter	Citrobacter_197478	nonTM	nonCDD	nonDis	nonSignal	nonSignal
CP085642.1	3245041	3245158	+	CP085642.1_ORF.31824	1	VVSGYPSHVKHNLSTPSTCYVIFHRNTFAQKIISNFIVD	Citrobacter	Citrobacter_46980	nonTM	nonCDD	nonDis	nonSignal	nonSignal
CP085642.1	3364564	3364642	+	CP085642.1_ORF.32255	1	VVVFVSITLLFVSFATSLAKQFLCSS	Citrobacter	Citrobacter_103462	nonTM	nonCDD	nonDis	nonSignal	SIGNAL_PEPTIDE
CP085642.1	3578830	3578929	+	CP085642.1_ORF.32997	1	MQLASWCWNETGANLRLWNAGCTTFIRPTNYAT	Citrobacter	Citrobacter_67400	nonTM	nonCDD	nonDis	nonSignal	nonSignal
CP085642.1	3969130	3969328	+	CP085642.1_ORF.34335	1	LRETMDKICDKCAHMMSACTCGTCENCDEKESDCTCKKCSQCNNLEDFCSCRICEECSEKEAECCC	Citrobacter	Citrobacter_10004	nonTM	nonCDD	nonDis	nonSignal	nonSignal
CP085642.1	4399798	4399891	+	CP085642.1_ORF.35948	1	VALRLPGLQMALSRRPDKAQPPSGTHSPGIF	Citrobacter	Citrobacter_76293	nonTM	nonCDD	consensus disorder prediction	nonSignal	nonSignal
CP085642.1	4623157	4623298	+	CP085642.1_ORF.36700	1	LDLMSVAESYTKKMTKRKTPRHFCPRVSQFWEMSTQIILVAGRRPVC	Citrobacter	Citrobacter_29268	nonTM	nonCDD	nonDis	nonSignal	nonSignal
CP085642.1	4817833	4818037	+	CP085642.1_ORF.37379	1	MNLSYSSGHIASAPGTKPSQSPIIDSRINRSILKNYVLLRDTFLFPPASISPYSPFFYSLVSTCQFIM	Citrobacter	Citrobacter_9030	nonTM	nonCDD	consensus disorder prediction	nonSignal	nonSignal
CP085642.1	4838419	4838629	+	CP085642.1_ORF.37453	1	MTDCCIPQRNPALYPFTHRVIHKPHDRFYDPLVISASFNRKRRGQNRKLKIRERCANVFVTMPPQNKDAP	Citrobacter	Citrobacter_8043	nonTM	nonCDD	nonDis	nonSignal	nonSignal
CP085642.1	4933759	4933807	+	CP085642.1_ORF.37806	1	VTGVNARRHNVKYDED	Citrobacter	Citrobacter_186892	nonTM	nonCDD	nonDis	nonSignal	nonSignal
CP085642.1	128918	129032	+	CP085642.1_ORF.39128	1	LWVNYILRVMRKEDEKIHCININGHDGGVFFLKSRNCR	Citrobacter	Citrobacter_49869	nonTM	nonCDD	nonDis	nonSignal	nonSignal
CP085642.1	211931	211991	+	CP085642.1_ORF.39408	1	MFNPGRIRWLRRIRQKNYND	Citrobacter	Citrobacter_147356	nonTM	nonCDD	nonDis	nonSignal	nonSignal
CP085642.1	439427	439475	+	CP085642.1_ORF.40271	1	LIIISLRKVSVCWSIV	Citrobacter	Citrobacter_186896	nonTM	nonCDD	nonDis	nonSignal	nonSignal
CP085642.1	476828	476960	+	CP085642.1_ORF.40406	1	VFSEVDRTISVLYCIAAYLIWYNRYKGMQLDNTNHLQRSLWQEI	Citrobacter	Citrobacter_34955	nonTM	nonCDD	nonDis	nonSignal	nonSignal
CP085642.1	831362	831449	+	CP085642.1_ORF.41793	1	LPDGANAYPAYSWLMFVGRIRRSRRIRHD	Citrobacter	Citrobacter_86226	nonTM	nonCDD	nonDis	nonSignal	nonSignal
CP085642.1	886466	886532	+	CP085642.1_ORF.41984	1	VQKIMLLSVACNANRLAYCKGK	Citrobacter	Citrobacter_131264	nonTM	nonCDD	nonDis	nonSignal	nonSignal
CP085642.1	1792025	1792112	+	CP085642.1_ORF.45327	1	VLALHAITRASPTFSKRAFALYPSFTPLG	Citrobacter	Citrobacter_86234	nonTM	nonCDD	nonDis	nonSignal	nonSignal
CP085642.1	2075513	2075660	+	CP085642.1_ORF.46390	1	VGSSPTPGTMGKNRIIKAISSVVKPPTGGFFVPVFYKHRYLASSNLPET	Citrobacter	Citrobacter_26063	nonTM	nonCDD	nonDis	nonSignal	nonSignal
CP085642.1	2112449	2112584	+	CP085642.1_ORF.46502	1	LPDSLYSCHFTNPSGRNRKVSLSVSFYCDPIRMPIVKARIAGPPK	Citrobacter	Citrobacter_32879	nonTM	nonCDD	nonDis	nonSignal	nonSignal
CP085642.1	2401463	2401514	+	CP085642.1_ORF.47660	1	MAFCIAGAIKNNIYIIS	Citrobacter	Citrobacter_175905	nonTM	nonCDD	nonDis	nonSignal	nonSignal
CP085642.1	2855201	2855255	+	CP085642.1_ORF.49375	1	VFLFNLSYPCPIAQALMT	Citrobacter	Citrobacter_165636	nonTM	nonCDD	nonDis	nonSignal	nonSignal
CP085642.1	4059254	4059314	+	CP085642.1_ORF.53716	1	MLVCRPDKVVTQPSGLHAGL	Citrobacter	Citrobacter_147375	nonTM	nonCDD	nonDis	nonSignal	nonSignal
CP085642.1	4159790	4159838	+	CP085642.1_ORF.54070	1	MAEQKRNQYINKIFIP	Citrobacter	Citrobacter_186929	nonTM	nonCDD	nonDis	nonSignal	nonSignal
CP085642.1	4320545	4320596	+	CP085642.1_ORF.54628	1	MYTLLTHFNLRLNSVTT	Citrobacter	Citrobacter_175925	nonTM	nonCDD	nonDis	nonSignal	nonSignal
CP085642.1	4353023	4353134	+	CP085642.1_ORF.54747	1	MLTRHCRMRHVTDTFLLLLRVGSAGWDWAMKKATLRL	Citrobacter	Citrobacter_52966	nonTM	nonCDD	nonDis	nonSignal	nonSignal
CP085642.1	4671653	4671773	+	CP085642.1_ORF.55921	1	VAYITLSSFRVNPHFQVFLFNRTGCLCEVIHIRRVDGGAL	Citrobacter	Citrobacter_44234	nonTM	nonCDD	nonDis	nonSignal	nonSignal
CP085642.1	4998650	4998722	+	CP085642.1_ORF.57101	1	VISRLRSHFCRRDNRCSLTNNHTR	Citrobacter	Citrobacter_116683	nonTM	nonCDD	nonDis	nonSignal	nonSignal
CP085642.1	5089728	5089812	-	CP085642.1_ORF.57963	1	MWIQSRKYKSANRIISTTTQHHGVHHHG	Citrobacter	Citrobacter_91692	nonTM	nonCDD	consensus disorder prediction	nonSignal	nonSignal
CP085642.1	4736367	4736556	-	CP085642.1_ORF.59262	1	LVIHHRALQRSPCVFRATGSLAALAHPSHIVNYALGDVLACRLPVTRNPLGEVFYISLPVKRG	Citrobacter	Citrobacter_11754	nonTM	nonCDD	nonDis	nonSignal	nonSignal
CP085642.1	4722585	4722687	-	CP085642.1_ORF.59304	1	MHLLCHVFIRGISRYYGRILRKTLTKNRLSSYLT	Citrobacter	Citrobacter_63488	nonTM	nonCDD	nonDis	nonSignal	nonSignal
CP085642.1	4550508	4550628	-	CP085642.1_ORF.59988	1	LILVVFQAAGALAALIHPSHIVLYAPGDSRVCRLPATRNP	Citrobacter	Citrobacter_44240	nonTM	nonCDD	nonDis	nonSignal	SIGNAL_PEPTIDE
CP085642.1	4443018	4443066	-	CP085642.1_ORF.60391	1	VKGKSTRKKNSLNMNG	Citrobacter	Citrobacter_186943	nonTM	nonCDD	nonDis	nonSignal	nonSignal
CP085642.1	4408272	4408326	-	CP085642.1_ORF.60548	1	VSAGWRLRLIRPTGKCHL	Citrobacter	Citrobacter_165660	nonTM	nonCDD	nonDis	nonSignal	nonSignal
CP085642.1	3856368	3856413	-	CP085642.1_ORF.62561	1	LLVGFYLSGLELSAR	Citrobacter	Citrobacter_197531	nonTM	nonCDD	nonDis	nonSignal	nonSignal
CP085642.1	3308586	3308748	-	CP085642.1_ORF.64601	1	LLAPLGQPVRDAPGLSSWLRQQSNPGRGFSSPRWYATCEKKARTCVRALLKIWR	Citrobacter	Citrobacter_19486	nonTM	nonCDD	nonDis	nonSignal	nonSignal
CP085642.1	3204426	3204492	-	CP085642.1_ORF.65005	1	LASKLNNVSSHHIFQPSLSELW	Citrobacter	Citrobacter_131295	nonTM	nonCDD	consensus disorder prediction	nonSignal	nonSignal
CP085642.1	3172848	3172974	-	CP085642.1_ORF.65114	1	MAVRGGLTRFARPCGAARSLRSRSVQLAAPVVEPRSGLLIPP	Citrobacter	Citrobacter_39312	nonTM	nonCDD	nonDis	nonSignal	nonSignal
CP085642.1	3147798	3147930	-	CP085642.1_ORF.65215	1	VRKYVAGLSLWDIMVFVIIQFIAMKIKLISIFVNYCQRAGIRKT	Citrobacter	Citrobacter_34957	TRANSMEMBRANE	nonCDD	nonDis	nonSignal	nonSignal
CP085642.1	3060600	3060645	-	CP085642.1_ORF.65542	1	MNKNDINTKAIKISS	Citrobacter	Citrobacter_197539	nonTM	nonCDD	nonDis	nonSignal	nonSignal
CP085642.1	2636682	2636748	-	CP085642.1_ORF.67244	1	MRIPGSSRKVKNFVITSAPCLR	Citrobacter	Citrobacter_131299	nonTM	nonCDD	nonDis	nonSignal	nonSignal
CP085642.1	2583900	2583981	-	CP085642.1_ORF.67472	1	LSSTRMTIKHQIQPLFTLVRVMYDSLC	Citrobacter	Citrobacter_97426	nonTM	nonCDD	nonDis	nonSignal	nonSignal
CP085642.1	2059578	2059626	-	CP085642.1_ORF.69386	1	MPGHSSRHFFGVNYEQ	Citrobacter	Citrobacter_186968	nonTM	nonCDD	nonDis	nonSignal	nonSignal
CP085642.1	2049708	2049900	-	CP085642.1_ORF.69419	1	MAMLDLKKGILQLMACVSASLHPVSTGYAQDVNFRHKKTTFRWFHDTAYCFDYSCVSHGTRSGT	Citrobacter	Citrobacter_11143	nonTM	nonCDD	nonDis	nonSignal	SIGNAL_PEPTIDE
CP085642.1	1893447	1893510	-	CP085642.1_ORF.69973	1	LKAIWLSPIVDILHYSDSLYG	Citrobacter	Citrobacter_138952	nonTM	nonCDD	nonDis	nonSignal	nonSignal
CP085642.1	1824123	1824237	-	CP085642.1_ORF.70204	1	VCIPVILQVADVLTALAPPSHVLMYAPGDSLPCRLPAT	Citrobacter	Citrobacter_49884	nonTM	nonCDD	nonDis	nonSignal	nonSignal
CP085642.1	1783647	1783707	-	CP085642.1_ORF.70373	1	LKHKRNTLVSVTGYCLCLTM	Citrobacter	Citrobacter_147404	nonTM	nonCDD	nonDis	nonSignal	nonSignal
CP085642.1	1246338	1246383	-	CP085642.1_ORF.72327	1	LFIISPLISIKIQNL	Citrobacter	Citrobacter_197553	nonTM	nonCDD	nonDis	nonSignal	nonSignal
CP085642.1	1102176	1102239	-	CP085642.1_ORF.72810	1	MAPLRVLSGLRLCPATLLLIY	Citrobacter	Citrobacter_138962	nonTM	nonCDD	nonDis	nonSignal	nonSignal
CP085642.1	1082406	1082481	-	CP085642.1_ORF.72889	1	MPDTALLIGPTDCISWPVQWQAIRQ	Citrobacter	Citrobacter_109805	nonTM	nonCDD	nonDis	nonSignal	nonSignal
CP085642.1	1079226	1079271	-	CP085642.1_ORF.72904	1	MKATKTRVPLTRHNG	Citrobacter	Citrobacter_197554	nonTM	nonCDD	nonDis	nonSignal	nonSignal
CP085642.1	831378	831432	-	CP085642.1_ORF.73831	1	VNALSGLQTSTSCRPDKR	Citrobacter	Citrobacter_165696	nonTM	nonCDD	nonDis	nonSignal	nonSignal
CP085642.1	671736	671820	-	CP085642.1_ORF.74390	1	LFLKYLTHTIKKIIKISSCRIIHFININ	Citrobacter	Citrobacter_91710	nonTM	nonCDD	nonDis	nonSignal	nonSignal
CP085642.1	467088	467142	-	CP085642.1_ORF.75112	1	MLAPVFIRRYRRELVRNA	Citrobacter	Citrobacter_165701	nonTM	nonCDD	nonDis	nonSignal	nonSignal
CP085642.1	224571	224625	-	CP085642.1_ORF.76004	1	LRNDIKVQKHSYYTNKKE	Citrobacter	Citrobacter_165702	nonTM	nonCDD	nonDis	nonSignal	nonSignal
CP085642.1	58062	58251	-	CP085642.1_ORF.76568	1	MICVFLFINNCNNGRLMKNVFIAMIIALVTITASSTVFACPKGEHPHGGTGSHHKGGWCSYDQ	Citrobacter	Citrobacter_11757	nonTM	nonCDD	nonDis	nonSignal	SIGNAL_PEPTIDE
CP085642.1	4890323	4890491	-	CP085642.1_ORF.77797	1	MALRLSGLPNHNPAELCDAGLFYAKKMRTQGPQKFTLALVISSMRETLKTDSSFKG	Citrobacter	Citrobacter_17305	nonTM	nonCDD	nonDis	nonSignal	nonSignal
CP085642.1	4825151	4825220	-	CP085642.1_ORF.78073	1	MSEAEHVSCWPLFSFPPLRFVPV	Citrobacter	Citrobacter_123776	nonTM	nonCDD	nonDis	nonSignal	nonSignal
CP085642.1	4504007	4504166	-	CP085642.1_ORF.79343	1	VINARWRSRLPGQPKFIPGFHARFFCVSPNTAKYFLNYGIACVFQQNMLDYKC	Citrobacter	Citrobacter_20601	nonTM	nonCDD	nonDis	nonSignal	nonSignal
CP085642.1	4499729	4499777	-	CP085642.1_ORF.79359	1	MCRGRLRLARPTGALL	Citrobacter	Citrobacter_186980	nonTM	nonCDD	nonDis	nonSignal	nonSignal
CP085642.1	4015559	4015622	-	CP085642.1_ORF.81137	1	MTNRCFGITLHTLVQGRGHHS	Citrobacter	Citrobacter_138977	nonTM	nonCDD	nonDis	nonSignal	nonSignal
CP085642.1	3859952	3860066	-	CP085642.1_ORF.81778	1	LPGVVASVGLISAAHQALIAGWRRKRLIRPTFRNERNS	Citrobacter	Citrobacter_49888	nonTM	nonCDD	nonDis	nonSignal	nonSignal
CP085642.1	3823349	3823394	-	CP085642.1_ORF.81897	1	LRYPAIFSSPELLPQ	Citrobacter	Citrobacter_197565	nonTM	nonCDD	nonDis	nonSignal	nonSignal
CP085642.1	3764621	3764696	-	CP085642.1_ORF.82114	1	VQKCNALCTVIVRFFFFSPDSTRRT	Citrobacter	Citrobacter_109818	nonTM	nonCDD	nonDis	nonSignal	nonSignal
CP085642.1	3658865	3658937	-	CP085642.1_ORF.82485	1	LSDTYSLPPVCFTSTLSVAKVVSV	Citrobacter	Citrobacter_116719	nonTM	nonCDD	nonDis	nonSignal	nonSignal
CP085642.1	3044531	3044576	-	CP085642.1_ORF.84875	1	MRSRTLYLNWLSICY	Citrobacter	Citrobacter_197574	nonTM	nonCDD	nonDis	nonSignal	nonSignal
CP085642.1	3026150	3026342	-	CP085642.1_ORF.84939	1	MDAGSGRALHGCYLAPGPVAWRNKRRVLRSNNFPAGSRDCKGRGGERPLHVHRNRCLREMMSMR	Citrobacter	Citrobacter_11144	nonTM	nonCDD	nonDis	nonSignal	nonSignal
CP085642.1	2329934	2330057	-	CP085642.1_ORF.87583	1	MISSKIHLHSRQVNNLALHYIMMYKSSSMKNKISKFYDMLL	Citrobacter	Citrobacter_41671	nonTM	nonCDD	nonDis	nonSignal	nonSignal
CP085642.1	2192882	2192930	-	CP085642.1_ORF.88102	1	MVTKKADYSAFFIFCL	Citrobacter	Citrobacter_186998	nonTM	nonCDD	nonDis	nonSignal	nonSignal
CP085642.1	2149334	2149469	-	CP085642.1_ORF.88260	1	MVYGECSMQYAVFCPGWHRIRHIKRDRIRFLYSVQGNGSWERAVR	Citrobacter	Citrobacter_32901	nonTM	nonCDD	nonDis	nonSignal	nonSignal
CP085642.1	2119235	2119313	-	CP085642.1_ORF.88396	1	LKYEGEKKAPVEIAGAWYEQASYWAT	Citrobacter	Citrobacter_103517	nonTM	nonCDD	nonDis	nonSignal	nonSignal
CP085642.1	2075522	2075627	-	CP085642.1_ORF.88573	1	MLVKNRHKKTTRRWFHDTAYCFDYSVLSHGTRSGT	Citrobacter	Citrobacter_59786	nonTM	nonCDD	nonDis	nonSignal	nonSignal
CP085642.1	2013872	2014004	-	CP085642.1_ORF.88789	1	VQFHAISLCRKKITLATIFIADHCPPHYIIIFYYCTKNKIHMNL	Citrobacter	Citrobacter_34965	nonTM	nonCDD	nonDis	nonSignal	nonSignal
CP085642.1	1732217	1732409	-	CP085642.1_ORF.89854	1	LQEGGKRETNSSGTNLTSQRLASGEGHGCPSLIPGSVLKYVTGVNERSQRTCNLKYDGYTTYID	Citrobacter	Citrobacter_11145	nonTM	nonCDD	consensus disorder prediction	nonSignal	nonSignal
CP085642.1	1722617	1722812	-	CP085642.1_ORF.89878	1	MTLKRFKKSCSFFFSTQVKLTNYLLNLEITHIFSAKEKKMLTQKRRQLVRFSNVSKQQSLTEMLF	Citrobacter	Citrobacter_10555	nonTM	nonCDD	nonDis	nonSignal	nonSignal
CP085642.1	1396856	1396958	-	CP085642.1_ORF.91043	1	VVVRHMAHVPQRSGWVPLMLLPQPGSRNVQASVR	Citrobacter	Citrobacter_63502	nonTM	nonCDD	nonDis	nonSignal	nonSignal
CP085642.1	1382918	1383032	-	CP085642.1_ORF.91090	1	MTALIRHWEKWSGWYLFLTAVSAWLYLLAVIFREGWIR	Citrobacter	Citrobacter_49893	TRANSMEMBRANE	nonCDD	nonDis	nonSignal	nonSignal
CP085642.1	1270736	1270805	-	CP085642.1_ORF.91457	1	VPLRFSQRRGVCILRHPATKSSI	Citrobacter	Citrobacter_123801	nonTM	nonCDD	nonDis	nonSignal	nonSignal
CP085642.1	1159139	1159196	-	CP085642.1_ORF.91806	1	VLFNTVIKIKTAALRQHFK	Citrobacter	Citrobacter_156036	nonTM	nonCDD	nonDis	nonSignal	nonSignal
CP085642.1	627050	627182	-	CP085642.1_ORF.93726	1	MPDALRLSGLRVQTYVGRIRRLRRHPAKIRLMRCAYQAYECKPM	Citrobacter	Citrobacter_34969	nonTM	nonCDD	nonDis	nonSignal	nonSignal
CP085642.1	602540	602672	-	CP085642.1_ORF.93802	1	MISTRNPGYFASRTAFFPYTQPCKHLPDPERCVNRTHKGKATTQ	Citrobacter	Citrobacter_34970	nonTM	nonCDD	nonDis	nonSignal	nonSignal
CP085642.1	469796	469841	-	CP085642.1_ORF.94257	1	LRPPLLFLSQLLFSR	Citrobacter	Citrobacter_197596	nonTM	nonCDD	nonDis	nonSignal	nonSignal
CP085642.1	67019	67142	-	CP085642.1_ORF.95698	1	VRWLSSLTPVTYLCTFRGFAASPPSCNSNYLGYKEAFMLHV	Citrobacter	Citrobacter_41673	nonTM	nonCDD	nonDis	nonSignal	SIGNAL_PEPTIDE
CP085642.1	4912879	4912936	-	CP085642.1_ORF.96881	1	VGFFDYILSLVVYIVVRTL	Citrobacter	Citrobacter_156045	nonTM	nonCDD	nonDis	nonSignal	nonSignal
CP085642.1	4817845	4817893	-	CP085642.1_ORF.97254	1	LGGLCARSGSYMSTRI	Citrobacter	Citrobacter_187010	nonTM	nonCDD	nonDis	nonSignal	nonSignal
CP085642.1	4647715	4647763	-	CP085642.1_ORF.97913	1	LLLIFLLIFSITKRLK	Citrobacter	Citrobacter_187013	nonTM	nonCDD	nonDis	nonSignal	nonSignal
CP085642.1	4625560	4625620	-	CP085642.1_ORF.97990	1	LTGLQRRFLMVSQSDLLMTT	Citrobacter	Citrobacter_147438	nonTM	nonCDD	nonDis	nonSignal	nonSignal
CP085642.1	4240720	4240876	-	CP085642.1_ORF.99436	1	VEVMPDSGINALSCLQVTNPLSLMLPAALFFAKSAVTRDKSGCRSHYSALRC	Citrobacter	Citrobacter_21810	nonTM	nonCDD	nonDis	nonSignal	nonSignal
CP085642.1	3315289	3315358	-	CP085642.1_ORF.102981	1	MPDGASLIRPTEICRAVGRMTNQ	Citrobacter	Citrobacter_123814	nonTM	nonCDD	nonDis	nonSignal	nonSignal
CP085642.1	3062425	3062494	-	CP085642.1_ORF.103969	1	MCCTITCRGCCIFVQILVNTIFG	Citrobacter	Citrobacter_123816	nonTM	nonCDD	nonDis	nonSignal	nonSignal
CP085642.1	2775130	2775280	-	CP085642.1_ORF.105080	1	LPSLYEIPVVFGLCFLRSHNLRLGQNKKKFLSIYKMLLVKDVLIAGENNA	Citrobacter	Citrobacter_24563	nonTM	nonCDD	nonDis	nonSignal	nonSignal
CP085642.1	2706070	2706118	-	CP085642.1_ORF.105361	1	LKGISEIVNATFSVRG	Citrobacter	Citrobacter_187029	nonTM	nonCDD	nonDis	nonSignal	nonSignal
CP085642.1	2519659	2519791	-	CP085642.1_ORF.106127	1	LKDDMYNFATKLSAISIFFLRQINNETVPLLNSALCLTFVPIRG	Citrobacter	Citrobacter_34981	nonTM	nonCDD	nonDis	nonSignal	nonSignal
CP085642.1	2407030	2407234	-	CP085642.1_ORF.106578	1	VTGNHSILALSDVCRSAAAMLLHTAWLRQFATPCVFRSLTLLVDSSELNYLAVNCSTIFFNASISAFS	Citrobacter	Citrobacter_9033	nonTM	nonCDD	nonDis	nonSignal	nonSignal
CP085642.1	2191867	2191933	-	CP085642.1_ORF.107390	1	MFHQLGGLTINQSIIGYGESQF	Citrobacter	Citrobacter_131353	nonTM	nonCDD	nonDis	nonSignal	nonSignal
CP085642.1	1982203	1982365	-	CP085642.1_ORF.108221	1	LNLMFKWLIALFAKAMPLYTLSFSDHSEFTNSEWQYCIDKKKPAGAGRVNRVVK	Citrobacter	Citrobacter_19489	nonTM	nonCDD	nonDis	SignalP-noTM	SIGNAL_PEPTIDE
CP085642.1	1312987	1313191	-	CP085642.1_ORF.110725	1	MDRNRLMLTEGNARYNKAGINPALLWNKAVPNSTFRPEVDMSNANIRCWTAGTLLCVIRSLCSTSRRG	Citrobacter	Citrobacter_9035	nonTM	nonCDD	nonDis	nonSignal	nonSignal
CP085642.1	1132063	1132162	-	CP085642.1_ORF.111456	1	VALCLPGLQFINLHKIIQVASRRQTNVSPGAYK	Citrobacter	Citrobacter_67464	nonTM	nonCDD	nonDis	nonSignal	nonSignal
CP085642.1	658393	658480	-	CP085642.1_ORF.113102	1	MRCAYPAYRFETDITRRPDKAERRHPAPR	Citrobacter	Citrobacter_86297	nonTM	nonCDD	nonDis	nonSignal	nonSignal
CP085642.1	626644	626713	-	CP085642.1_ORF.113197	1	LRRHPAKIRLMRFAYQACEYKPL	Citrobacter	Citrobacter_123829	nonTM	nonCDD	nonDis	nonSignal	nonSignal
CP085737.1	631257	631341	+	CP085737.1_ORF.2365	1	VFSEVDRTISVLYCIAAYLIWYNRYKGM	Citrobacter	Citrobacter_91758	nonTM	nonCDD	nonDis	nonSignal	nonSignal
CP085737.1	1421820	1421871	+	CP085737.1_ORF.5427	1	MVASPCFYDILETDHKR	Citrobacter	Citrobacter_176068	nonTM	nonCDD	nonDis	nonSignal	nonSignal
CP085737.1	3037056	3037104	+	CP085737.1_ORF.11498	1	LICISQPRSQINAKMN	Citrobacter	Citrobacter_187064	nonTM	nonCDD	nonDis	nonSignal	nonSignal
CP085737.1	923800	923863	+	CP085737.1_ORF.22048	1	VLLRFKGLRHRSLFYSVSLTL	Citrobacter	Citrobacter_139053	nonTM	nonCDD	nonDis	nonSignal	nonSignal
CP085737.1	1631068	1631116	+	CP085737.1_ORF.24703	1	LMFITLQYLSIRLFYK	Citrobacter	Citrobacter_187074	nonTM	nonCDD	nonDis	nonSignal	nonSignal
CP085737.1	1668430	1668478	+	CP085737.1_ORF.24863	1	LSLSPPFLQRSALLER	Citrobacter	Citrobacter_187075	nonTM	nonCDD	nonDis	nonSignal	nonSignal
CP085737.1	3150676	3150736	+	CP085737.1_ORF.30543	1	LLVLRYLSQMVFVYPLITDR	Citrobacter	Citrobacter_147485	nonTM	nonCDD	nonDis	nonSignal	nonSignal
CP085737.1	3337255	3337420	+	CP085737.1_ORF.31236	1	LYYLADTGVFLNCALKTVIYLTNGSLLLEKTLFLPLHPIPPYPPFPLPHKNVPLH	Citrobacter	Citrobacter_18358	nonTM	nonCDD	nonDis	nonSignal	nonSignal
CP085737.1	4238011	4238074	+	CP085737.1_ORF.34519	1	MPHPTFYVVLPDGAALIRPTN	Citrobacter	Citrobacter_139059	nonTM	nonCDD	nonDis	nonSignal	nonSignal
CP085737.1	987125	987311	+	CP085737.1_ORF.41049	1	MPAGATLTGPTKVGRIKRSRIFGTYLNPYKITAIICRKYAVTKSIPSSSGLTTRRGFFFIDF	Citrobacter	Citrobacter_12402	nonTM	nonCDD	nonDis	nonSignal	nonSignal
CP085737.1	1958618	1958687	+	CP085737.1_ORF.44905	1	LGYSGSLNGRQKISLRKGVFQGR	Citrobacter	Citrobacter_123853	nonTM	nonCDD	nonDis	nonSignal	nonSignal
CP085737.1	2447270	2447378	+	CP085737.1_ORF.46793	1	LSVLTLQFTTAKLTSVLCPCRQAGGTFELDALSVSR	Citrobacter	Citrobacter_56344	nonTM	nonCDD	nonDis	nonSignal	nonSignal
CP085737.1	2448701	2448794	+	CP085737.1_ORF.46800	1	MSGADIFATIALVVSVTNLTAILYGIWRLRD	Citrobacter	Citrobacter_76373	TRANSMEMBRANE	nonCDD	nonDis	nonSignal	nonSignal
CP085737.1	2466899	2466953	+	CP085737.1_ORF.46882	1	LLIFKDAFNIYVINCKAH	Citrobacter	Citrobacter_165825	nonTM	nonCDD	nonDis	nonSignal	nonSignal
CP085737.1	3310361	3310442	+	CP085737.1_ORF.50137	1	LRKSRYAECSSFQAQTPFLLHFHNMNS	Citrobacter	Citrobacter_97489	nonTM	nonCDD	nonDis	nonSignal	nonSignal
CP085737.1	3873479	3873626	-	CP085737.1_ORF.60140	1	VLIRPRGIVGRVRRLRRHPAINNLVQKCNALCTVIVRFFFFSPDSTRRT	Citrobacter	Citrobacter_26082	TRANSMEMBRANE	nonCDD	nonDis	nonSignal	nonSignal
CP085737.1	3072485	3072599	-	CP085737.1_ORF.63224	1	LSNKYKITLLMKREHKICFGSKNPTIIFIVRQISDSVI	Citrobacter	Citrobacter_49913	nonTM	nonCDD	nonDis	nonSignal	nonSignal
CP085737.1	3042287	3042386	-	CP085737.1_ORF.63338	1	MALCLSGLRLYVVCRPDKALAASRLGARNCLMR	Citrobacter	Citrobacter_67490	nonTM	nonCDD	nonDis	nonSignal	SIGNAL_PEPTIDE
CP085737.1	2105546	2105600	-	CP085737.1_ORF.66923	1	VLRSASVCALQRCRLKTM	Citrobacter	Citrobacter_165838	nonTM	nonCDD	nonDis	nonSignal	nonSignal
CP085737.1	1679651	1679795	-	CP085737.1_ORF.68411	1	MEGSLMCGVKSVTLKEGESFPRLTLASTEEIRPAAHSVRIIPLRLPYF	Citrobacter	Citrobacter_27663	nonTM	nonCDD	nonDis	nonSignal	nonSignal
CP085737.1	1668779	1668827	-	CP085737.1_ORF.68451	1	MSKIATIYSMDNIKYF	Citrobacter	Citrobacter_187116	nonTM	nonCDD	nonDis	nonSignal	nonSignal
CP085737.1	1500878	1500926	-	CP085737.1_ORF.69084	1	MFNMTCSTSLAYLNKR	Citrobacter	Citrobacter_187117	nonTM	nonCDD	nonDis	nonSignal	nonSignal
CP085737.1	1162250	1162325	-	CP085737.1_ORF.70201	1	MALRLSGLQNIAVFRPGKAKPHPAC	Citrobacter	Citrobacter_109892	nonTM	nonCDD	nonDis	nonSignal	nonSignal
CP085737.1	67733	67832	-	CP085737.1_ORF.74120	1	LYKKQRYLSKPLTASEKRIKKYLVSFANSMVTL	Citrobacter	Citrobacter_67495	nonTM	nonCDD	nonDis	nonSignal	nonSignal
CP085737.1	4421794	4421875	-	CP085737.1_ORF.76528	1	MPDGGCALSGLQESAICRPGKRSATGY	Citrobacter	Citrobacter_97501	nonTM	nonCDD	nonDis	nonSignal	nonSignal
CP085737.1	3150604	3150703	-	CP085737.1_ORF.81590	1	LRQVSQNQQTKFVVLFNQDVTFVKQSDSQILIC	Citrobacter	Citrobacter_67496	nonTM	nonCDD	nonDis	nonSignal	nonSignal
CP085737.1	2851741	2851792	-	CP085737.1_ORF.82752	1	MFRGPLAPQLPLLARSG	Citrobacter	Citrobacter_176131	nonTM	nonCDD	nonDis	nonSignal	nonSignal
CP085737.1	2802010	2802133	-	CP085737.1_ORF.82958	1	LLLILTGRKSQGGIGIKKTIKNRFVFYIRSCAMSSSLRKTI	Citrobacter	Citrobacter_41699	nonTM	nonCDD	nonDis	nonSignal	nonSignal
CP085737.1	2709931	2710000	-	CP085737.1_ORF.83348	1	LLYKHTIRLMYSNCYTVSYNSIL	Citrobacter	Citrobacter_123875	nonTM	nonCDD	nonDis	nonSignal	nonSignal
CP085737.1	1367368	1367428	-	CP085737.1_ORF.88348	1	LLNSTIYFYTPNLIHSSLAP	Citrobacter	Citrobacter_147513	nonTM	nonCDD	nonDis	nonSignal	nonSignal
CP085737.1	1363666	1363726	-	CP085737.1_ORF.88362	1	VCAVLPLLQSHPKKISEKRN	Citrobacter	Citrobacter_147514	nonTM	nonCDD	nonDis	nonSignal	nonSignal
CP085737.1	1361731	1361791	-	CP085737.1_ORF.88365	1	MRGSVVLLYGSFLEPITKLI	Citrobacter	Citrobacter_147515	nonTM	nonCDD	nonDis	nonSignal	nonSignal
CP085737.1	719851	719974	-	CP085737.1_ORF.90631	1	VKLTDKPRSFEHSVVDSHSSVLPRKQKPRRSGVLLKSEADR	Citrobacter	Citrobacter_41702	nonTM	nonCDD	consensus disorder prediction	nonSignal	nonSignal
CP085737.1	442375	442438	-	CP085737.1_ORF.91696	1	LKLENMAFQRTIPFTLCSLLL	Citrobacter	Citrobacter_139088	nonTM	nonCDD	nonDis	nonSignal	nonSignal
CP085737.1	376660	376711	-	CP085737.1_ORF.91905	1	MTKMSLACHAANRSHSI	Citrobacter	Citrobacter_176145	nonTM	nonCDD	nonDis	nonSignal	nonSignal
CP085737.1	4277685	4277826	-	CP085737.1_ORF.95995	1	LGGKGLEISLKSLRRHYPDQVRRVSLSPYTSSFTLPLCWQRSLTPVT	Citrobacter	Citrobacter_29304	nonTM	nonCDD	nonDis	nonSignal	nonSignal
CP085737.1	3480114	3480162	-	CP085737.1_ORF.98866	1	LAGKTLLHGNVFILQM	Citrobacter	Citrobacter_187136	nonTM	nonCDD	nonDis	nonSignal	nonSignal
CP085737.1	3071136	3071181	-	CP085737.1_ORF.100381	1	MRLEEDVSRLCKATL	Citrobacter	Citrobacter_197724	nonTM	nonCDD	nonDis	nonSignal	nonSignal
CP085737.1	2472630	2472738	-	CP085737.1_ORF.102726	1	LIQIKLELAFKIQVKLIQINFDIFSMCKYLQLIADG	Citrobacter	Citrobacter_56356	nonTM	nonCDD	nonDis	nonSignal	nonSignal
CP085737.1	773085	773184	-	CP085737.1_ORF.108937	1	VQTFVGRIRRLRRHPAKIRLMRCAYQACECKPM	Citrobacter	Citrobacter_67506	nonTM	nonCDD	nonDis	nonSignal	nonSignal
NC_009792.1	56166	56253	+	NC_009792.1_ORF.185	1	LAAIRLSNLPDGATLIRPGHLAQRRISGN	Citrobacter	Citrobacter_86341	nonTM	nonCDD	nonDis	nonSignal	nonSignal
NC_009792.1	161217	161331	+	NC_009792.1_ORF.577	1	LASSLTPVTYFSKLLGMRIVAAFLQAELFRVFYSDSMK	Citrobacter	Citrobacter_49919	TRANSMEMBRANE	nonCDD	nonDis	nonSignal	nonSignal
NC_009792.1	309375	309420	+	NC_009792.1_ORF.1112	1	VVSVSAELPYTDYLS	Citrobacter	Citrobacter_197735	nonTM	nonCDD	nonDis	nonSignal	nonSignal
NC_009792.1	339573	339648	+	NC_009792.1_ORF.1211	1	VPDATLCVLSGLRGATVVVVGRIRR	Citrobacter	Citrobacter_109914	nonTM	nonCDD	nonDis	nonSignal	nonSignal
NC_009792.1	481128	481206	+	NC_009792.1_ORF.1718	1	LCAEKAIGCKYSSFSRCIRRPVYGYS	Citrobacter	Citrobacter_103600	nonTM	nonCDD	nonDis	nonSignal	nonSignal
NC_009792.1	569820	569868	+	NC_009792.1_ORF.2042	1	VQAPYSAYGSSPCRAP	Citrobacter	Citrobacter_187157	nonTM	nonCDD	nonDis	nonSignal	nonSignal
NC_009792.1	606066	606120	+	NC_009792.1_ORF.2178	1	MKKGHDNGMYLSFKYSLR	Citrobacter	Citrobacter_165880	nonTM	nonCDD	nonDis	nonSignal	nonSignal
NC_009792.1	819441	819486	+	NC_009792.1_ORF.2909	1	LRIGVPFRIIMLNNL	Citrobacter	Citrobacter_197739	nonTM	nonCDD	nonDis	nonSignal	nonSignal
NC_009792.1	953979	954042	+	NC_009792.1_ORF.3404	1	VQTYLLWGRSETVVNVKNVVL	Citrobacter	Citrobacter_139109	nonTM	nonCDD	nonDis	nonSignal	nonSignal
NC_009792.1	1121679	1121727	+	NC_009792.1_ORF.4043	1	MLTRTFPESGNRLLPK	Citrobacter	Citrobacter_187166	nonTM	nonCDD	nonDis	nonSignal	nonSignal
NC_009792.1	1270350	1270560	+	NC_009792.1_ORF.4576	1	LIIHCAALDRAFFCLFLVTTYLFINKQRRFVRTAFIYALQGAYPLIPTYKEFNIYIMDEFENIHINQYVE	Citrobacter	Citrobacter_8054	TRANSMEMBRANE	nonCDD	nonDis	nonSignal	nonSignal
NC_009792.1	1312683	1312779	+	NC_009792.1_ORF.4731	1	LMLNARWRLRLPGLRFACRPDKAFTPSSGTVS	Citrobacter	Citrobacter_71809	nonTM	nonCDD	nonDis	nonSignal	nonSignal
NC_009792.1	1711743	1711791	+	NC_009792.1_ORF.6163	1	VTDSNKTLTPQCELLF	Citrobacter	Citrobacter_187170	nonTM	nonCDD	nonDis	nonSignal	nonSignal
NC_009792.1	2355753	2355846	+	NC_009792.1_ORF.8368	1	VRRTRLRINSPVFRVTGRRQAYESPGAYISK	Citrobacter	Citrobacter_76410	nonTM	nonCDD	nonDis	nonSignal	nonSignal
NC_009792.1	2409537	2409714	+	NC_009792.1_ORF.8543	1	MKSNRLQNKDPADQIRIARRVTIKVKRGAARDVAGGGCAGPVSATPPGSRINGFYGAVI	Citrobacter	Citrobacter_14643	nonTM	nonCDD	nonDis	nonSignal	nonSignal
NC_009792.1	2645565	2645619	+	NC_009792.1_ORF.9331	1	MNAKMRASSTFLTELYQI	Citrobacter	Citrobacter_165910	nonTM	nonCDD	nonDis	nonSignal	nonSignal
NC_009792.1	2732961	2733036	+	NC_009792.1_ORF.9624	1	MTVKGCKYLGIGHYAQLTPGSTKKS	Citrobacter	Citrobacter_109933	nonTM	nonCDD	nonDis	nonSignal	nonSignal
NC_009792.1	2874900	2874969	+	NC_009792.1_ORF.10081	1	MPDGGFALSGLRRRPDKRNVIGQ	Citrobacter	Citrobacter_123912	nonTM	nonCDD	consensus disorder prediction	nonSignal	nonSignal
NC_009792.1	2988636	2988816	+	NC_009792.1_ORF.10496	1	LRPIGSRSFPAMLFLRNIQAQRPDSLFFRQSTEEEISQFSAMFMPDGGFALSGLHLSEQA	Citrobacter	Citrobacter_13864	nonTM	nonCDD	nonDis	nonSignal	nonSignal
NC_009792.1	3249357	3249411	+	NC_009792.1_ORF.11289	1	LVSLSFGRHYQKSLSAGD	Citrobacter	Citrobacter_165921	nonTM	nonCDD	nonDis	nonSignal	nonSignal
NC_009792.1	3739302	3739350	+	NC_009792.1_ORF.12908	1	MPFRSRLTCAKRRKKQ	Citrobacter	Citrobacter_187192	nonTM	nonCDD	nonDis	nonSignal	nonSignal
NC_009792.1	4103751	4103844	+	NC_009792.1_ORF.14094	1	LSNSLLCRVAAPPYPAYNSCRRPDKRSAIGH	Citrobacter	Citrobacter_76416	nonTM	nonCDD	nonDis	nonSignal	nonSignal
NC_009792.1	8740	8839	+	NC_009792.1_ORF.16148	1	MALRLSGLRAGAVVGRPSNKALTLTISAWLFKP	Citrobacter	Citrobacter_67539	nonTM	nonCDD	nonDis	nonSignal	nonSignal
NC_009792.1	93322	93367	+	NC_009792.1_ORF.16434	1	LSFLFSYSLVCHQEV	Citrobacter	Citrobacter_197791	nonTM	nonCDD	nonDis	nonSignal	nonSignal
NC_009792.1	435523	435652	+	NC_009792.1_ORF.17506	1	LDTVPDGASLIRPTSCTDSVGRIRRLIALRLSDLQPALNPQAG	Citrobacter	Citrobacter_37151	nonTM	nonCDD	nonDis	nonSignal	nonSignal
NC_009792.1	594433	594514	+	NC_009792.1_ORF.18088	1	LCPGSQLFPPLQTVSIKNCDSVHIYSL	Citrobacter	Citrobacter_97553	nonTM	nonCDD	nonDis	nonSignal	nonSignal
NC_009792.1	661387	661507	+	NC_009792.1_ORF.18343	1	MRYRWKKWPVGTRLIAARKTRVRTIHIPVLNRNLREHSYD	Citrobacter	Citrobacter_44293	nonTM	nonCDD	nonDis	nonSignal	nonSignal
NC_009792.1	1381276	1381330	+	NC_009792.1_ORF.21059	1	VIFINTFNTNKSGGVILP	Citrobacter	Citrobacter_165952	nonTM	nonCDD	nonDis	nonSignal	nonSignal
NC_009792.1	1605199	1605322	+	NC_009792.1_ORF.21800	1	VSFSRRAATLTLRSRCVKANVYLQYFQEFRIWSGVRCNGNN	Citrobacter	Citrobacter_41718	nonTM	nonCDD	nonDis	nonSignal	nonSignal
NC_009792.1	1709077	1709173	+	NC_009792.1_ORF.22161	1	LPLPDGDAIASYPAYEFRVICRPDKAQPPPAI	Citrobacter	Citrobacter_71830	nonTM	nonCDD	nonDis	nonSignal	nonSignal
NC_009792.1	1973131	1973179	+	NC_009792.1_ORF.23141	1	LSPPAPRGAASGANSD	Citrobacter	Citrobacter_187218	nonTM	nonCDD	nonDis	nonSignal	nonSignal
NC_009792.1	2075476	2075539	+	NC_009792.1_ORF.23476	1	MLNILCLSKNIDLNLMTSDER	Citrobacter	Citrobacter_139149	nonTM	nonCDD	nonDis	nonSignal	nonSignal
NC_009792.1	2095771	2095834	+	NC_009792.1_ORF.23548	1	LPLSEKFLQVSRTFLQGVSHN	Citrobacter	Citrobacter_139151	nonTM	nonCDD	nonDis	nonSignal	nonSignal
NC_009792.1	2172277	2172376	+	NC_009792.1_ORF.23789	1	VALRLPGLHTTGGTTVGRIRRFTSPSAIVRTPR	Citrobacter	Citrobacter_67550	nonTM	nonCDD	nonDis	nonSignal	nonSignal
NC_009792.1	2244154	2244241	+	NC_009792.1_ORF.24025	1	LSDGAALIRPTVLTVCRPDKAIGRSPHRL	Citrobacter	Citrobacter_86380	nonTM	nonCDD	nonDis	nonSignal	nonSignal
NC_009792.1	2285728	2285773	+	NC_009792.1_ORF.24148	1	LHCRLTPVSRGAHTA	Citrobacter	Citrobacter_197822	nonTM	nonCDD	nonDis	nonSignal	nonSignal
NC_009792.1	2296552	2296621	+	NC_009792.1_ORF.24190	1	LRKTSQTTVNRLFFATRIINLFL	Citrobacter	Citrobacter_123945	nonTM	nonCDD	nonDis	nonSignal	nonSignal
NC_009792.1	2434066	2434129	+	NC_009792.1_ORF.24603	1	MTIRHRDKLNISISEKYLQSL	Citrobacter	Citrobacter_139157	nonTM	nonCDD	nonDis	nonSignal	nonSignal
NC_009792.1	2576227	2576371	+	NC_009792.1_ORF.25006	1	MTVVLPDGGVNALSGLQGARCRPGKHSATGHYAGWRRHRLVRPTGSTL	Citrobacter	Citrobacter_27671	nonTM	nonCDD	nonDis	nonSignal	nonSignal
NC_009792.1	2629639	2629690	+	NC_009792.1_ORF.25167	1	LCYYAIIAFSERMLCSE	Citrobacter	Citrobacter_176242	nonTM	nonCDD	nonDis	nonSignal	nonSignal
NC_009792.1	2801077	2801179	+	NC_009792.1_ORF.25740	1	VPLRFFSAARGVHNTLSRLRVKHLFLLFSAGVHR	Citrobacter	Citrobacter_63578	nonTM	nonCDD	nonDis	nonSignal	nonSignal
NC_009792.1	3231940	3232000	+	NC_009792.1_ORF.27147	1	VRLRSPSALNFVTNITKSVK	Citrobacter	Citrobacter_147593	nonTM	nonCDD	nonDis	nonSignal	nonSignal
NC_009792.1	3306499	3306547	+	NC_009792.1_ORF.27429	1	LSHTAVIASTFPGKIC	Citrobacter	Citrobacter_187233	nonTM	nonCDD	nonDis	nonSignal	nonSignal
NC_009792.1	3746932	3747091	+	NC_009792.1_ORF.28854	1	VIYTQYLPHYSPEFQQFRRIFGGRYKKYRSPPTPAQPLYHGKSRQMASGNICV	Citrobacter	Citrobacter_20629	nonTM	nonCDD	consensus disorder prediction	nonSignal	nonSignal
NC_009792.1	3831235	3831316	+	NC_009792.1_ORF.29112	1	MATINRLIRPTRRPDKHSAIRHFVAYT	Citrobacter	Citrobacter_97570	nonTM	nonCDD	nonDis	nonSignal	nonSignal
NC_009792.1	4388932	4389052	+	NC_009792.1_ORF.30877	1	MPYPAYGFTIFQGQSNGYRPDFVGLISAAPSGKTYRRMAA	Citrobacter	Citrobacter_44299	nonTM	nonCDD	nonDis	nonSignal	nonSignal
NC_009792.1	4712518	4712578	+	NC_009792.1_ORF.31889	1	VALRLPGLRIANAIRQNSSE	Citrobacter	Citrobacter_147601	nonTM	nonCDD	nonDis	nonSignal	nonSignal
NC_009792.1	4718713	4718776	+	NC_009792.1_ORF.31907	1	LTNDLDICCTNFNIQNISSIY	Citrobacter	Citrobacter_139174	nonTM	nonCDD	nonDis	nonSignal	nonSignal
NC_009792.1	12383	12590	+	NC_009792.1_ORF.31950	1	MTTENFSSAQKCVDDHALPDADAGLQNKKPRRSEVFISVMRLVAAKHTVLYQHQKYTRSAKNTQFRHEF	Citrobacter	Citrobacter_8560	nonTM	nonCDD	nonDis	nonSignal	nonSignal
NC_009792.1	119798	119846	+	NC_009792.1_ORF.32309	1	LSLVFSNASRFFSREK	Citrobacter	Citrobacter_187245	nonTM	nonCDD	nonDis	nonSignal	nonSignal
NC_009792.1	454529	454712	+	NC_009792.1_ORF.33582	1	VYCFVGRIRCLHRHPAMPEEAKSLMALNIFSAPFLFTRGKEIPTQTFSFSVRMRPEQDDRA	Citrobacter	Citrobacter_13117	nonTM	nonCDD	nonDis	nonSignal	nonSignal
NC_009792.1	552323	552404	+	NC_009792.1_ORF.33878	1	MALHLSGLQRALCRPDRRYAAIRQNVP	Citrobacter	Citrobacter_97588	nonTM	nonCDD	nonDis	nonSignal	nonSignal
NC_009792.1	635408	635453	+	NC_009792.1_ORF.34191	1	MANCGFCYIFAATSG	Citrobacter	Citrobacter_197857	nonTM	nonCDD	nonDis	nonSignal	nonSignal
NC_009792.1	1060406	1060511	+	NC_009792.1_ORF.35698	1	LTPSFDSIETLFYKSVTRVARLFVFLPSRLMAWQK	Citrobacter	Citrobacter_59853	nonTM	nonCDD	nonDis	nonSignal	nonSignal
NC_009792.1	1091636	1091684	+	NC_009792.1_ORF.35788	1	LISLLKSNMLYIITGN	Citrobacter	Citrobacter_187256	nonTM	nonCDD	nonDis	nonSignal	nonSignal
NC_009792.1	1948832	1949027	+	NC_009792.1_ORF.38850	1	LCVNACQKRFPRFSLSDFSAGNVKYYVYKPFFFICLTEFTLVSFQLRCRLYIARGARHKPQISVE	Citrobacter	Citrobacter_10565	TRANSMEMBRANE	nonCDD	nonDis	nonSignal	nonSignal
NC_009792.1	2093954	2094020	+	NC_009792.1_ORF.39360	1	LLCCFYLSADTMPTPHNFWQKH	Citrobacter	Citrobacter_131511	nonTM	nonCDD	nonDis	nonSignal	nonSignal
NC_009792.1	2382803	2382857	+	NC_009792.1_ORF.40226	1	VGSANIISPPRLGLSFVH	Citrobacter	Citrobacter_165996	nonTM	nonCDD	nonDis	nonSignal	nonSignal
NC_009792.1	2602505	2602553	+	NC_009792.1_ORF.40935	1	LYLLLSAQDGRRSRYV	Citrobacter	Citrobacter_187280	nonTM	nonCDD	nonDis	nonSignal	nonSignal
NC_009792.1	2792453	2792507	+	NC_009792.1_ORF.41567	1	VSCHCMPGMIRFFIADLM	Citrobacter	Citrobacter_165999	nonTM	nonCDD	nonDis	nonSignal	nonSignal
NC_009792.1	2866946	2867009	+	NC_009792.1_ORF.41854	1	MPAGAEFNAGWRLMPYPAYKL	Citrobacter	Citrobacter_139191	nonTM	nonCDD	nonDis	nonSignal	nonSignal
NC_009792.1	3462623	3462677	+	NC_009792.1_ORF.43858	1	LPDGASLSGLQSHHTVVP	Citrobacter	Citrobacter_166004	nonTM	nonCDD	nonDis	nonSignal	nonSignal
NC_009792.1	3800057	3800129	+	NC_009792.1_ORF.44980	1	MALRLSGLRMDRPAVIPKIYYLYL	Citrobacter	Citrobacter_116884	nonTM	nonCDD	nonDis	nonSignal	nonSignal
NC_009792.1	4233839	4233926	+	NC_009792.1_ORF.46399	1	LPDGGALRLIRPTIRRPGKRKRHRAFEPD	Citrobacter	Citrobacter_86428	nonTM	nonCDD	consensus disorder prediction	nonSignal	nonSignal
NC_009792.1	4436063	4436165	+	NC_009792.1_ORF.47097	1	VARRLPGLQCISRRPDKAFTPPSGVMISSAFPLR	Citrobacter	Citrobacter_63605	nonTM	nonCDD	nonDis	nonSignal	nonSignal
NC_009792.1	4694867	4694936	+	NC_009792.1_ORF.47928	1	LPGGATRTGPVTGFLTKRRMDAM	Citrobacter	Citrobacter_123997	nonTM	nonCDD	consensus disorder prediction	nonSignal	nonSignal
NC_009792.1	4704683	4704731	+	NC_009792.1_ORF.47959	1	LHFIIFSEGNLNRNKR	Citrobacter	Citrobacter_187292	nonTM	nonCDD	nonDis	nonSignal	nonSignal
NC_009792.1	4486972	4487020	-	NC_009792.1_ORF.48830	1	LLLICSARRYKLRGFE	Citrobacter	Citrobacter_187295	nonTM	nonCDD	nonDis	nonSignal	nonSignal
NC_009792.1	4397293	4397341	-	NC_009792.1_ORF.49098	1	MEKSILRTLPYQLIRE	Citrobacter	Citrobacter_187296	nonTM	nonCDD	nonDis	nonSignal	nonSignal
NC_009792.1	4278160	4278229	-	NC_009792.1_ORF.49531	1	MPDGGVNTLSGLQVNRDTVKNRR	Citrobacter	Citrobacter_123999	nonTM	nonCDD	consensus disorder prediction	nonSignal	nonSignal
NC_009792.1	4133863	4133938	-	NC_009792.1_ORF.50048	1	MLSPSIREHLFRPPKKKDLRFLASP	Citrobacter	Citrobacter_110000	nonTM	nonCDD	nonDis	nonSignal	nonSignal
NC_009792.1	4127602	4127650	-	NC_009792.1_ORF.50068	1	VMFCPVAASLTGLTIP	Citrobacter	Citrobacter_187299	nonTM	nonCDD	nonDis	nonSignal	nonSignal
NC_009792.1	4106908	4107115	-	NC_009792.1_ORF.50154	1	VSEHIVVRYAGVINQNCVSFSGVKALMKVINSVIVNSLILRAGRNSPPAVNQRMAKRFRVAAMQQRRER	Citrobacter	Citrobacter_8562	nonTM	nonCDD	nonDis	nonSignal	nonSignal
NC_009792.1	3957811	3957895	-	NC_009792.1_ORF.50723	1	VLASSLTPVTYLGKLLGVLCVAAVLQRE	Citrobacter	Citrobacter_91876	TRANSMEMBRANE	nonCDD	nonDis	nonSignal	nonSignal
NC_009792.1	3764665	3764749	-	NC_009792.1_ORF.51381	1	LTAYGILLPRKENLSYSHFFQLPAGQGI	Citrobacter	Citrobacter_91877	nonTM	nonCDD	nonDis	nonSignal	nonSignal
NC_009792.1	3199414	3199462	-	NC_009792.1_ORF.53389	1	LYHEARPFWLWLRSIL	Citrobacter	Citrobacter_187311	nonTM	nonCDD	nonDis	nonSignal	nonSignal
NC_009792.1	3184699	3184762	-	NC_009792.1_ORF.53441	1	LPDATQKRLIRPTGRHHLWAG	Citrobacter	Citrobacter_139224	nonTM	nonCDD	consensus disorder prediction	nonSignal	nonSignal
NC_009792.1	3149128	3149293	-	NC_009792.1_ORF.53568	1	MGGVYHTIWQYPLIARRPGEGPKRGKQRGEWDNRIVCGCAVSASCYHQGRPVTSP	Citrobacter	Citrobacter_18376	nonTM	nonCDD	nonDis	nonSignal	nonSignal
NC_009792.1	2876485	2876572	-	NC_009792.1_ORF.54524	1	MALTLIRPTISCRLLPVGRIRRVSVAIRR	Citrobacter	Citrobacter_86444	nonTM	nonCDD	nonDis	nonSignal	nonSignal
NC_009792.1	2576275	2576395	-	NC_009792.1_ORF.55595	1	VALRLPGLQRAPCRPDKAVTPPSGVMPGGAMLTGPTTCSL	Citrobacter	Citrobacter_44316	nonTM	nonCDD	consensus disorder prediction	nonSignal	nonSignal
NC_009792.1	1950736	1950784	-	NC_009792.1_ORF.57779	1	VRVHRLDILFFRCPKN	Citrobacter	Citrobacter_187325	nonTM	nonCDD	nonDis	nonSignal	nonSignal
NC_009792.1	1889515	1889650	-	NC_009792.1_ORF.58002	1	VRAPGGANAYRSWDVLVGRIRRLRCYPGMCERPVVLTLTGPGVFL	Citrobacter	Citrobacter_32952	nonTM	nonCDD	nonDis	nonSignal	nonSignal
NC_009792.1	1714132	1714180	-	NC_009792.1_ORF.58643	1	LRPVLLCGGALMGRMR	Citrobacter	Citrobacter_187329	nonTM	nonCDD	nonDis	nonSignal	nonSignal
NC_009792.1	1288591	1288642	-	NC_009792.1_ORF.60218	1	MEKKRSLKRLRFIGQDR	Citrobacter	Citrobacter_176356	nonTM	nonCDD	nonDis	nonSignal	nonSignal
NC_009792.1	1158280	1158325	-	NC_009792.1_ORF.60684	1	MSPIYALIPTSALFI	Citrobacter	Citrobacter_197953	nonTM	nonCDD	nonDis	nonSignal	nonSignal
NC_009792.1	1121881	1121938	-	NC_009792.1_ORF.60799	1	MSYRYSLNYVLSIFAIKKT	Citrobacter	Citrobacter_156268	nonTM	nonCDD	nonDis	nonSignal	nonSignal
NC_009792.1	1027195	1027243	-	NC_009792.1_ORF.61162	1	VLTLFPYRTKSRCRWD	Citrobacter	Citrobacter_187340	nonTM	nonCDD	nonDis	nonSignal	nonSignal
NC_009792.1	945493	945538	-	NC_009792.1_ORF.61454	1	MRKRITTSYLSVCGI	Citrobacter	Citrobacter_197957	nonTM	nonCDD	nonDis	nonSignal	nonSignal
NC_009792.1	524803	524851	-	NC_009792.1_ORF.62977	1	LPGALRLPGLRIAYQS	Citrobacter	Citrobacter_187347	nonTM	nonCDD	nonDis	nonSignal	nonSignal
NC_009792.1	430561	430663	-	NC_009792.1_ORF.63280	1	LQHSSWSDLYSRHWSDFSVVPQTLHFALLLRHVT	Citrobacter	Citrobacter_63624	nonTM	nonCDD	nonDis	nonSignal	nonSignal
NC_009792.1	402496	402550	-	NC_009792.1_ORF.63375	1	VASLSQATNIDRLQRSYS	Citrobacter	Citrobacter_166061	nonTM	nonCDD	nonDis	nonSignal	nonSignal
NC_009792.1	141220	141361	-	NC_009792.1_ORF.64212	1	VINLTPCSLTVKKDALHTSVAPLATCKFLNTVRRFLVIIHCQSRRRA	Citrobacter	Citrobacter_29331	nonTM	nonCDD	nonDis	nonSignal	nonSignal
NC_009792.1	85153	85204	-	NC_009792.1_ORF.64401	1	VKCDGDNCPAALRRPAL	Citrobacter	Citrobacter_176370	nonTM	nonCDD	nonDis	nonSignal	nonSignal
NC_009792.1	4317177	4317222	-	NC_009792.1_ORF.66124	1	LMINNKSIVQSFVLY	Citrobacter	Citrobacter_197973	nonTM	nonCDD	nonDis	nonSignal	nonSignal
NC_009792.1	4090092	4090173	-	NC_009792.1_ORF.66930	1	LPGGTAFTGPTFGECAVGRISEAPSGI	Citrobacter	Citrobacter_97645	nonTM	nonCDD	nonDis	nonSignal	nonSignal
NC_009792.1	3565782	3565890	-	NC_009792.1_ORF.68773	1	MLGIYSGRRLMLLVIFAIIIAVISGISTYAFVKYLG	Citrobacter	Citrobacter_56436	TRANSMEMBRANE	nonCDD	nonDis	nonSignal	nonSignal
NC_009792.1	3554370	3554463	-	NC_009792.1_ORF.68808	1	LSFALSRWFTGGFPPTSTPLSRARGGGSGLC	Citrobacter	Citrobacter_76508	nonTM	nonCDD	nonDis	nonSignal	nonSignal
NC_009792.1	3517320	3517386	-	NC_009792.1_ORF.68936	1	LTKSVPLPDGATLIRPTFGSAG	Citrobacter	Citrobacter_131577	nonTM	nonCDD	nonDis	nonSignal	nonSignal
NC_009792.1	3432387	3432435	-	NC_009792.1_ORF.69270	1	MVTQSDLLMTGRLKSL	Citrobacter	Citrobacter_187363	nonTM	nonCDD	nonDis	nonSignal	nonSignal
NC_009792.1	2825202	2825250	-	NC_009792.1_ORF.71441	1	LRDTSQVGVRHLISEV	Citrobacter	Citrobacter_187367	nonTM	nonCDD	nonDis	nonSignal	nonSignal
NC_009792.1	2139582	2139630	-	NC_009792.1_ORF.73946	1	VPITLIAQKVFNIEND	Citrobacter	Citrobacter_187377	nonTM	nonCDD	nonDis	nonSignal	nonSignal
NC_009792.1	1889601	1889697	-	NC_009792.1_ORF.74778	1	LFFVGRIRRLRCHPAMCERPVALTLTGPGMFL	Citrobacter	Citrobacter_71900	nonTM	nonCDD	nonDis	nonSignal	nonSignal
NC_009792.1	1739694	1739901	-	NC_009792.1_ORF.75257	1	LFFECRTRRGLRRYFASLQTGKMCICQWLRRLAHQRIWLRSIVQNGHEQPGTGEASQVPKNVVCGSVPC	Citrobacter	Citrobacter_8564	nonTM	nonCDD	nonDis	nonSignal	nonSignal
NC_009792.1	1415832	1415886	-	NC_009792.1_ORF.76480	1	LPAYLKTGRASLSVRKPF	Citrobacter	Citrobacter_166104	nonTM	nonCDD	nonDis	nonSignal	nonSignal
NC_009792.1	1344450	1344504	-	NC_009792.1_ORF.76724	1	LFSFCGGNMLSELIRFSL	Citrobacter	Citrobacter_166105	nonTM	nonCDD	nonDis	nonSignal	nonSignal
NC_009792.1	655335	655386	-	NC_009792.1_ORF.79081	1	MCCLRALSFTLFTKLLA	Citrobacter	Citrobacter_176409	nonTM	nonCDD	nonDis	nonSignal	nonSignal
NC_009792.1	416961	417009	-	NC_009792.1_ORF.79829	1	MIVISVGLTRPFYVTA	Citrobacter	Citrobacter_187401	nonTM	nonCDD	nonDis	nonSignal	nonSignal
NC_009792.1	4537442	4537505	-	NC_009792.1_ORF.81969	1	MALRLSGLRFMQGTPPSGKAD	Citrobacter	Citrobacter_139286	nonTM	nonCDD	consensus disorder prediction	nonSignal	nonSignal
NC_009792.1	4279379	4279523	-	NC_009792.1_ORF.82898	1	MPASRRANKLKSKLNVIKLMLFWRGSRVYCQHLLESCSVVQALLNYVN	Citrobacter	Citrobacter_27697	nonTM	nonCDD	nonDis	nonSignal	nonSignal
NC_009792.1	4269143	4269197	-	NC_009792.1_ORF.82943	1	LTGCRIALTLIRPTKYET	Citrobacter	Citrobacter_166120	nonTM	nonCDD	nonDis	nonSignal	nonSignal
NC_009792.1	4161023	4161221	-	NC_009792.1_ORF.83330	1	MHLIVTKVDVVRYRNRTSLKYDFAYHKGGWREDLHRLTLYILRLLSGVADRRPDAPASVRLSILPR	Citrobacter	Citrobacter_10023	nonTM	nonCDD	nonDis	nonSignal	nonSignal
NC_009792.1	4076498	4076675	-	NC_009792.1_ORF.83593	1	MRVGVCRLKLFIARSLMWVKKWAGECLPDGEHCGRQPPSSQCSFLPMSCPFLQSAGEKR	Citrobacter	Citrobacter_14661	nonTM	nonCDD	nonDis	nonSignal	nonSignal
NC_009792.1	3735119	3735209	-	NC_009792.1_ORF.84907	1	LMRRPGKRSATGHHNIAGWQRKRLIRPTTT	Citrobacter	Citrobacter_81352	nonTM	nonCDD	consensus disorder prediction	nonSignal	nonSignal
NC_009792.1	3557378	3557432	-	NC_009792.1_ORF.85506	1	VQGTLFCALYNHKLNMGI	Citrobacter	Citrobacter_166136	nonTM	nonCDD	nonDis	nonSignal	nonSignal
NC_009792.1	3379610	3379736	-	NC_009792.1_ORF.86122	1	LFLFPRDLSSLPETKFYRKRRGCYAARYFTSDERKYDGNPDF	Citrobacter	Citrobacter_39407	nonTM	nonCDD	nonDis	nonSignal	nonSignal
NC_009792.1	3119375	3119423	-	NC_009792.1_ORF.87106	1	VVFNVTSTISLTLINN	Citrobacter	Citrobacter_187416	nonTM	nonCDD	nonDis	nonSignal	nonSignal
NC_009792.1	3111500	3111548	-	NC_009792.1_ORF.87140	1	MLITLFCLVFLTLIFK	Citrobacter	Citrobacter_187417	nonTM	nonCDD	nonDis	nonSignal	nonSignal
NC_009792.1	3046772	3046868	-	NC_009792.1_ORF.87383	1	VYNQYVTGVREGSQQRGSLKDEVYTCRINSTG	Citrobacter	Citrobacter_71922	nonTM	nonCDD	nonDis	nonSignal	nonSignal
NC_009792.1	2897237	2897285	-	NC_009792.1_ORF.87912	1	MSGWISPFINILCTRL	Citrobacter	Citrobacter_187425	nonTM	nonCDD	nonDis	nonSignal	nonSignal
NC_009792.1	2787617	2787785	-	NC_009792.1_ORF.88286	1	LFVGAWPIQASVEDRRCFVRNLMPCVDGDRTLRLFFILWLVSAHRIKTLFSLRRVK	Citrobacter	Citrobacter_17344	TRANSMEMBRANE	nonCDD	nonDis	nonSignal	nonSignal
NC_009792.1	2671649	2671697	-	NC_009792.1_ORF.88755	1	LLYREADHCRFSITRV	Citrobacter	Citrobacter_187429	nonTM	nonCDD	nonDis	nonSignal	nonSignal
NC_009792.1	2419721	2419769	-	NC_009792.1_ORF.89575	1	LFLPGFTEARAFLPRN	Citrobacter	Citrobacter_187433	nonTM	nonCDD	nonDis	nonSignal	nonSignal
NC_009792.1	2217305	2217350	-	NC_009792.1_ORF.90293	1	LWRGLRFISVISLSQ	Citrobacter	Citrobacter_198048	nonTM	nonCDD	nonDis	nonSignal	nonSignal
NC_009792.1	1834433	1834487	-	NC_009792.1_ORF.91715	1	VNISRRSFDRLSFIFLSH	Citrobacter	Citrobacter_166156	nonTM	nonCDD	nonDis	nonSignal	nonSignal
NC_009792.1	1739390	1739438	-	NC_009792.1_ORF.92092	1	MTFLRPRGEQGISRKK	Citrobacter	Citrobacter_187440	nonTM	nonCDD	nonDis	nonSignal	nonSignal
NC_009792.1	1731092	1731146	-	NC_009792.1_ORF.92129	1	MVFKTHLMRRTLFTAAIQ	Citrobacter	Citrobacter_166159	nonTM	nonCDD	nonDis	nonSignal	nonSignal
NC_009792.1	1368455	1368524	-	NC_009792.1_ORF.93420	1	MAGKAPASPAQMCCARQYGVFDG	Citrobacter	Citrobacter_124098	nonTM	nonCDD	nonDis	nonSignal	nonSignal
NC_009792.1	271958	272006	-	NC_009792.1_ORF.97121	1	VALYRAKPIASTLFCK	Citrobacter	Citrobacter_187460	nonTM	nonCDD	nonDis	nonSignal	nonSignal
NC_013716.1	104808	104871	+	NC_013716.1_ORF.352	1	MAFRLSGRAVNIPLRQFPQHN	Citrobacter	Citrobacter_139321	nonTM	nonCDD	nonDis	nonSignal	nonSignal
NC_013716.1	161886	161937	+	NC_013716.1_ORF.519	1	MAATPYPYMDTSRYASH	Citrobacter	Citrobacter_176471	nonTM	nonCDD	nonDis	nonSignal	nonSignal
NC_013716.1	377733	377781	+	NC_013716.1_ORF.1206	1	LLIILTFHLIISCNLL	Citrobacter	Citrobacter_187467	nonTM	nonCDD	nonDis	nonSignal	nonSignal
NC_013716.1	439833	439899	+	NC_013716.1_ORF.1444	1	MAASPYQAYDHTLHMTIMTRTI	Citrobacter	Citrobacter_131640	nonTM	nonCDD	nonDis	nonSignal	nonSignal
NC_013716.1	616689	616734	+	NC_013716.1_ORF.2044	1	MPDGDALRLIRPTDT	Citrobacter	Citrobacter_198084	nonTM	nonCDD	nonDis	nonSignal	nonSignal
NC_013716.1	1155024	1155072	+	NC_013716.1_ORF.3767	1	MLIYFKCSVRIRWLYL	Citrobacter	Citrobacter_187480	nonTM	nonCDD	nonDis	nonSignal	nonSignal
NC_013716.1	1187943	1188009	+	NC_013716.1_ORF.3856	1	MLTGRGCPWPCSICYGRLVSAT	Citrobacter	Citrobacter_131645	nonTM	nonCDD	nonDis	nonSignal	nonSignal
NC_013716.1	2811207	2811267	+	NC_013716.1_ORF.9143	1	MAATPYPAYRAGQPTEKNAG	Citrobacter	Citrobacter_147782	nonTM	nonCDD	consensus disorder prediction	nonSignal	nonSignal
NC_013716.1	3368175	3368223	+	NC_013716.1_ORF.10913	1	LYGFLLITVLTNGIAY	Citrobacter	Citrobacter_187517	nonTM	nonCDD	nonDis	nonSignal	nonSignal
NC_013716.1	3509979	3510066	+	NC_013716.1_ORF.11350	1	MRSRMALRLSGLGLNAIYRPGKAKPPPGI	Citrobacter	Citrobacter_86548	nonTM	nonCDD	nonDis	nonSignal	nonSignal
NC_013716.1	3609231	3609279	+	NC_013716.1_ORF.11695	1	LPEHFAPGLRSLLRAS	Citrobacter	Citrobacter_187520	nonTM	nonCDD	nonDis	nonSignal	nonSignal
NC_013716.1	4109520	4109586	+	NC_013716.1_ORF.13310	1	VSALNTPCFSFSLERSVSFPFP	Citrobacter	Citrobacter_131664	nonTM	nonCDD	nonDis	nonSignal	nonSignal
NC_013716.1	4273623	4273740	+	NC_013716.1_ORF.13839	1	MRVILRAGDALAAFSYPGHILLYAPGDAKTCRLSQARII	Citrobacter	Citrobacter_47138	nonTM	nonCDD	nonDis	nonSignal	nonSignal
NC_013716.1	4360845	4360899	+	NC_013716.1_ORF.14131	1	LVLFFRVVFVLFIPYSRF	Citrobacter	Citrobacter_166231	nonTM	nonCDD	nonDis	nonSignal	nonSignal
NC_013716.1	4483131	4483326	+	NC_013716.1_ORF.14560	1	LKGTALLNCFNGLYVKPLNALTHVTPCDATVILIIFLATGKRSWIRTVHKDATYSINCLLSAGFA	Citrobacter	Citrobacter_10577	TRANSMEMBRANE	nonCDD	nonDis	nonSignal	nonSignal
NC_013716.1	5196033	5196078	+	NC_013716.1_ORF.16904	1	LMICNILFSCCFYFS	Citrobacter	Citrobacter_198139	nonTM	nonCDD	nonDis	nonSignal	nonSignal
NC_013716.1	5211312	5211360	+	NC_013716.1_ORF.16950	1	LVSPIGIIYLLLLLSN	Citrobacter	Citrobacter_187533	nonTM	nonCDD	nonDis	nonSignal	nonSignal
NC_013716.1	5322579	5322639	+	NC_013716.1_ORF.17338	1	LFRRGNPPVFQRAERLAPPF	Citrobacter	Citrobacter_147805	nonTM	nonCDD	nonDis	nonSignal	nonSignal
NC_013716.1	46684	46759	+	NC_013716.1_ORF.17585	1	MPYPAYGGRHRDGVRRPDKRSAIRR	Citrobacter	Citrobacter_110158	nonTM	nonCDD	consensus disorder prediction	nonSignal	nonSignal
NC_013716.1	172270	172318	+	NC_013716.1_ORF.17990	1	LPDGDARRLIRPFMPH	Citrobacter	Citrobacter_187539	nonTM	nonCDD	nonDis	nonSignal	nonSignal
NC_013716.1	515311	515401	+	NC_013716.1_ORF.19237	1	LLTKICLVSQFYHSRNRLRSRLYVLARRLY	Citrobacter	Citrobacter_81404	nonTM	nonCDD	nonDis	nonSignal	nonSignal
NC_013716.1	628195	628258	+	NC_013716.1_ORF.19591	1	LKNIGKNAICILWSVAPLRPE	Citrobacter	Citrobacter_139377	nonTM	nonCDD	nonDis	nonSignal	nonSignal
NC_013716.1	1027462	1027507	+	NC_013716.1_ORF.20937	1	VRVLFFSGRSDFHIL	Citrobacter	Citrobacter_198157	nonTM	nonCDD	nonDis	nonSignal	nonSignal
NC_013716.1	1069342	1069450	+	NC_013716.1_ORF.21064	1	LIQIISRLAYRPAIRMVFMRFRRNLLIILIKINFNF	Citrobacter	Citrobacter_56496	nonTM	nonCDD	nonDis	nonSignal	nonSignal
NC_013716.1	1172344	1172392	+	NC_013716.1_ORF.21424	1	LRISGLSCCRILRFTG	Citrobacter	Citrobacter_187554	nonTM	nonCDD	nonDis	nonSignal	nonSignal
NC_013716.1	1345504	1345591	+	NC_013716.1_ORF.22054	1	LRTLSYQKLNFPPFICMALYLLKNIHALL	Citrobacter	Citrobacter_86561	nonTM	nonCDD	nonDis	nonSignal	nonSignal
NC_013716.1	1442428	1442473	+	NC_013716.1_ORF.22363	1	VRSRPASPTAVSRPE	Citrobacter	Citrobacter_198167	nonTM	nonCDD	nonDis	nonSignal	nonSignal
NC_013716.1	1931302	1931350	+	NC_013716.1_ORF.23925	1	LKTFRIRILCINPQKI	Citrobacter	Citrobacter_187568	nonTM	nonCDD	nonDis	nonSignal	nonSignal
NC_013716.1	2021080	2021143	+	NC_013716.1_ORF.24206	1	MLCQLMEGLTLAGVRPCRVRT	Citrobacter	Citrobacter_139390	nonTM	nonCDD	nonDis	nonSignal	nonSignal
NC_013716.1	2629633	2629744	+	NC_013716.1_ORF.26008	1	MALRLSGLVLSLQCRENRPVLSAMRSACRIRPQANNL	Citrobacter	Citrobacter_53147	nonTM	nonCDD	nonDis	nonSignal	SIGNAL_PEPTIDE
NC_013716.1	2661523	2661568	+	NC_013716.1_ORF.26118	1	MANLLLYINLRPLQR	Citrobacter	Citrobacter_198186	nonTM	nonCDD	nonDis	nonSignal	nonSignal
NC_013716.1	3225340	3225406	+	NC_013716.1_ORF.27796	1	LDKFPARAGINRGRRLPAGCSY	Citrobacter	Citrobacter_131705	nonTM	nonCDD	nonDis	nonSignal	nonSignal
NC_013716.1	3624691	3624874	+	NC_013716.1_ORF.29239	1	LALSLFFLQPVQRVKRQCKFWKGECMFGIYSARRLILLIIFAVIIAMISGISTYMFVKYIA	Citrobacter	Citrobacter_13132	TRANSMEMBRANE	nonCDD	nonDis	nonSignal	nonSignal
NC_013716.1	4048777	4048846	+	NC_013716.1_ORF.30638	1	MKIARLTGLKQAIAGRIALAPSG	Citrobacter	Citrobacter_124198	nonTM	nonCDD	nonDis	nonSignal	nonSignal
NC_013716.1	4674439	4674484	+	NC_013716.1_ORF.32667	1	MPDSAALTRPAFISP	Citrobacter	Citrobacter_198208	nonTM	nonCDD	nonDis	nonSignal	nonSignal
NC_013716.1	4687975	4688119	+	NC_013716.1_ORF.32710	1	LSTIWFGDLFSCQTRLSIEIIFSLTLAISYEVSVHVLLRSVSAKRVYH	Citrobacter	Citrobacter_27721	TRANSMEMBRANE	nonCDD	nonDis	nonSignal	nonSignal
NC_013716.1	4849324	4849375	+	NC_013716.1_ORF.33280	1	LPDGALLIRLTTTHEAG	Citrobacter	Citrobacter_176580	nonTM	nonCDD	nonDis	nonSignal	nonSignal
NC_013716.1	99776	99821	+	NC_013716.1_ORF.35215	1	MIVYLSWLCLYYLRH	Citrobacter	Citrobacter_198219	nonTM	nonCDD	nonDis	nonSignal	nonSignal
NC_013716.1	127349	127400	+	NC_013716.1_ORF.35294	1	MGRPEKRSAIRQTGCKP	Citrobacter	Citrobacter_176587	nonTM	nonCDD	nonDis	nonSignal	nonSignal
NC_013716.1	444470	444518	+	NC_013716.1_ORF.36331	1	MPGGAVAYRAYGGKRW	Citrobacter	Citrobacter_187608	nonTM	nonCDD	nonDis	nonSignal	nonSignal
NC_013716.1	794468	794546	+	NC_013716.1_ORF.37441	1	MALRLPGLGFCRPGKRSATGQKIGNL	Citrobacter	Citrobacter_103846	nonTM	nonCDD	nonDis	nonSignal	nonSignal
NC_013716.1	1561136	1561196	+	NC_013716.1_ORF.39973	1	LALDHRRYFQYVIRSLLLFY	Citrobacter	Citrobacter_147871	nonTM	nonCDD	nonDis	nonSignal	nonSignal
NC_013716.1	2752091	2752139	+	NC_013716.1_ORF.43993	1	VLPRLLPVTQISKVHS	Citrobacter	Citrobacter_187631	nonTM	nonCDD	nonDis	nonSignal	nonSignal
NC_013716.1	2973017	2973065	+	NC_013716.1_ORF.44714	1	LLCFMLCLLRIVIKFI	Citrobacter	Citrobacter_187638	nonTM	nonCDD	nonDis	nonSignal	nonSignal
NC_013716.1	3283796	3283910	+	NC_013716.1_ORF.45848	1	LSAYGILLPTKENLSYSHFFPSGRGLSARQFASTTIIP	Citrobacter	Citrobacter_50056	nonTM	nonCDD	nonDis	nonSignal	nonSignal
NC_013716.1	3300491	3300539	+	NC_013716.1_ORF.45891	1	VNFSGIYGGEIWPNFP	Citrobacter	Citrobacter_187647	nonTM	nonCDD	nonDis	nonSignal	nonSignal
NC_013716.1	3385772	3385835	+	NC_013716.1_ORF.46215	1	LLPDGDAARLIRPVNSATPVT	Citrobacter	Citrobacter_139454	nonTM	nonCDD	nonDis	nonSignal	nonSignal
NC_013716.1	3474485	3474536	+	NC_013716.1_ORF.46493	1	MPDGSGLQHTVCRPVKR	Citrobacter	Citrobacter_176629	nonTM	nonCDD	nonDis	nonSignal	nonSignal
NC_013716.1	3935717	3935798	+	NC_013716.1_ORF.48039	1	VAYITLSSFRVNPDFRIFLFTATGVFL	Citrobacter	Citrobacter_97791	nonTM	nonCDD	nonDis	nonSignal	nonSignal
NC_013716.1	4200662	4200707	+	NC_013716.1_ORF.48889	1	VVVLIVRFANSYLRE	Citrobacter	Citrobacter_198270	nonTM	nonCDD	nonDis	nonSignal	nonSignal
NC_013716.1	5031977	5032022	-	NC_013716.1_ORF.53781	1	MLIATVVNGQSIITS	Citrobacter	Citrobacter_198284	nonTM	nonCDD	nonDis	nonSignal	nonSignal
NC_013716.1	4545980	4546028	-	NC_013716.1_ORF.55396	1	LRPFRHEMGARNSRTQ	Citrobacter	Citrobacter_187672	nonTM	nonCDD	nonDis	nonSignal	nonSignal
NC_013716.1	4172165	4172249	-	NC_013716.1_ORF.56618	1	MLIPSLMLAIVPHKLRNDAEPFTVLIVH	Citrobacter	Citrobacter_92088	nonTM	nonCDD	nonDis	nonSignal	nonSignal
NC_013716.1	4032494	4032542	-	NC_013716.1_ORF.57084	1	LLTIKTITVWLVKRVN	Citrobacter	Citrobacter_187678	nonTM	nonCDD	nonDis	nonSignal	nonSignal
NC_013716.1	3888680	3888734	-	NC_013716.1_ORF.57578	1	VKTYRQGRSAYLTYGSKP	Citrobacter	Citrobacter_166370	nonTM	nonCDD	nonDis	nonSignal	nonSignal
NC_013716.1	3823559	3823607	-	NC_013716.1_ORF.57782	1	VVKPLLVMLQSRVYTY	Citrobacter	Citrobacter_187681	nonTM	nonCDD	nonDis	nonSignal	nonSignal
NC_013716.1	3225104	3225149	-	NC_013716.1_ORF.59718	1	VRIIRHGLSPLARGT	Citrobacter	Citrobacter_198308	nonTM	nonCDD	nonDis	nonSignal	nonSignal
NC_013716.1	2399042	2399093	-	NC_013716.1_ORF.62443	1	VNVTCRPDKTFTSSSGI	Citrobacter	Citrobacter_176674	nonTM	nonCDD	nonDis	nonSignal	nonSignal
NC_013716.1	1425197	1425260	-	NC_013716.1_ORF.65542	1	LTKSYNVTTSAYCIKILYCTN	Citrobacter	Citrobacter_139504	nonTM	nonCDD	nonDis	nonSignal	nonSignal
NC_013716.1	1226711	1226756	-	NC_013716.1_ORF.66206	1	MPLHCLMVLRLSRVE	Citrobacter	Citrobacter_198337	nonTM	nonCDD	nonDis	nonSignal	nonSignal
NC_013716.1	750770	750818	-	NC_013716.1_ORF.67716	1	MSNRTYFLVFCYISFM	Citrobacter	Citrobacter_187724	nonTM	nonCDD	nonDis	nonSignal	nonSignal
NC_013716.1	506597	506642	-	NC_013716.1_ORF.68474	1	LSSSRSLSILARVAF	Citrobacter	Citrobacter_198349	nonTM	nonCDD	nonDis	nonSignal	nonSignal
NC_013716.1	5282542	5282629	-	NC_013716.1_ORF.70312	1	LRRHPTHCLMALRLSGLQNLRDKRSRLEY	Citrobacter	Citrobacter_86638	nonTM	nonCDD	nonDis	nonSignal	nonSignal
NC_013716.1	4917808	4917883	-	NC_013716.1_ORF.71569	1	LGKRCKHCWDLVPKTGRKICCHYND	Citrobacter	Citrobacter_110264	nonTM	nonCDD	nonDis	nonSignal	nonSignal
NC_013716.1	3971401	3971464	-	NC_013716.1_ORF.74671	1	MGFLRFCRRPDRRSVIRHSTS	Citrobacter	Citrobacter_139521	nonTM	nonCDD	nonDis	nonSignal	nonSignal
NC_013716.1	3637309	3637354	-	NC_013716.1_ORF.75741	1	MAFSRDFISLTIENC	Citrobacter	Citrobacter_198376	nonTM	nonCDD	nonDis	nonSignal	nonSignal
NC_013716.1	3277210	3277270	-	NC_013716.1_ORF.76875	1	VALRALTGPTQPPHRRPDLR	Citrobacter	Citrobacter_147964	nonTM	nonCDD	consensus disorder prediction	nonSignal	nonSignal
NC_013716.1	1521502	1521553	-	NC_013716.1_ORF.82615	1	LITPQANRAPPPPSGLG	Citrobacter	Citrobacter_176750	nonTM	nonCDD	nonDis	nonSignal	nonSignal
NC_013716.1	1426105	1426150	-	NC_013716.1_ORF.82944	1	LHHLAEKLKRRFILY	Citrobacter	Citrobacter_198395	nonTM	nonCDD	nonDis	nonSignal	nonSignal
NC_013716.1	1357759	1357885	-	NC_013716.1_ORF.83147	1	LLTLLPVFLARLCAGFFLTLTRYLCRLQTYSELKTRRCEAIA	Citrobacter	Citrobacter_39478	TRANSMEMBRANE	nonCDD	nonDis	nonSignal	nonSignal
NC_013716.1	5291226	5291271	-	NC_013716.1_ORF.87551	1	VRVAVAFVTLYALPL	Citrobacter	Citrobacter_198408	nonTM	nonCDD	nonDis	nonSignal	nonSignal
NC_013716.1	5143254	5143323	-	NC_013716.1_ORF.88077	1	MTLRLSGLRSEPIFPSIKRVRRN	Citrobacter	Citrobacter_124328	nonTM	nonCDD	nonDis	nonSignal	nonSignal
NC_013716.1	4074702	4074750	-	NC_013716.1_ORF.91553	1	MRHPLCDLAPATRPLC	Citrobacter	Citrobacter_187803	nonTM	nonCDD	nonDis	nonSignal	nonSignal
NC_013716.1	3082167	3082218	-	NC_013716.1_ORF.94843	1	LHRYHLSPIMDNGLSWP	Citrobacter	Citrobacter_176784	nonTM	nonCDD	nonDis	nonSignal	nonSignal
NC_013716.1	2702730	2702898	-	NC_013716.1_ORF.96181	1	LFAIFVPGCARNAHVLRVRSAFCAHAGTKLAAPIYAFYPLFTARHQDADCNFPRNQ	Citrobacter	Citrobacter_17382	nonTM	nonCDD	nonDis	nonSignal	nonSignal
NC_013716.1	2398995	2399043	-	NC_013716.1_ORF.97247	1	MKKAPTRCNADQLRIG	Citrobacter	Citrobacter_187825	nonTM	nonCDD	nonDis	nonSignal	nonSignal
NC_013716.1	1516047	1516092	-	NC_013716.1_ORF.100162	1	LHRKYLFSSRFSSGG	Citrobacter	Citrobacter_198459	nonTM	nonCDD	nonDis	nonSignal	nonSignal
NC_013716.1	1434759	1434825	-	NC_013716.1_ORF.100424	1	MLLSCIYSALPLDLRHCGTLIA	Citrobacter	Citrobacter_131855	nonTM	nonCDD	nonDis	nonSignal	nonSignal
NC_013716.1	1304028	1304076	-	NC_013716.1_ORF.100839	1	LLLKQPEESGVNLRGR	Citrobacter	Citrobacter_187841	nonTM	nonCDD	nonDis	nonSignal	nonSignal
NC_013716.1	1055697	1055796	-	NC_013716.1_ORF.101637	1	LPEGGASALSGLEKLRRSCRPDKRIAIRQSTAR	Citrobacter	Citrobacter_67765	nonTM	nonCDD	nonDis	nonSignal	nonSignal
NC_013716.1	507543	507588	-	NC_013716.1_ORF.103275	1	VPGRSPCNRYPLLER	Citrobacter	Citrobacter_198472	nonTM	nonCDD	nonDis	nonSignal	nonSignal
NC_013716.1	444450	444537	-	NC_013716.1_ORF.103461	1	LRLIRPTTFSHRRPGKRQRHRAFYYATLQ	Citrobacter	Citrobacter_86694	nonTM	nonCDD	consensus disorder prediction	nonSignal	nonSignal
NZ_CP007557.1	474576	474732	+	NZ_CP007557.1_ORF.1784	1	MRRFIRFLQQSVEMGKTSAEMSIESSAAGDHNVHHPADTLLPSFLPTQGNEQ	Citrobacter	Citrobacter_21891	nonTM	nonCDD	nonDis	nonSignal	nonSignal
NZ_CP007557.1	731319	731367	+	NZ_CP007557.1_ORF.2711	1	MINLFLLLCAVTPANK	Citrobacter	Citrobacter_187853	nonTM	nonCDD	nonDis	nonSignal	nonSignal
NZ_CP007557.1	1272762	1272813	+	NZ_CP007557.1_ORF.4687	1	MLLELHRCVDLYLLPFR	Citrobacter	Citrobacter_176837	nonTM	nonCDD	nonDis	nonSignal	nonSignal
NZ_CP007557.1	2367246	2367378	+	NZ_CP007557.1_ORF.8803	1	MTRTELDGYTEALARLHGKKTGQTTTRTTRTVKSQRRKKVGKRR	Citrobacter	Citrobacter_35136	nonTM	nonCDD	consensus disorder prediction	nonSignal	nonSignal
NZ_CP007557.1	2454801	2454849	+	NZ_CP007557.1_ORF.9065	1	LPYLSAYCAGGKRFFA	Citrobacter	Citrobacter_187856	nonTM	nonCDD	nonDis	nonSignal	nonSignal
NZ_CP007557.1	3304305	3304353	+	NZ_CP007557.1_ORF.12336	1	LSKSCQNISNVFFYNL	Citrobacter	Citrobacter_187858	nonTM	nonCDD	nonDis	nonSignal	nonSignal
NZ_CP007557.1	3859173	3859221	+	NZ_CP007557.1_ORF.14469	1	LRRAARSYIFEGVLIS	Citrobacter	Citrobacter_187861	nonTM	nonCDD	nonDis	nonSignal	nonSignal
NZ_CP007557.1	3859362	3859416	+	NZ_CP007557.1_ORF.14471	1	LTKIVRLTNGITIPTIML	Citrobacter	Citrobacter_166539	nonTM	nonCDD	nonDis	nonSignal	nonSignal
NZ_CP007557.1	388123	388183	+	NZ_CP007557.1_ORF.20263	1	MAEAPHRSKGKNESHGRAGQ	Citrobacter	Citrobacter_148032	nonTM	nonCDD	consensus disorder prediction	nonSignal	nonSignal
NZ_CP007557.1	701068	701119	+	NZ_CP007557.1_ORF.21329	1	LVLFSTAIHLTNGAFNR	Citrobacter	Citrobacter_176848	nonTM	nonCDD	nonDis	nonSignal	nonSignal
NZ_CP007557.1	840793	840994	+	NZ_CP007557.1_ORF.21876	1	LVFIFRLATLRIRILECPHRLSDKLLKSSCDALWRSVARWRILRFPLSESTLIFRFFSSTDRAVCVK	Citrobacter	Citrobacter_9544	nonTM	nonCDD	nonDis	nonSignal	nonSignal
NZ_CP007557.1	1553545	1553596	+	NZ_CP007557.1_ORF.24413	1	LLTIIKNPLRRVFLCLC	Citrobacter	Citrobacter_176850	nonTM	nonCDD	nonDis	nonSignal	nonSignal
NZ_CP007557.1	1798075	1798174	+	NZ_CP007557.1_ORF.25355	1	VRLMLFPASAMPVCGRAHKSCENRRLILKTAKR	Citrobacter	Citrobacter_67774	nonTM	nonCDD	nonDis	nonSignal	nonSignal
NZ_CP007557.1	1889812	1889869	+	NZ_CP007557.1_ORF.25680	1	LLPGYIYLNWNINFYGLKR	Citrobacter	Citrobacter_156704	nonTM	nonCDD	nonDis	nonSignal	nonSignal
NZ_CP007557.1	1906207	1906360	+	NZ_CP007557.1_ORF.25754	1	MQGQVMAFHYCEKKTILTPLSKIEVFLDELSVVKDHASRKTLQKNYEKTTN	Citrobacter	Citrobacter_23269	nonTM	nonCDD	nonDis	nonSignal	nonSignal
NZ_CP007557.1	6611	6659	+	NZ_CP007557.1_ORF.37538	1	MVSFERYTDLYLRKTS	Citrobacter	Citrobacter_187878	nonTM	nonCDD	nonDis	nonSignal	nonSignal
NZ_CP007557.1	635783	635834	+	NZ_CP007557.1_ORF.39816	1	LISAGLSGACIQITYRY	Citrobacter	Citrobacter_176863	nonTM	nonCDD	nonDis	nonSignal	nonSignal
NZ_CP007557.1	2496407	2496452	+	NZ_CP007557.1_ORF.46596	1	VIFIVLPGKAKLSAE	Citrobacter	Citrobacter_198515	nonTM	nonCDD	nonDis	nonSignal	nonSignal
NZ_CP007557.1	3332696	3332744	+	NZ_CP007557.1_ORF.49695	1	VVFTILQAKCHHSLRN	Citrobacter	Citrobacter_187886	nonTM	nonCDD	nonDis	nonSignal	nonSignal
NZ_CP007557.1	4282820	4282892	+	NZ_CP007557.1_ORF.53298	1	LPDGAALIRPTLSARCPYTCIDII	Citrobacter	Citrobacter_117231	nonTM	nonCDD	nonDis	nonSignal	nonSignal
NZ_CP007557.1	5084409	5084454	-	NZ_CP007557.1_ORF.56277	1	LQHCRLSFPDGNLSL	Citrobacter	Citrobacter_198522	nonTM	nonCDD	nonDis	nonSignal	nonSignal
NZ_CP007557.1	4613139	4613187	-	NZ_CP007557.1_ORF.58059	1	MTDSPYSPAAPGLTYL	Citrobacter	Citrobacter_187893	nonTM	nonCDD	nonDis	nonSignal	nonSignal
NZ_CP007557.1	4609206	4609344	-	NZ_CP007557.1_ORF.58076	1	VDWVMSPSPGDALFCCALKKAGGYRTSGKTPGRQNRELLVIALACF	Citrobacter	Citrobacter_31195	nonTM	nonCDD	nonDis	nonSignal	nonSignal
NZ_CP007557.1	4213020	4213188	-	NZ_CP007557.1_ORF.59593	1	MSPNMMLARTRPLQFQQGPFFLLHISSRSSVGRLAHPGHVVIYAPGDLLRCRLAAT	Citrobacter	Citrobacter_17387	nonTM	nonCDD	nonDis	nonSignal	nonSignal
NZ_CP007557.1	4133883	4133934	-	NZ_CP007557.1_ORF.59893	1	LVNRLLRQFLFLRKSET	Citrobacter	Citrobacter_176876	nonTM	nonCDD	nonDis	nonSignal	nonSignal
NZ_CP007557.1	4677647	4677692	-	NZ_CP007557.1_ORF.76334	1	VYPSYLLLAAEKTLP	Citrobacter	Citrobacter_198541	nonTM	nonCDD	nonDis	nonSignal	nonSignal
NZ_CP007557.1	4128212	4128281	-	NZ_CP007557.1_ORF.78339	1	LILNGCISKYQEVFFSGFLVLTY	Citrobacter	Citrobacter_124410	nonTM	nonCDD	nonDis	nonSignal	nonSignal
NZ_CP007557.1	2157143	2157224	-	NZ_CP007557.1_ORF.85513	1	VALCLPGLRMRHTGRVRRSRHPAFFIP	Citrobacter	Citrobacter_97928	nonTM	nonCDD	nonDis	nonSignal	nonSignal
NZ_CP007557.1	1890488	1890557	-	NZ_CP007557.1_ORF.86446	1	MMITLLNFNITSITCLVSISFGN	Citrobacter	Citrobacter_124416	nonTM	nonCDD	nonDis	nonSignal	nonSignal
NZ_CP007557.1	563987	564149	-	NZ_CP007557.1_ORF.91206	1	LLCPPTSGHLPVQGGGCSFTRGEPKKKPVLPERCHVNSCANSVSVPVNPMLIHR	Citrobacter	Citrobacter_19552	nonTM	nonCDD	nonDis	nonSignal	nonSignal
NZ_CP007557.1	95798	95915	-	NZ_CP007557.1_ORF.92972	1	MVCEIIASTREDNVASATARRARCSRVILPDAPYYLIAL	Citrobacter	Citrobacter_47245	nonTM	nonCDD	nonDis	nonSignal	nonSignal
NZ_CP007557.1	4161499	4161685	-	NZ_CP007557.1_ORF.96735	1	MAATKSEQFEYNENPASAGFLLSGDTTGVFARCIAPVPLSYRRAEIVNLKTSSHNAPMLFRF	Citrobacter	Citrobacter_12451	nonTM	nonCDD	nonDis	nonSignal	nonSignal
NZ_CP007557.1	4131571	4131649	-	NZ_CP007557.1_ORF.96848	1	MSAARSKQPVRFDCVLPVKTVRSSLS	Citrobacter	Citrobacter_104020	nonTM	nonCDD	nonDis	nonSignal	nonSignal
NZ_CP007557.1	4011589	4011724	-	NZ_CP007557.1_ORF.97282	1	LRGVRPRFFLPAISYNILLCCDMTTFCENGARNMPGRGIPLNTHL	Citrobacter	Citrobacter_33042	nonTM	nonCDD	nonDis	nonSignal	nonSignal
NZ_CP007557.1	548107	548191	-	NZ_CP007557.1_ORF.110087	1	MLFLRKSTNSILFNLLIIIYFYKVCDGW	Citrobacter	Citrobacter_92223	TRANSMEMBRANE	nonCDD	nonDis	nonSignal	nonSignal
NZ_CP026056.1	174480	174564	+	NZ_CP026056.1_ORF.701	1	MRLAPYPAYGNECRPGKRSAPGINWLRI	Citrobacter	Citrobacter_92224	nonTM	nonCDD	nonDis	nonSignal	nonSignal
NZ_CP026056.1	190167	190314	+	NZ_CP026056.1_ORF.763	1	LGGKGLEISLKSLRRHYPDQVRRVSLSPYADRMILCMFLFSTPLRTALV	Citrobacter	Citrobacter_26180	nonTM	nonCDD	nonDis	nonSignal	nonSignal
NZ_CP026056.1	522504	522648	+	NZ_CP026056.1_ORF.1996	1	MPVGEDVARVYIKPGNGGVMSWRPFLYLIINPHPILSARRGHLRLVQG	Citrobacter	Citrobacter_27787	nonTM	nonCDD	nonDis	nonSignal	nonSignal
NZ_CP026056.1	821709	821757	+	NZ_CP026056.1_ORF.3101	1	VQRRCVCFVVILILNC	Citrobacter	Citrobacter_187946	nonTM	nonCDD	nonDis	nonSignal	nonSignal
NZ_CP026056.1	1064919	1065108	+	NZ_CP026056.1_ORF.4088	1	LFVIRRPDKVLAPHPANQYAKKKPVLAYELFLKYGGEAGIDSLRSPCGQPVRCALSLSNWLRQ	Citrobacter	Citrobacter_11804	nonTM	nonCDD	nonDis	nonSignal	nonSignal
NZ_CP026056.1	1351383	1351431	+	NZ_CP026056.1_ORF.5182	1	VKEKWVVVCGRIEPGE	Citrobacter	Citrobacter_187950	nonTM	nonCDD	nonDis	nonSignal	nonSignal
NZ_CP026056.1	1463106	1463208	+	NZ_CP026056.1_ORF.5623	1	VSISPLFRWPNSVNHYNHHWAGETGLTGWLRSGK	Citrobacter	Citrobacter_63832	nonTM	nonCDD	nonDis	nonSignal	nonSignal
NZ_CP026056.1	1801092	1801167	+	NZ_CP026056.1_ORF.6924	1	VPQRSDAAEVNGTLSRNHMFPVMLY	Citrobacter	Citrobacter_110431	nonTM	nonCDD	nonDis	nonSignal	nonSignal
NZ_CP026056.1	2588991	2589096	+	NZ_CP026056.1_ORF.9856	1	MALRLSGLQVTCISRPDKTLCVAIRHLPLLLLLRR	Citrobacter	Citrobacter_60074	nonTM	nonCDD	nonDis	nonSignal	nonSignal
NZ_CP026056.1	3050418	3050463	+	NZ_CP026056.1_ORF.11516	1	MINTPNSKNVKIESS	Citrobacter	Citrobacter_198583	nonTM	nonCDD	nonDis	nonSignal	nonSignal
NZ_CP026056.1	3085419	3085536	+	NZ_CP026056.1_ORF.11603	1	LHYSHSQASYENNEHLNSTNRHPIPPILLIKKREKTTRF	Citrobacter	Citrobacter_47252	nonTM	nonCDD	consensus disorder prediction	nonSignal	nonSignal
NZ_CP026056.1	3934584	3934629	+	NZ_CP026056.1_ORF.14731	1	MCAGPPDGASLIRPT	Citrobacter	Citrobacter_198593	nonTM	nonCDD	nonDis	nonSignal	nonSignal
NZ_CP026056.1	4429398	4429443	+	NZ_CP026056.1_ORF.16464	1	LSLTCICPFRAPRAL	Citrobacter	Citrobacter_198595	nonTM	nonCDD	nonDis	nonSignal	nonSignal
NZ_CP026056.1	4892154	4892235	+	NZ_CP026056.1_ORF.18220	1	VVIRLCPLTGLQRRFLMVSQSDLLMTT	Citrobacter	Citrobacter_97949	nonTM	nonCDD	nonDis	nonSignal	nonSignal
NZ_CP026056.1	354520	354571	+	NZ_CP026056.1_ORF.20051	1	MSFLSFTILLSLLAFDI	Citrobacter	Citrobacter_176950	nonTM	nonCDD	nonDis	nonSignal	nonSignal
NZ_CP026056.1	440020	440065	+	NZ_CP026056.1_ORF.20354	1	MKTTILLRDGVILHE	Citrobacter	Citrobacter_198601	nonTM	nonCDD	nonDis	nonSignal	nonSignal
NZ_CP026056.1	820018	820081	+	NZ_CP026056.1_ORF.21803	1	MLISDVGRIRCFSIDIRQRCG	Citrobacter	Citrobacter_139691	nonTM	nonCDD	nonDis	nonSignal	nonSignal
NZ_CP026056.1	1370542	1370695	+	NZ_CP026056.1_ORF.23892	1	LLKVWKARSSKTCNPDSGLYKNGSRLVPVFLPAKCFPGTQTIKLILIALKI	Citrobacter	Citrobacter_23281	nonTM	nonCDD	nonDis	nonSignal	nonSignal
NZ_CP026056.1	1531945	1532086	+	NZ_CP026056.1_ORF.24533	1	LYEIPVVFGLCFLRSHNLRLGQNKKKFLSIYKMLLVKDVLIAGENNA	Citrobacter	Citrobacter_29413	nonTM	nonCDD	nonDis	nonSignal	nonSignal
NZ_CP026056.1	1956784	1956838	+	NZ_CP026056.1_ORF.26264	1	MYHTLQNRVIVLIIKRKV	Citrobacter	Citrobacter_166636	nonTM	nonCDD	nonDis	nonSignal	nonSignal
NZ_CP026056.1	2133262	2133409	+	NZ_CP026056.1_ORF.26915	1	VLFTANYYLLGDSLQSIYVRYLTNGYINSVTDIFISSPSFHKIKISWAN	Citrobacter	Citrobacter_26184	nonTM	nonCDD	nonDis	nonSignal	nonSignal
NZ_CP026056.1	3008149	3008218	+	NZ_CP026056.1_ORF.30099	1	LLYLSCVINSQLLPLSLLSKRQR	Citrobacter	Citrobacter_124456	nonTM	nonCDD	nonDis	nonSignal	nonSignal
NZ_CP026056.1	3011098	3011152	+	NZ_CP026056.1_ORF.30115	1	MSALFGRLYKRTFGRVFC	Citrobacter	Citrobacter_166644	nonTM	nonCDD	nonDis	nonSignal	nonSignal
NZ_CP026056.1	3053944	3053998	+	NZ_CP026056.1_ORF.30306	1	MSKTFETRCAKQINAKRQ	Citrobacter	Citrobacter_166645	nonTM	nonCDD	nonDis	nonSignal	nonSignal
NZ_CP026056.1	3486535	3486598	+	NZ_CP026056.1_ORF.31881	1	MPDCDASIRHAGFCFVGRIRR	Citrobacter	Citrobacter_139704	nonTM	nonCDD	nonDis	nonSignal	nonSignal
NZ_CP026056.1	3662158	3662248	+	NZ_CP026056.1_ORF.32547	1	LRAARRATTMFIIRQTLSCTLLLPTKGNEQ	Citrobacter	Citrobacter_81607	nonTM	nonCDD	nonDis	nonSignal	nonSignal
NZ_CP026056.1	3886240	3886285	+	NZ_CP026056.1_ORF.33379	1	LLRSGLYILLYAFIP	Citrobacter	Citrobacter_198621	nonTM	nonCDD	nonDis	nonSignal	nonSignal
NZ_CP026056.1	4203787	4203859	+	NZ_CP026056.1_ORF.34423	1	MFKTSLLILIFRSLYSLLKIRNSR	Citrobacter	Citrobacter_117294	nonTM	nonCDD	nonDis	nonSignal	SIGNAL_PEPTIDE
NZ_CP026056.1	4354240	4354285	+	NZ_CP026056.1_ORF.34950	1	LFSVIGVASKKCDEM	Citrobacter	Citrobacter_198622	nonTM	nonCDD	nonDis	nonSignal	nonSignal
NZ_CP026056.1	4466407	4466452	+	NZ_CP026056.1_ORF.35421	1	MAFLVGNGCRESPET	Citrobacter	Citrobacter_198623	nonTM	nonCDD	nonDis	nonSignal	nonSignal
NZ_CP026056.1	4682053	4682173	+	NZ_CP026056.1_ORF.36229	1	MGFFACVRGKTAGLNVLCRPDKRSASGTSRHRTIGCKAIS	Citrobacter	Citrobacter_44489	nonTM	nonCDD	nonDis	nonSignal	nonSignal
NZ_CP026056.1	4701352	4701547	+	NZ_CP026056.1_ORF.36278	1	MMLSRVGSTLHHSVDIKKINACLMIRSRSTIAASVWNTDLMQAVLVKQFSVQALSSDTLLHEPPP	Citrobacter	Citrobacter_10601	nonTM	nonCDD	nonDis	nonSignal	nonSignal
NZ_CP026056.1	4752229	4752415	+	NZ_CP026056.1_ORF.36469	1	MPFLIPGTLLAITLASITLKAQGVKPRRHVRNGTGCFPGVFRQPMTHSGFDSQFHPRMKTGC	Citrobacter	Citrobacter_12454	nonTM	nonCDD	nonDis	nonSignal	SIGNAL_PEPTIDE
NZ_CP026056.1	5054446	5054518	+	NZ_CP026056.1_ORF.37581	1	LKLKNTLGKVKQTLSNALQEGLPP	Citrobacter	Citrobacter_117298	nonTM	nonCDD	nonDis	nonSignal	nonSignal
NZ_CP026056.1	94862	94970	+	NZ_CP026056.1_ORF.37953	1	VALRLPGLRFCRPGKAQPPPGKNNNIKGTEDGNSTY	Citrobacter	Citrobacter_56640	nonTM	nonCDD	consensus disorder prediction	nonSignal	nonSignal
NZ_CP026056.1	1137041	1137146	+	NZ_CP026056.1_ORF.41939	1	LHVRWLSSLTPVTYWCTFLGICCVAAFLQFELFRV	Citrobacter	Citrobacter_60091	TRANSMEMBRANE	nonCDD	nonDis	nonSignal	nonSignal
NZ_CP026056.1	1172051	1172096	+	NZ_CP026056.1_ORF.42073	1	MAHFIPYIGRRHEDR	Citrobacter	Citrobacter_198631	nonTM	nonCDD	nonDis	nonSignal	nonSignal
NZ_CP026056.1	1213592	1213658	+	NZ_CP026056.1_ORF.42235	1	MMIKIKGKTSDLYCGLDHLSDV	Citrobacter	Citrobacter_131957	nonTM	nonCDD	nonDis	nonSignal	nonSignal
NZ_CP026056.1	1213733	1213853	+	NZ_CP026056.1_ORF.42236	1	VRATVQRRSFSYYTVRISSSHHPLCYFPAELPGQKVFAPK	Citrobacter	Citrobacter_44492	nonTM	nonCDD	nonDis	nonSignal	nonSignal
NZ_CP026056.1	1352288	1352336	+	NZ_CP026056.1_ORF.42752	1	MLFHQNRGVKFLSLTK	Citrobacter	Citrobacter_188010	nonTM	nonCDD	nonDis	nonSignal	nonSignal
NZ_CP026056.1	1707938	1707998	+	NZ_CP026056.1_ORF.44211	1	LLNINPAHILSIAIKTLRFK	Citrobacter	Citrobacter_148123	nonTM	nonCDD	nonDis	nonSignal	nonSignal
NZ_CP026056.1	1834241	1834289	+	NZ_CP026056.1_ORF.44654	1	LSGMNSLFSVWLSNYS	Citrobacter	Citrobacter_188017	nonTM	nonCDD	nonDis	nonSignal	nonSignal
NZ_CP026056.1	2705909	2706047	+	NZ_CP026056.1_ORF.47915	1	LALPFFTRRLSSCRCVGCSRSPESLARASSSGFTLLPSSCNSKSIE	Citrobacter	Citrobacter_31209	nonTM	nonCDD	nonDis	nonSignal	nonSignal
NZ_CP026056.1	2901812	2901869	+	NZ_CP026056.1_ORF.48579	1	MRRFRVLSGLQVIPFRSLT	Citrobacter	Citrobacter_156799	nonTM	nonCDD	nonDis	nonSignal	nonSignal
NZ_CP026056.1	2986214	2986268	+	NZ_CP026056.1_ORF.48918	1	VSGVYGVNLPKRCIFIYL	Citrobacter	Citrobacter_166675	nonTM	nonCDD	nonDis	nonSignal	nonSignal
NZ_CP026056.1	3076709	3076754	+	NZ_CP026056.1_ORF.49184	1	MNTNKQINFLIPLFI	Citrobacter	Citrobacter_198642	nonTM	nonCDD	nonDis	nonSignal	nonSignal
NZ_CP026056.1	3447392	3447467	+	NZ_CP026056.1_ORF.50553	1	MFFVNPYCMSLTTSAIGTKPIFSPP	Citrobacter	Citrobacter_110469	nonTM	nonCDD	nonDis	nonSignal	nonSignal
NZ_CP026056.1	3488582	3488636	+	NZ_CP026056.1_ORF.50717	1	LLYRDIYLSFVRLKIRLY	Citrobacter	Citrobacter_166679	nonTM	nonCDD	nonDis	nonSignal	nonSignal
NZ_CP026056.1	3689279	3689417	+	NZ_CP026056.1_ORF.51459	1	LSLKYLTHTIQKTIKIRFCRIIHFINIYIPTIKVTSVVPFSFLAIS	Citrobacter	Citrobacter_31212	TRANSMEMBRANE	nonCDD	nonDis	nonSignal	nonSignal
NZ_CP026056.1	3816368	3816539	+	NZ_CP026056.1_ORF.51886	1	VTYRRMALRLSGLQRHIFTGRIRCLHRYPAYSFSGPTPFLNPITITAFPFSLLRGDG	Citrobacter	Citrobacter_16507	nonTM	nonCDD	nonDis	nonSignal	nonSignal
NZ_CP026056.1	4040444	4040522	+	NZ_CP026056.1_ORF.52697	1	VSESANAYRIYSHIPKGFQITARRQA	Citrobacter	Citrobacter_104065	nonTM	nonCDD	nonDis	nonSignal	nonSignal
NZ_CP026056.1	4040552	4040609	+	NZ_CP026056.1_ORF.52698	1	VTRIRKRSQHRCGLKDEGY	Citrobacter	Citrobacter_156802	nonTM	nonCDD	nonDis	nonSignal	nonSignal
NZ_CP026056.1	4205660	4205708	+	NZ_CP026056.1_ORF.53303	1	MFSHTRSNAQFLMSNF	Citrobacter	Citrobacter_188026	nonTM	nonCDD	nonDis	nonSignal	nonSignal
NZ_CP026056.1	4732880	4732994	+	NZ_CP026056.1_ORF.55281	1	VKLNMSHVGRCSLFRLSGLCQYGLLSFFGLVERCRERV	Citrobacter	Citrobacter_50139	TRANSMEMBRANE	nonCDD	nonDis	nonSignal	nonSignal
NZ_CP026056.1	4883783	4883957	+	NZ_CP026056.1_ORF.55897	1	LAFTPWRLLQMSRRRPVPAPGDECAYLATRSGYSLPAESRLLYAQFLHPLVQCPRLFR	Citrobacter	Citrobacter_15577	nonTM	nonCDD	nonDis	nonSignal	nonSignal
NZ_CP026056.1	4862847	4862910	-	NZ_CP026056.1_ORF.57284	1	LISFGHISISQKNIPPVDKRW	Citrobacter	Citrobacter_139725	nonTM	nonCDD	nonDis	nonSignal	nonSignal
NZ_CP026056.1	4598649	4598697	-	NZ_CP026056.1_ORF.58218	1	MNETRLPDGASLIRPT	Citrobacter	Citrobacter_188032	nonTM	nonCDD	nonDis	nonSignal	nonSignal
NZ_CP026056.1	4186137	4186191	-	NZ_CP026056.1_ORF.59675	1	MIKTKTPAKAGVYRLNDL	Citrobacter	Citrobacter_166690	nonTM	nonCDD	nonDis	nonSignal	nonSignal
NZ_CP026056.1	3835641	3835794	-	NZ_CP026056.1_ORF.61018	1	MYSSYSVCLSGRGRACVHAGRPLCPHPCGQPRSAVNASSIFSRTGVIAVML	Citrobacter	Citrobacter_23289	nonTM	nonCDD	nonDis	nonSignal	nonSignal
NZ_CP026056.1	3385695	3385764	-	NZ_CP026056.1_ORF.62661	1	VSDDVSCRPGKRYPAFLFSALPV	Citrobacter	Citrobacter_124483	nonTM	nonCDD	nonDis	nonSignal	nonSignal
NZ_CP026056.1	3165855	3166053	-	NZ_CP026056.1_ORF.63467	1	MCVGCVRSPQSLTLVSSWGFAPLPPSCNSNYLGYIRFLRYASHHRHPFMDFSESVANAESGKVSPQ	Citrobacter	Citrobacter_10065	nonTM	nonCDD	nonDis	nonSignal	nonSignal
NZ_CP026056.1	3005379	3005433	-	NZ_CP026056.1_ORF.64138	1	LKSFVPAHKILSSCVGTN	Citrobacter	Citrobacter_166698	nonTM	nonCDD	nonDis	nonSignal	nonSignal
NZ_CP026056.1	2497761	2497839	-	NZ_CP026056.1_ORF.66093	1	MALRLSCLRLNKLFTRRFGIFSVYIK	Citrobacter	Citrobacter_104072	nonTM	nonCDD	nonDis	nonSignal	nonSignal
NZ_CP026056.1	2306892	2306940	-	NZ_CP026056.1_ORF.66785	1	MRYVYLIIYLQLEFYL	Citrobacter	Citrobacter_188042	nonTM	nonCDD	nonDis	nonSignal	nonSignal
NZ_CP026056.1	2223075	2223261	-	NZ_CP026056.1_ORF.67106	1	LLVPGPCNFNRGLFFSFSCIFRSATVLAFLAHPGHVVIYAPRDLLRRRLVANRTILEKWCYT	Citrobacter	Citrobacter_12456	TRANSMEMBRANE	nonCDD	nonDis	nonSignal	nonSignal
NZ_CP026056.1	2148345	2148405	-	NZ_CP026056.1_ORF.67365	1	MTKGRKKTGKRRFQWMGINS	Citrobacter	Citrobacter_148149	nonTM	nonCDD	consensus disorder prediction	nonSignal	nonSignal
NZ_CP026056.1	2131344	2131389	-	NZ_CP026056.1_ORF.67441	1	MREIRLFLESKSLTT	Citrobacter	Citrobacter_198664	nonTM	nonCDD	nonDis	nonSignal	nonSignal
NZ_CP026056.1	1984932	1985016	-	NZ_CP026056.1_ORF.67955	1	VRNPQELTEVSDWGERAQPTRSSLKDEV	Citrobacter	Citrobacter_92274	nonTM	nonCDD	consensus disorder prediction	nonSignal	nonSignal
NZ_CP026056.1	1800501	1800657	-	NZ_CP026056.1_ORF.68658	1	VAIFPPGAGIVKGTAIVPLTRSQAVSFQRSEKHKVNGTIHQRQQIHYLRFVN	Citrobacter	Citrobacter_21906	nonTM	nonCDD	nonDis	nonSignal	nonSignal
NZ_CP026056.1	1442823	1442916	-	NZ_CP026056.1_ORF.70025	1	LVCSPCRLLLSAAELICLSDEPGVLQKRITR	Citrobacter	Citrobacter_76803	nonTM	nonCDD	nonDis	nonSignal	nonSignal
NZ_CP026056.1	1231476	1231524	-	NZ_CP026056.1_ORF.70806	1	LIFITALQTTYITLFS	Citrobacter	Citrobacter_188049	nonTM	nonCDD	nonDis	nonSignal	nonSignal
NZ_CP026056.1	913260	913311	-	NZ_CP026056.1_ORF.71971	1	MLTRLIRPTHRCRPDKA	Citrobacter	Citrobacter_177031	nonTM	nonCDD	nonDis	nonSignal	nonSignal
NZ_CP026056.1	513822	513873	-	NZ_CP026056.1_ORF.73349	1	LLAVRIRAGYGLVRRSA	Citrobacter	Citrobacter_177033	nonTM	nonCDD	nonDis	nonSignal	nonSignal
NZ_CP026056.1	439929	439989	-	NZ_CP026056.1_ORF.73636	1	MARTCDCTSYKTPTLHCSTH	Citrobacter	Citrobacter_148160	nonTM	nonCDD	consensus disorder prediction	nonSignal	nonSignal
NZ_CP026056.1	226005	226080	-	NZ_CP026056.1_ORF.74422	1	MLKKAAIAHYFNLVAGKYLRWKRLR	Citrobacter	Citrobacter_110488	nonTM	nonCDD	nonDis	nonSignal	nonSignal
NZ_CP026056.1	28035	28146	-	NZ_CP026056.1_ORF.75091	1	MALRLSGLRFAFICRPDKAQAPQSKARSLSLTQPERP	Citrobacter	Citrobacter_53278	nonTM	nonCDD	consensus disorder prediction	nonSignal	nonSignal
NZ_CP026056.1	4738544	4738613	-	NZ_CP026056.1_ORF.76343	1	LICCLMPDGGINALSGLPLHLTQ	Citrobacter	Citrobacter_124498	nonTM	nonCDD	nonDis	nonSignal	nonSignal
NZ_CP026056.1	4670936	4671047	-	NZ_CP026056.1_ORF.76583	1	LLALYQRLGGWHGFVNDCLRAVCASTSQKSTTIIGLS	Citrobacter	Citrobacter_53282	nonTM	nonCDD	nonDis	nonSignal	nonSignal
NZ_CP026056.1	4290110	4290314	-	NZ_CP026056.1_ORF.78021	1	MFLPKRAGVRLFPQPNPLHKGEDIAFIFRTADALALLAHPSHVLMYAPGDSLRCRLPAARTILEILNR	Citrobacter	Citrobacter_9072	nonTM	nonCDD	nonDis	nonSignal	nonSignal
NZ_CP026056.1	3950081	3950264	-	NZ_CP026056.1_ORF.79325	1	VTGVRERSQRRGGSKDEVFSEVDRTISVLYCIAAYLIWYNRYKGMQSDNTNHRQRSLWQEI	Citrobacter	Citrobacter_13167	nonTM	nonCDD	nonDis	nonSignal	nonSignal
NZ_CP026056.1	3167465	3167513	-	NZ_CP026056.1_ORF.82376	1	MVMVFLLVWMTRNVAL	Citrobacter	Citrobacter_188061	nonTM	nonCDD	nonDis	nonSignal	nonSignal
NZ_CP026056.1	3105341	3105479	-	NZ_CP026056.1_ORF.82607	1	LINRFDSLALVRIDNLCTCPSCSPTRKVRVMLTLLSTRNSLDSRAH	Citrobacter	Citrobacter_31216	nonTM	nonCDD	nonDis	nonSignal	nonSignal
NZ_CP026056.1	2718578	2718674	-	NZ_CP026056.1_ORF.84058	1	LQWIVPDGDAKASYPAYVDGDCWPDKRSAIRQ	Citrobacter	Citrobacter_72157	nonTM	nonCDD	nonDis	nonSignal	nonSignal
NZ_CP026056.1	2644532	2644586	-	NZ_CP026056.1_ORF.84301	1	LLLKMAFRDANDRLHTKI	Citrobacter	Citrobacter_166728	nonTM	nonCDD	nonDis	nonSignal	nonSignal
NZ_CP026056.1	2334293	2334362	-	NZ_CP026056.1_ORF.85532	1	VNPRFVACFNKGDSKNLLSQHDF	Citrobacter	Citrobacter_124508	nonTM	nonCDD	nonDis	nonSignal	nonSignal
NZ_CP026056.1	2132831	2132897	-	NZ_CP026056.1_ORF.86315	1	LRLPHGGLFHFRLTGITHYVLC	Citrobacter	Citrobacter_131981	nonTM	nonCDD	nonDis	nonSignal	nonSignal
NZ_CP026056.1	1642052	1642097	-	NZ_CP026056.1_ORF.88313	1	VLLTRKQESGRGTKK	Citrobacter	Citrobacter_198692	nonTM	nonCDD	nonDis	nonSignal	nonSignal
NZ_CP026056.1	1064972	1065095	-	NZ_CP026056.1_ORF.90418	1	LDRLRAQRTGCPQGERSESIPASPPYFKKSSYASTGFFFAY	Citrobacter	Citrobacter_41902	nonTM	nonCDD	consensus disorder prediction	nonSignal	nonSignal
NZ_CP026056.1	740417	740501	-	NZ_CP026056.1_ORF.91557	1	LMEELRNMRTGALSKEERRCLRHYIINQ	Citrobacter	Citrobacter_92289	nonTM	nonCDD	nonDis	nonSignal	nonSignal
NZ_CP026056.1	533015	533150	-	NZ_CP026056.1_ORF.92267	1	MEFVGLISAAPSGTVAGWRRKRLIRPTTPGKLLRFCYIRYITTPG	Citrobacter	Citrobacter_33071	nonTM	nonCDD	nonDis	nonSignal	nonSignal
NZ_CP026056.1	4810954	4811083	-	NZ_CP026056.1_ORF.95147	1	LQEGGKRAHPQEHSSLCDWGGRVRPTHLRRERRRGYLWRLCDE	Citrobacter	Citrobacter_37326	nonTM	nonCDD	consensus disorder prediction	nonSignal	nonSignal
NZ_CP026056.1	4610203	4610380	-	NZ_CP026056.1_ORF.95892	1	LKLRYLSAGNTQVFFQRRVSFCGPGIKNGFEANRDRQVFARFCMQGNEPRGRGKSGVAT	Citrobacter	Citrobacter_14713	nonTM	nonCDD	nonDis	nonSignal	nonSignal
NZ_CP026056.1	4195795	4195855	-	NZ_CP026056.1_ORF.97492	1	LCNNCVFELLYRFATLQITG	Citrobacter	Citrobacter_148182	nonTM	nonCDD	nonDis	nonSignal	nonSignal
NZ_CP026056.1	3935833	3935893	-	NZ_CP026056.1_ORF.98426	1	VICLTVRKAGYPSSSLYLSR	Citrobacter	Citrobacter_148183	nonTM	nonCDD	nonDis	nonSignal	nonSignal
NZ_CP026056.1	3824917	3825025	-	NZ_CP026056.1_ORF.98847	1	LHHSCVGCVRPPRSLTHVSSRGCANLPPCCSTKSFG	Citrobacter	Citrobacter_56662	nonTM	nonCDD	nonDis	nonSignal	nonSignal
NZ_CP026056.1	3511573	3511684	-	NZ_CP026056.1_ORF.100007	1	LLQTRLSSRVFSVSNCKNETSHPVFFFAVMRIGHSDF	Citrobacter	Citrobacter_53289	nonTM	nonCDD	nonDis	nonSignal	nonSignal
NZ_CP026056.1	3187789	3187990	-	NZ_CP026056.1_ORF.101206	1	LSHPFSSLLFSFLFFFVLPIFSILLGVMPFPTKFPFVHCFRKLPIYLLIKHSFCRFCRLIAREMCKR	Citrobacter	Citrobacter_9555	TRANSMEMBRANE	nonCDD	nonDis	nonSignal	nonSignal
NZ_CP026056.1	3186832	3186940	-	NZ_CP026056.1_ORF.101210	1	MVCEIIASTRKDNVAPATARRANASESSSRMHHLPL	Citrobacter	Citrobacter_56664	nonTM	nonCDD	consensus disorder prediction	nonSignal	nonSignal
NZ_CP026056.1	3165898	3166057	-	NZ_CP026056.1_ORF.101300	1	LHVRWLRSFTPVTYFSKLLGIRSLAAFLQLELFRVYKVLTICVPPSPPVYGLF	Citrobacter	Citrobacter_20710	nonTM	nonCDD	nonDis	nonSignal	nonSignal
NZ_CP026056.1	3147388	3147463	-	NZ_CP026056.1_ORF.101382	1	MKMPDGAALIRPTVAINRRPDKARY	Citrobacter	Citrobacter_110516	nonTM	nonCDD	consensus disorder prediction	nonSignal	nonSignal
NZ_CP026056.1	2969125	2969227	-	NZ_CP026056.1_ORF.102092	1	LRVCWVKTAGLNVLCRPDKRSASGNSGGRLLDST	Citrobacter	Citrobacter_63872	nonTM	nonCDD	nonDis	nonSignal	nonSignal
NZ_CP026056.1	2910661	2910811	-	NZ_CP026056.1_ORF.102272	1	MPEGGMLAEGGMKMLSQRSEKPKVNVAIRRRQQIYYLRNSCLALLLTTQR	Citrobacter	Citrobacter_24710	nonTM	nonCDD	nonDis	nonSignal	nonSignal
NZ_CP026056.1	2705890	2706043	-	NZ_CP026056.1_ORF.103001	1	MDFELQEDGKRVNPDELARASDSGEREQPTHLQLERRRVKKGRANWRCLLL	Citrobacter	Citrobacter_23301	nonTM	nonCDD	consensus disorder prediction	nonSignal	nonSignal
NZ_CP026056.1	2424145	2424193	-	NZ_CP026056.1_ORF.104150	1	MLTRLCEALRNNLRRK	Citrobacter	Citrobacter_188097	nonTM	nonCDD	nonDis	nonSignal	nonSignal
NZ_CP026056.1	2226613	2226760	-	NZ_CP026056.1_ORF.104916	1	MTGKKCSISLGKCVIPCGLLQITVNVAVSRRPDCAAYENGSGKIKKPAT	Citrobacter	Citrobacter_26192	nonTM	nonCDD	nonDis	nonSignal	nonSignal
NZ_CP026056.1	2088175	2088223	-	NZ_CP026056.1_ORF.105446	1	LEFMMRIIILALIFRR	Citrobacter	Citrobacter_188099	nonTM	nonCDD	nonDis	nonSignal	nonSignal
NZ_CP026056.1	1563859	1563952	-	NZ_CP026056.1_ORF.107422	1	LSPKRLCYSTSGKRKHFICIYRQRCPFFNVS	Citrobacter	Citrobacter_76826	nonTM	nonCDD	nonDis	nonSignal	nonSignal
NZ_CP026056.1	1231549	1231633	-	NZ_CP026056.1_ORF.108647	1	LSYAILIHKRSHSPSKTHKNWCLKLKIF	Citrobacter	Citrobacter_92300	nonTM	nonCDD	nonDis	nonSignal	nonSignal
NZ_CP026056.1	1136902	1137079	-	NZ_CP026056.1_ORF.109013	1	VTGVSEESQRTCNLKYDGYIYFSTFLSRINHFDKQNLSARLHKLLSMLSKSKQLVIRGD	Citrobacter	Citrobacter_14714	nonTM	nonCDD	nonDis	nonSignal	nonSignal
NZ_CP026056.1	1058773	1058902	-	NZ_CP026056.1_ORF.109324	1	VHILSCGTDVKRDLSSRRYCSLASVQAFNIHCGRRTGHKGLFK	Citrobacter	Citrobacter_37331	nonTM	nonCDD	nonDis	nonSignal	nonSignal
NZ_CP026056.1	753583	753631	-	NZ_CP026056.1_ORF.110351	1	MSILLKLKPLHINTFL	Citrobacter	Citrobacter_188106	nonTM	nonCDD	nonDis	nonSignal	nonSignal
NZ_CP026045.1	1032060	1032153	+	NZ_CP026045.1_ORF.3657	1	VTGVSRRCQRTCNLKYDGYTYLAISSLVIPS	Citrobacter	Citrobacter_76832	nonTM	nonCDD	nonDis	nonSignal	nonSignal
NZ_CP026045.1	1191321	1191477	+	NZ_CP026045.1_ORF.4266	1	MAHKKCPEVITLTGHFCERHSLKMNTLQKYVFIRQSASQIEKFPDVVCATGE	Citrobacter	Citrobacter_21917	nonTM	nonCDD	nonDis	nonSignal	nonSignal
NZ_CP026045.1	1274148	1274268	+	NZ_CP026045.1_ORF.4587	1	LIHIYTSSFKLPLCWQRFFAPVTYYSYAPGDSFSCRLDAS	Citrobacter	Citrobacter_44521	nonTM	nonCDD	nonDis	nonSignal	nonSignal
NZ_CP026045.1	2947065	2947185	+	NZ_CP026045.1_ORF.10860	1	VKWFKNKIDYIFIINLYKWYTRHTSGCMCVGCARSPQSRT	Citrobacter	Citrobacter_44522	nonTM	nonCDD	nonDis	nonSignal	nonSignal
NZ_CP026045.1	3509775	3509850	+	NZ_CP026045.1_ORF.12920	1	MDLVIAWTALGLLVGCLINNDINKS	Citrobacter	Citrobacter_110542	nonTM	nonCDD	nonDis	nonSignal	SIGNAL_PEPTIDE
NZ_CP026045.1	3922713	3922761	+	NZ_CP026045.1_ORF.14449	1	LVTFTDLRVLHSKRRI	Citrobacter	Citrobacter_188119	nonTM	nonCDD	nonDis	nonSignal	nonSignal
NZ_CP026045.1	5248560	5248683	+	NZ_CP026045.1_ORF.19174	1	MTPCNVIYVIAKRMPTFFIIQIQLVNLVAEMRFPFPRKVSR	Citrobacter	Citrobacter_41909	TRANSMEMBRANE	nonCDD	nonDis	nonSignal	nonSignal
NZ_CP026045.1	313579	313657	+	NZ_CP026045.1_ORF.20321	1	MAALRLIRPTRLVRLVGRISAAPSGI	Citrobacter	Citrobacter_104112	nonTM	nonCDD	nonDis	nonSignal	nonSignal
NZ_CP026045.1	1918900	1918969	+	NZ_CP026045.1_ORF.26146	1	LPRPPESPPQNEPLPNCRVNLLV	Citrobacter	Citrobacter_124547	nonTM	nonCDD	consensus disorder prediction	nonSignal	nonSignal
NZ_CP026045.1	3496522	3496669	+	NZ_CP026045.1_ORF.32153	1	MARRGAIKVAPQCLFLRTINTSLDKERYTLNNSRCRKAATQRIARSLLK	Citrobacter	Citrobacter_26196	nonTM	nonCDD	nonDis	nonSignal	nonSignal
NZ_CP026045.1	3773839	3773893	+	NZ_CP026045.1_ORF.33191	1	MFGARSFEKTRSSQAVNV	Citrobacter	Citrobacter_166793	nonTM	nonCDD	nonDis	nonSignal	nonSignal
NZ_CP026045.1	931301	931379	+	NZ_CP026045.1_ORF.41818	1	VDHRFYIEFDHKKTPTSIACRGFVNA	Citrobacter	Citrobacter_104118	nonTM	nonCDD	nonDis	nonSignal	nonSignal
NZ_CP026045.1	1934834	1934882	+	NZ_CP026045.1_ORF.45365	1	VFRHATAEVSGIRHLP	Citrobacter	Citrobacter_188147	nonTM	nonCDD	nonDis	nonSignal	nonSignal
NZ_CP026045.1	2273192	2273237	+	NZ_CP026045.1_ORF.46663	1	LRNSVVNKWGQGMVL	Citrobacter	Citrobacter_198773	nonTM	nonCDD	nonDis	nonSignal	nonSignal
NZ_CP026045.1	4131065	4131113	+	NZ_CP026045.1_ORF.53564	1	MLDLYQTSSLHQKSFT	Citrobacter	Citrobacter_188151	nonTM	nonCDD	nonDis	nonSignal	nonSignal
NZ_CP026045.1	4391213	4391258	+	NZ_CP026045.1_ORF.54534	1	LSGLTLVKHSLLPKF	Citrobacter	Citrobacter_198780	nonTM	nonCDD	nonDis	nonSignal	nonSignal
NZ_CP026045.1	5115563	5115617	+	NZ_CP026045.1_ORF.57113	1	MRKILLISLQIIEPLRFN	Citrobacter	Citrobacter_166808	nonTM	nonCDD	nonDis	nonSignal	nonSignal
NZ_CP026045.1	5126087	5126132	+	NZ_CP026045.1_ORF.57146	1	LIRRSRCRGRDLYSG	Citrobacter	Citrobacter_198781	nonTM	nonCDD	nonDis	nonSignal	nonSignal
NZ_CP026045.1	4318830	4318932	-	NZ_CP026045.1_ORF.61125	1	MCVGYICSPASLTAVSDAGVTPLPPACNSHYLRY	Citrobacter	Citrobacter_63900	nonTM	nonCDD	nonDis	nonSignal	nonSignal
NZ_CP026045.1	3196869	3196932	-	NZ_CP026045.1_ORF.65335	1	LSGEILDENAETSRLESGFVH	Citrobacter	Citrobacter_139824	nonTM	nonCDD	consensus disorder prediction	nonSignal	nonSignal
NZ_CP026045.1	3111027	3111162	-	NZ_CP026045.1_ORF.65669	1	VAHRLCMTSVYRDLRQHQLSDLTESHFFGNKKARRSAPGLDSQLD	Citrobacter	Citrobacter_33084	nonTM	nonCDD	nonDis	nonSignal	nonSignal
NZ_CP026045.1	2376825	2376870	-	NZ_CP026045.1_ORF.68248	1	MALRLSGQEEIHVTY	Citrobacter	Citrobacter_198790	nonTM	nonCDD	nonDis	nonSignal	nonSignal
NZ_CP026045.1	1615200	1615251	-	NZ_CP026045.1_ORF.70967	1	LAPVFIRRYRRELARNA	Citrobacter	Citrobacter_177130	nonTM	nonCDD	nonDis	nonSignal	nonSignal
NZ_CP026045.1	858360	858471	-	NZ_CP026045.1_ORF.73631	1	LRLYGVKTAGLNVFCRPDKRSASGTSRRHRVQSNMPP	Citrobacter	Citrobacter_53316	nonTM	nonCDD	consensus disorder prediction	nonSignal	nonSignal
NZ_CP026045.1	665700	665910	-	NZ_CP026045.1_ORF.74414	1	MFAGFFLCTQFCTQVETCYLRIKKARGGPAQKGMTMLLFCSNTQELLKNDMSTLNIGLSIKRHYAFTHMT	Citrobacter	Citrobacter_8095	nonTM	nonCDD	nonDis	nonSignal	SIGNAL_PEPTIDE
NZ_CP026045.1	313557	313656	-	NZ_CP026045.1_ORF.75752	1	MPDGAALIRPTSRTNLVGRIRRNAAIRRLTVIT	Citrobacter	Citrobacter_67881	nonTM	nonCDD	nonDis	nonSignal	nonSignal
NZ_CP026045.1	4132427	4132493	-	NZ_CP026045.1_ORF.80906	1	LMKREHKACFGSKNPMIIFIVR	Citrobacter	Citrobacter_132053	nonTM	nonCDD	nonDis	nonSignal	nonSignal
NZ_CP026045.1	4063052	4063184	-	NZ_CP026045.1_ORF.81188	1	MCVGCAHSPRSLTLVSSWGFTPLPPSCNSNYLGYRIFRNYLSII	Citrobacter	Citrobacter_35183	nonTM	nonCDD	nonDis	nonSignal	nonSignal
NZ_CP026045.1	2918984	2919131	-	NZ_CP026045.1_ORF.85571	1	MMLTDISSLWLSFSCHLIHVKNELVASFLSQLFLIYTIPIIHFLYQFFL	Citrobacter	Citrobacter_26201	TRANSMEMBRANE	nonCDD	nonDis	nonSignal	nonSignal
NZ_CP026045.1	2263469	2263523	-	NZ_CP026045.1_ORF.87991	1	VSRNAIYSPDLTCRSSPR	Citrobacter	Citrobacter_166817	nonTM	nonCDD	nonDis	nonSignal	nonSignal
NZ_CP026045.1	2191247	2191310	-	NZ_CP026045.1_ORF.88253	1	LSDFLMAALTRLIRPTKRTVL	Citrobacter	Citrobacter_139837	nonTM	nonCDD	nonDis	nonSignal	nonSignal
NZ_CP026045.1	1356014	1356104	-	NZ_CP026045.1_ORF.91282	1	LLIAGWRRTRLIRPTGEFCRPDKRNAIRQL	Citrobacter	Citrobacter_81679	nonTM	nonCDD	nonDis	nonSignal	nonSignal
NZ_CP026045.1	1006037	1006178	-	NZ_CP026045.1_ORF.92536	1	VSLTESSLRLFKFVPDEFVIHLPPCSGTNGFEITFRRPGKRSVPGML	Citrobacter	Citrobacter_29444	nonTM	nonCDD	nonDis	nonSignal	nonSignal
NZ_CP026045.1	5090962	5091061	-	NZ_CP026045.1_ORF.97103	1	LNNSALRLFSPYFCVVIVFAKRFITYKNTTFIL	Citrobacter	Citrobacter_67887	TRANSMEMBRANE	nonCDD	nonDis	nonSignal	nonSignal
NZ_CP026045.1	4332739	4332799	-	NZ_CP026045.1_ORF.100020	1	VAENALYTFTGIGASEKRCT	Citrobacter	Citrobacter_148260	nonTM	nonCDD	nonDis	nonSignal	nonSignal
NZ_CP026045.1	3211630	3211681	-	NZ_CP026045.1_ORF.104300	1	MSSFSFFLFLKFRINNL	Citrobacter	Citrobacter_177147	nonTM	nonCDD	nonDis	nonSignal	nonSignal
NZ_CP026045.1	2902366	2902462	-	NZ_CP026045.1_ORF.105358	1	LWLVFLCLRFRLPEYYHYLQHRFYYLPMHKLG	Citrobacter	Citrobacter_72206	nonTM	nonCDD	nonDis	nonSignal	nonSignal
NZ_CP026045.1	898597	898672	-	NZ_CP026045.1_ORF.112461	1	LRQILTITREFRAAGRRQASESLGA	Citrobacter	Citrobacter_110588	nonTM	nonCDD	nonDis	nonSignal	nonSignal
NZ_CP026045.1	601330	601378	-	NZ_CP026045.1_ORF.113565	1	LILLIQLANEKSHSAN	Citrobacter	Citrobacter_188201	nonTM	nonCDD	nonDis	nonSignal	nonSignal
NZ_CP026045.1	354748	354799	-	NZ_CP026045.1_ORF.114481	1	MCVGFIRSPQSLTFVSS	Citrobacter	Citrobacter_177159	nonTM	nonCDD	nonDis	nonSignal	nonSignal
NZ_CP011132.1	51417	51489	+	NZ_CP011132.1_ORF.183	1	MTAQGLIRPTGDYVGLISVAPSGS	Citrobacter	Citrobacter_117414	nonTM	nonCDD	nonDis	nonSignal	nonSignal
NZ_CP011132.1	88683	88734	+	NZ_CP011132.1_ORF.331	1	LFICSAYVYIAYVIKTL	Citrobacter	Citrobacter_177161	nonTM	nonCDD	nonDis	nonSignal	nonSignal
NZ_CP011132.1	234078	234126	+	NZ_CP011132.1_ORF.856	1	LIIYYRNGVTVAFSSV	Citrobacter	Citrobacter_188202	nonTM	nonCDD	nonDis	nonSignal	nonSignal
NZ_CP011132.1	1009020	1009107	+	NZ_CP011132.1_ORF.3619	1	MRNRKSENCIKRTSQGKRLLFIATGQFPF	Citrobacter	Citrobacter_86845	nonTM	nonCDD	nonDis	nonSignal	nonSignal
NZ_CP011132.1	2190003	2190048	+	NZ_CP011132.1_ORF.7959	1	MLTYPLRFYHRIADT	Citrobacter	Citrobacter_198873	nonTM	nonCDD	nonDis	nonSignal	nonSignal
NZ_CP011132.1	2332650	2332743	+	NZ_CP011132.1_ORF.8514	1	MKPFLLSMLFGLLLVAVVFGALIEYKFLMNY	Citrobacter	Citrobacter_76875	nonTM	nonCDD	nonDis	nonSignal	SIGNAL_PEPTIDE
NZ_CP011132.1	2370444	2370522	+	NZ_CP011132.1_ORF.8660	1	LPDGGYRLIRPTALFPGPITEAPCAP	Citrobacter	Citrobacter_104161	nonTM	nonCDD	nonDis	nonSignal	nonSignal
NZ_CP011132.1	2678619	2678694	+	NZ_CP011132.1_ORF.9706	1	LHHDSAFRPSRTAMVNPNSAIRSPY	Citrobacter	Citrobacter_110607	nonTM	nonCDD	consensus disorder prediction	nonSignal	nonSignal
NZ_CP011132.1	2971545	2971596	+	NZ_CP011132.1_ORF.10702	1	MLSRRKLNPVSFSWLRS	Citrobacter	Citrobacter_177187	nonTM	nonCDD	nonDis	nonSignal	nonSignal
NZ_CP011132.1	3650586	3650646	+	NZ_CP011132.1_ORF.12990	1	VWVQTLSNRDIPAVVPALVS	Citrobacter	Citrobacter_148307	nonTM	nonCDD	nonDis	nonSignal	nonSignal
NZ_CP011132.1	4226613	4226679	+	NZ_CP011132.1_ORF.14945	1	VNKPALRAYYRLFTLFLSEAIP	Citrobacter	Citrobacter_132102	nonTM	nonCDD	nonDis	nonSignal	nonSignal
NZ_CP011132.1	4348320	4348440	+	NZ_CP011132.1_ORF.15364	1	LPQSTLCYVNSKSIRVLRRTRNFGTDFDAFEYGSEVRYCP	Citrobacter	Citrobacter_44547	nonTM	nonCDD	nonDis	nonSignal	nonSignal
NZ_CP011132.1	4811223	4811292	+	NZ_CP011132.1_ORF.17104	1	LKCRWRIRPGPYRRPDKRSAIRH	Citrobacter	Citrobacter_124642	nonTM	nonCDD	consensus disorder prediction	nonSignal	nonSignal
NZ_CP011132.1	4811649	4811703	+	NZ_CP011132.1_ORF.17107	1	LFSKSPIILKPSCYFPLP	Citrobacter	Citrobacter_166880	nonTM	nonCDD	nonDis	nonSignal	nonSignal
NZ_CP011132.1	5440272	5440344	+	NZ_CP011132.1_ORF.19355	1	VPLFLFFGIDDFLRTPALTSAASE	Citrobacter	Citrobacter_117446	nonTM	nonCDD	nonDis	nonSignal	nonSignal
NZ_CP011132.1	5545878	5545953	+	NZ_CP011132.1_ORF.19709	1	VPDGDANASYPAYHTGFANNARSPD	Citrobacter	Citrobacter_110621	nonTM	nonCDD	consensus disorder prediction	nonSignal	nonSignal
NZ_CP011132.1	273472	273619	+	NZ_CP011132.1_ORF.20794	1	MRLRIPLSAPAASIKHVKRGPDSAKHWFLVAQISIISRNLFPPRTLFKP	Citrobacter	Citrobacter_26215	nonTM	nonCDD	nonDis	nonSignal	nonSignal
NZ_CP011132.1	420448	420583	+	NZ_CP011132.1_ORF.21275	1	MICREAIPGRISAASSGSNTTMMPDGDAKATYPACRLTSVASAYS	Citrobacter	Citrobacter_33109	nonTM	nonCDD	nonDis	nonSignal	nonSignal
NZ_CP011132.1	424165	424264	+	NZ_CP011132.1_ORF.21290	1	MTILTYLIRPTSNMLFCRPDKASAAIRHRRCDD	Citrobacter	Citrobacter_67915	nonTM	nonCDD	nonDis	nonSignal	nonSignal
NZ_CP011132.1	878791	878836	+	NZ_CP011132.1_ORF.22896	1	LAKSVLDRDSVRRND	Citrobacter	Citrobacter_198905	nonTM	nonCDD	nonDis	nonSignal	nonSignal
NZ_CP011132.1	2051986	2052034	+	NZ_CP011132.1_ORF.27006	1	MTGIKKPAEAGFFIRT	Citrobacter	Citrobacter_188270	nonTM	nonCDD	nonDis	nonSignal	nonSignal
NZ_CP011132.1	2054449	2054503	+	NZ_CP011132.1_ORF.27012	1	MRCGKPRLESITIPHSTT	Citrobacter	Citrobacter_166903	nonTM	nonCDD	nonDis	nonSignal	nonSignal
NZ_CP011132.1	2597746	2597890	+	NZ_CP011132.1_ORF.28962	1	LPDGATLIRSTEICPVGRIRRLRRHPASLARLQVTKFAPGHKKILYLR	Citrobacter	Citrobacter_27829	nonTM	nonCDD	nonDis	nonSignal	nonSignal
NZ_CP011132.1	3205831	3205894	+	NZ_CP011132.1_ORF.31036	1	VEPVSHQRFITDDRSDERTAK	Citrobacter	Citrobacter_139911	nonTM	nonCDD	consensus disorder prediction	nonSignal	nonSignal
NZ_CP011132.1	3744034	3744082	+	NZ_CP011132.1_ORF.32918	1	LPLPVKAKNPPERVYT	Citrobacter	Citrobacter_188284	nonTM	nonCDD	nonDis	nonSignal	nonSignal
NZ_CP011132.1	3954820	3954880	+	NZ_CP011132.1_ORF.33628	1	LRLFLFKLVSMRRNQGCLFG	Citrobacter	Citrobacter_148340	nonTM	nonCDD	nonDis	nonSignal	nonSignal
NZ_CP011132.1	4136137	4136326	+	NZ_CP011132.1_ORF.34178	1	LRRHPAIWSGTYFRASSLIQHLNPVLNFYLTKNQFYPLTLKLCEAFHRREIAGVNIIRFLPDF	Citrobacter	Citrobacter_11818	nonTM	nonCDD	nonDis	nonSignal	nonSignal
NZ_CP011132.1	5320489	5320549	+	NZ_CP011132.1_ORF.38540	1	MACRYIWRNPVRIYSGRRPC	Citrobacter	Citrobacter_148350	nonTM	nonCDD	nonDis	nonSignal	nonSignal
NZ_CP011132.1	5541907	5542000	+	NZ_CP011132.1_ORF.39361	1	LPCFISPKENLVSSNCCVEKPKQKILPRPAG	Citrobacter	Citrobacter_76906	nonTM	nonCDD	nonDis	nonSignal	nonSignal
NZ_CP011132.1	179495	179552	+	NZ_CP011132.1_ORF.40119	1	VPDGASLIRPTGLMQVLGW	Citrobacter	Citrobacter_157032	nonTM	nonCDD	nonDis	nonSignal	nonSignal
NZ_CP011132.1	700145	700295	+	NZ_CP011132.1_ORF.42028	1	LIFPTLHNPPHKGYFTCHSGPGQCSKSSRTSCTLRFLRAVRVQTGCDNNA	Citrobacter	Citrobacter_24736	nonTM	nonCDD	nonDis	nonSignal	nonSignal
NZ_CP011132.1	802952	803021	+	NZ_CP011132.1_ORF.42421	1	LPLIPEEASRRPDKRSAIRQFAG	Citrobacter	Citrobacter_124703	nonTM	nonCDD	consensus disorder prediction	nonSignal	nonSignal
NZ_CP011132.1	811559	811637	+	NZ_CP011132.1_ORF.42448	1	LFYVRTFKLSRLRCKPGQAHILSLSD	Citrobacter	Citrobacter_104207	nonTM	nonCDD	nonDis	nonSignal	nonSignal
NZ_CP011132.1	1111214	1111259	+	NZ_CP011132.1_ORF.43584	1	MLIPAESIRCSESMS	Citrobacter	Citrobacter_198974	nonTM	nonCDD	nonDis	nonSignal	nonSignal
NZ_CP011132.1	1503815	1503878	+	NZ_CP011132.1_ORF.45047	1	MDLPITRIAKSEKPRFTSHFI	Citrobacter	Citrobacter_139935	nonTM	nonCDD	nonDis	nonSignal	nonSignal
NZ_CP011132.1	1856948	1857035	+	NZ_CP011132.1_ORF.46174	1	LINVNQFSFSFLLFRFTIPNFIIHRIVTC	Citrobacter	Citrobacter_86891	nonTM	nonCDD	nonDis	nonSignal	nonSignal
NZ_CP011132.1	2052119	2052218	+	NZ_CP011132.1_ORF.46909	1	MTPDILLCRCYCLCAHNMTVITKINYFVMNITF	Citrobacter	Citrobacter_67948	nonTM	nonCDD	nonDis	nonSignal	nonSignal
NZ_CP011132.1	2064659	2064770	+	NZ_CP011132.1_ORF.46964	1	LLQNTNFRHKKTTRRWFHDTAYCFDYSAFSHGTRSGT	Citrobacter	Citrobacter_53350	nonTM	nonCDD	nonDis	nonSignal	nonSignal
NZ_CP011132.1	2167313	2167358	+	NZ_CP011132.1_ORF.47321	1	MLLVYNIISLIVKLA	Citrobacter	Citrobacter_198985	nonTM	nonCDD	nonDis	nonSignal	nonSignal
NZ_CP011132.1	2440832	2440958	+	NZ_CP011132.1_ORF.48291	1	VSDFPTLALSRSGGTGISQPFVKRGTPSHLNQNQKLAINAPH	Citrobacter	Citrobacter_39570	nonTM	nonCDD	consensus disorder prediction	nonSignal	nonSignal
NZ_CP011132.1	2518190	2518244	+	NZ_CP011132.1_ORF.48555	1	VLYLIVGAGQFSVTYSAN	Citrobacter	Citrobacter_166963	nonTM	nonCDD	nonDis	nonSignal	nonSignal
NZ_CP011132.1	2521475	2521547	+	NZ_CP011132.1_ORF.48572	1	LNVNSKTITCSLRSLRDTSSLRDS	Citrobacter	Citrobacter_117495	nonTM	nonCDD	nonDis	nonSignal	nonSignal
NZ_CP011132.1	2521727	2521775	+	NZ_CP011132.1_ORF.48574	1	MIYKYTRLFHVSFKAF	Citrobacter	Citrobacter_188322	nonTM	nonCDD	nonDis	nonSignal	nonSignal
NZ_CP011132.1	3034661	3034793	+	NZ_CP011132.1_ORF.50417	1	LTKEFTQTITSTPHKALPNEDLTNFNGFLFRFVMQIFHVVTFNT	Citrobacter	Citrobacter_35210	nonTM	nonCDD	nonDis	nonSignal	nonSignal
NZ_CP011132.1	3173198	3173363	+	NZ_CP011132.1_ORF.50908	1	LPGGAMLTGPTLINLHKIIQVASRRQTKVSPGAYTQYVTGVHECSQQRGNLKDEV	Citrobacter	Citrobacter_18482	nonTM	nonCDD	nonDis	nonSignal	nonSignal
NZ_CP011132.1	3777266	3777326	+	NZ_CP011132.1_ORF.52959	1	VFPSRFSFILDARNVTRRRL	Citrobacter	Citrobacter_148380	nonTM	nonCDD	nonDis	nonSignal	nonSignal
NZ_CP011132.1	4802147	4802348	+	NZ_CP011132.1_ORF.56566	1	MLCLLVINRSGSSQTIVRFYIVKVYYSNKLYTLSFKLPQRWLSSFTPVTYLCKLQGILSVAALMQLE	Citrobacter	Citrobacter_9563	nonTM	nonCDD	nonDis	nonSignal	nonSignal
NZ_CP011132.1	4804118	4804253	+	NZ_CP011132.1_ORF.56574	1	LKAQGVKPRRHVRNGSGCFPEVFRQPMTPEQWVRFPIHSPNETGC	Citrobacter	Citrobacter_33125	nonTM	nonCDD	nonDis	nonSignal	nonSignal
NZ_CP011132.1	4841861	4841951	+	NZ_CP011132.1_ORF.56695	1	LLSCCTLSIPVILQAAYTLAAPAHPGHLLK	Citrobacter	Citrobacter_81765	nonTM	nonCDD	nonDis	nonSignal	SIGNAL_PEPTIDE
NZ_CP011132.1	5151248	5151296	+	NZ_CP011132.1_ORF.57784	1	LFLITPSLRRGYSFLP	Citrobacter	Citrobacter_188344	nonTM	nonCDD	nonDis	nonSignal	nonSignal
NZ_CP011132.1	5115278	5115392	-	NZ_CP011132.1_ORF.61057	1	VTREMGMGFCPFKGQCEKKFSSGKNPAKTLLTSHFSPI	Citrobacter	Citrobacter_50225	nonTM	nonCDD	nonDis	nonSignal	nonSignal
NZ_CP011132.1	3833618	3833663	-	NZ_CP011132.1_ORF.65695	1	LSGNRYEVLILTLCS	Citrobacter	Citrobacter_199045	nonTM	nonCDD	nonDis	nonSignal	nonSignal
NZ_CP011132.1	3503459	3503507	-	NZ_CP011132.1_ORF.66982	1	LFCARWRSRLPGLQTL	Citrobacter	Citrobacter_188353	nonTM	nonCDD	nonDis	nonSignal	nonSignal
NZ_CP011132.1	3305426	3305522	-	NZ_CP011132.1_ORF.67708	1	LPEGTALIRPTGCLPVGRIRCRSVAIRQLRGP	Citrobacter	Citrobacter_72286	nonTM	nonCDD	nonDis	nonSignal	nonSignal
NZ_CP011132.1	2600507	2600591	-	NZ_CP011132.1_ORF.70179	1	VVYAMNVSCLEFTAGWRNAYPAYNTMHL	Citrobacter	Citrobacter_92440	nonTM	nonCDD	nonDis	nonSignal	nonSignal
NZ_CP011132.1	2521415	2521466	-	NZ_CP011132.1_ORF.70473	1	VSLRLRLVKLRRYATRR	Citrobacter	Citrobacter_177333	nonTM	nonCDD	nonDis	nonSignal	nonSignal
NZ_CP011132.1	2521211	2521271	-	NZ_CP011132.1_ORF.70474	1	LLCSPISKRIQSSIGSTFSL	Citrobacter	Citrobacter_148410	nonTM	nonCDD	nonDis	nonSignal	nonSignal
NZ_CP011132.1	2434967	2435075	-	NZ_CP011132.1_ORF.70777	1	MPERWKKWPVSTRLMAARKTRVRTIHIPTHSELTGA	Citrobacter	Citrobacter_56741	nonTM	nonCDD	nonDis	nonSignal	nonSignal
NZ_CP011132.1	2389586	2389655	-	NZ_CP011132.1_ORF.70960	1	LQKHNLISVLVAKKPGAVACLSA	Citrobacter	Citrobacter_124755	nonTM	nonCDD	nonDis	nonSignal	nonSignal
NZ_CP011132.1	2385599	2385662	-	NZ_CP011132.1_ORF.70968	1	VNGLSRPDKQSAIRHRCRMAA	Citrobacter	Citrobacter_139984	nonTM	nonCDD	consensus disorder prediction	nonSignal	nonSignal
NZ_CP011132.1	2160119	2160167	-	NZ_CP011132.1_ORF.71818	1	MGQNRVFTARFLHLRV	Citrobacter	Citrobacter_188367	nonTM	nonCDD	nonDis	nonSignal	nonSignal
NZ_CP011132.1	1836623	1836689	-	NZ_CP011132.1_ORF.73100	1	MSIFLNVDLSESRQAPQERTDE	Citrobacter	Citrobacter_132200	nonTM	nonCDD	consensus disorder prediction	nonSignal	nonSignal
NZ_CP011132.1	914324	914408	-	NZ_CP011132.1_ORF.76187	1	MHHEVAIFPAGSLGCKGGGGEPPLHVHV	Citrobacter	Citrobacter_92450	nonTM	nonCDD	nonDis	nonSignal	nonSignal
NZ_CP011132.1	739736	739790	-	NZ_CP011132.1_ORF.76772	1	MSILRDRLIPLSASHFFF	Citrobacter	Citrobacter_167028	nonTM	nonCDD	nonDis	nonSignal	nonSignal
NZ_CP011132.1	733079	733145	-	NZ_CP011132.1_ORF.76795	1	MRLVITGVHLSCCPRSGARRPT	Citrobacter	Citrobacter_132206	nonTM	nonCDD	nonDis	nonSignal	SIGNAL_PEPTIDE
NZ_CP011132.1	305183	305231	-	NZ_CP011132.1_ORF.78202	1	MISDLAIFSPIYNILK	Citrobacter	Citrobacter_188395	nonTM	nonCDD	nonDis	nonSignal	nonSignal
NZ_CP011132.1	5366869	5366986	-	NZ_CP011132.1_ORF.80037	1	VMTGLRPRLNVRQRKDRAIGPHSSLFSLHFQPLILYPEQ	Citrobacter	Citrobacter_47371	nonTM	nonCDD	nonDis	nonSignal	nonSignal
NZ_CP011132.1	5289472	5289517	-	NZ_CP011132.1_ORF.80308	1	LLMKISTLNLSKIII	Citrobacter	Citrobacter_199082	nonTM	nonCDD	nonDis	nonSignal	nonSignal
NZ_CP011132.1	4889353	4889404	-	NZ_CP011132.1_ORF.81728	1	MVFSRHFLLLTLVNYGR	Citrobacter	Citrobacter_177361	nonTM	nonCDD	nonDis	nonSignal	nonSignal
NZ_CP011132.1	4386385	4386505	-	NZ_CP011132.1_ORF.83485	1	LTILLSILNHFEVMYEFKIIMIELSSLDTMLHYGNENICL	Citrobacter	Citrobacter_44575	nonTM	nonCDD	nonDis	nonSignal	nonSignal
NZ_CP011132.1	4339618	4339672	-	NZ_CP011132.1_ORF.83660	1	LIIIYHKEMPGDYLKLID	Citrobacter	Citrobacter_167040	nonTM	nonCDD	nonDis	nonSignal	nonSignal
NZ_CP011132.1	3759613	3759805	-	NZ_CP011132.1_ORF.85725	1	LQSFVLFQLILHHGLIKIKRKIIVFRSVSQKKHNESIQPTFLPFLSAFFGLHSDKRKALIGETK	Citrobacter	Citrobacter_11214	nonTM	nonCDD	nonDis	nonSignal	nonSignal
NZ_CP011132.1	3436492	3436537	-	NZ_CP011132.1_ORF.86923	1	MIKSVQSVGRVIFIL	Citrobacter	Citrobacter_199090	nonTM	nonCDD	nonDis	nonSignal	nonSignal
NZ_CP011132.1	3188998	3189043	-	NZ_CP011132.1_ORF.87793	1	LMQPFCISDFEGCYE	Citrobacter	Citrobacter_199094	nonTM	nonCDD	nonDis	nonSignal	nonSignal
NZ_CP011132.1	3173194	3173254	-	NZ_CP011132.1_ORF.87852	1	MILCKFMSVGPVSIAPPGNR	Citrobacter	Citrobacter_148440	nonTM	nonCDD	nonDis	nonSignal	nonSignal
NZ_CP011132.1	3067561	3067756	-	NZ_CP011132.1_ORF.88218	1	VAIGLLCTRFMVISKQIYPPYFKLHVRWLSSLTPVTYWSTLPGIHGVVAFLQLELFKVLCVVRNL	Citrobacter	Citrobacter_10623	nonTM	nonCDD	nonDis	nonSignal	nonSignal
NZ_CP011132.1	2653909	2653972	-	NZ_CP011132.1_ORF.89807	1	MLSLTGFYVVDRDKNRNCLVL	Citrobacter	Citrobacter_140015	nonTM	nonCDD	nonDis	nonSignal	nonSignal
NZ_CP011132.1	2389639	2389702	-	NZ_CP011132.1_ORF.90755	1	MPYVFLCCGRARNDEACKNIT	Citrobacter	Citrobacter_140019	nonTM	nonCDD	nonDis	nonSignal	nonSignal
NZ_CP011132.1	2332927	2332981	-	NZ_CP011132.1_ORF.90942	1	MLNGALNCWRKRWISSAM	Citrobacter	Citrobacter_167056	nonTM	nonCDD	nonDis	nonSignal	nonSignal
NZ_CP011132.1	2049721	2049835	-	NZ_CP011132.1_ORF.91991	1	MSFSAEFMYAITVILRCDAALLWRINFPLQLFQNWHLS	Citrobacter	Citrobacter_50251	TRANSMEMBRANE	nonCDD	nonDis	nonSignal	nonSignal
NZ_CP011132.1	1772590	1772650	-	NZ_CP011132.1_ORF.92970	1	MSFTMNPLPFKARTTLNGRD	Citrobacter	Citrobacter_148451	nonTM	nonCDD	consensus disorder prediction	nonSignal	nonSignal
NZ_CP011132.1	1394185	1394260	-	NZ_CP011132.1_ORF.94393	1	LNAINKYYRFTSRNSLPTLCASVIH	Citrobacter	Citrobacter_110730	nonTM	nonCDD	nonDis	nonSignal	nonSignal
NZ_CP011132.1	700186	700336	-	NZ_CP011132.1_ORF.96883	1	LHLRSSCSYHPLHQALLSQPVWTRTARKNRSVQEVREDFEHCPGPEWQVK	Citrobacter	Citrobacter_24750	nonTM	nonCDD	nonDis	nonSignal	nonSignal
NZ_CP011132.1	442405	442456	-	NZ_CP011132.1_ORF.97719	1	MAVLAPYPAYSLCRMNM	Citrobacter	Citrobacter_177398	nonTM	nonCDD	nonDis	nonSignal	nonSignal
NZ_CP011132.1	5320479	5320527	-	NZ_CP011132.1_ORF.100168	1	MRTGLRQIYLQAIWRG	Citrobacter	Citrobacter_188454	nonTM	nonCDD	nonDis	nonSignal	nonSignal
NZ_CP011132.1	4755282	4755495	-	NZ_CP011132.1_ORF.102151	1	VTGVSGQSQRRGSAKDEVEKAETVNSGSAEPDQVKTCEGNKSNSALCVSLYGRRTSITPPSSDKPSPYFLE	Citrobacter	Citrobacter_7665	nonTM	nonCDD	consensus disorder prediction	nonSignal	nonSignal
NZ_CP011132.1	4567944	4567989	-	NZ_CP011132.1_ORF.102817	1	MPLHPALFFRGIARF	Citrobacter	Citrobacter_199140	nonTM	nonCDD	nonDis	nonSignal	nonSignal
NZ_CP011132.1	4533606	4533654	-	NZ_CP011132.1_ORF.102916	1	VSFPFPYSNVSERLSS	Citrobacter	Citrobacter_188462	nonTM	nonCDD	nonDis	nonSignal	nonSignal
NZ_CP011132.1	4276122	4276170	-	NZ_CP011132.1_ORF.103828	1	LNSIFIKIKLLKCSKW	Citrobacter	Citrobacter_188465	nonTM	nonCDD	nonDis	nonSignal	nonSignal
NZ_CP011132.1	4058487	4058547	-	NZ_CP011132.1_ORF.104596	1	MFLPDGAALIRPTKCTMSSL	Citrobacter	Citrobacter_148465	nonTM	nonCDD	nonDis	nonSignal	nonSignal
NZ_CP011132.1	4051806	4051854	-	NZ_CP011132.1_ORF.104618	1	LLASLIPGCARNPHVH	Citrobacter	Citrobacter_188469	nonTM	nonCDD	nonDis	nonSignal	nonSignal
NZ_CP011132.1	3790647	3790731	-	NZ_CP011132.1_ORF.105608	1	VAHRLPGLRPGCRPDKRSAIRLQSATRQ	Citrobacter	Citrobacter_92490	nonTM	nonCDD	consensus disorder prediction	nonSignal	nonSignal
NZ_CP011132.1	3630732	3630777	-	NZ_CP011132.1_ORF.106259	1	LWTTFNRIQDNGIKS	Citrobacter	Citrobacter_199151	nonTM	nonCDD	nonDis	nonSignal	nonSignal
NZ_CP011132.1	3345225	3345381	-	NZ_CP011132.1_ORF.107313	1	LVRLFGTLFVLCLLHQPARMRRFFFAPTLLSLLLPCSCNLPPLFYRIVRKGS	Citrobacter	Citrobacter_21952	TRANSMEMBRANE	nonCDD	nonDis	nonSignal	SIGNAL_PEPTIDE
NZ_CP011132.1	2967780	2967837	-	NZ_CP011132.1_ORF.108628	1	VMLPGSNTIEFCDKLIAIE	Citrobacter	Citrobacter_157163	nonTM	nonCDD	nonDis	nonSignal	nonSignal
NZ_CP011132.1	1757211	1757259	-	NZ_CP011132.1_ORF.113040	1	LNIFQILCFRGCLCLP	Citrobacter	Citrobacter_188484	nonTM	nonCDD	nonDis	nonSignal	nonSignal
NZ_CP011132.1	1458414	1458462	-	NZ_CP011132.1_ORF.114089	1	MVGAFNLPVSSKRIHG	Citrobacter	Citrobacter_188486	nonTM	nonCDD	nonDis	nonSignal	nonSignal
NZ_CP011132.1	1008960	1009167	-	NZ_CP011132.1_ORF.115673	1	MNSPGFPVCKPGAYYGRCRSKRELTCGNKKQTFPLRRSFYAIFRFSIPHKSFRFPIPLCQTAKIVINVK	Citrobacter	Citrobacter_8602	nonTM	nonCDD	nonDis	nonSignal	nonSignal
NZ_CP011132.1	513150	513240	-	NZ_CP011132.1_ORF.117293	1	LCFLTDRGAEITGAGKSIVFSVSKAGISLV	Citrobacter	Citrobacter_81837	nonTM	nonCDD	nonDis	nonSignal	nonSignal
NZ_CP011612.1	425646	425706	+	NZ_CP011612.1_ORF.1636	1	VTLRLPGLRVRCNVWVLWAG	Citrobacter	Citrobacter_148495	nonTM	nonCDD	nonDis	nonSignal	nonSignal
NZ_CP011612.1	1369983	1370100	+	NZ_CP011612.1_ORF.5288	1	VSDFPTLALSRSGGTGISQPISDGAPRVMKIESLYFLPA	Citrobacter	Citrobacter_47402	nonTM	nonCDD	consensus disorder prediction	nonSignal	nonSignal
NZ_CP011612.1	1507809	1507971	+	NZ_CP011612.1_ORF.5794	1	MGCRGSEVQILSCRPKIPKKPTLGLVFLCLRFIIPEYYYGFQYRFYYLPMHKLG	Citrobacter	Citrobacter_19615	TRANSMEMBRANE	nonCDD	nonDis	nonSignal	nonSignal
NZ_CP011612.1	2028882	2028975	+	NZ_CP011612.1_ORF.7670	1	MATQKRLIRPTKSTTCLPDKRSAIRQTGQKQ	Citrobacter	Citrobacter_77006	nonTM	nonCDD	consensus disorder prediction	nonSignal	nonSignal
NZ_CP011612.1	2537337	2537427	+	NZ_CP011612.1_ORF.9449	1	LPRFRIFGMEQPLVCLVCITVCVTFSPIKA	Citrobacter	Citrobacter_81842	TRANSMEMBRANE	nonCDD	nonDis	nonSignal	nonSignal
NZ_CP011612.1	3570591	3570654	+	NZ_CP011612.1_ORF.13274	1	VCSCRMRRKRLIRPTKATTIP	Citrobacter	Citrobacter_140093	nonTM	nonCDD	nonDis	nonSignal	nonSignal
NZ_CP011612.1	3955995	3956091	+	NZ_CP011612.1_ORF.14773	1	MFAVFRICAYLFLLHLSRIQEKLLFLFVFING	Citrobacter	Citrobacter_72330	nonTM	nonCDD	nonDis	nonSignal	SIGNAL_PEPTIDE
NZ_CP011612.1	154399	154453	+	NZ_CP011612.1_ORF.19181	1	LHLNHLYPHLRKSQRGCL	Citrobacter	Citrobacter_167137	nonTM	nonCDD	nonDis	nonSignal	nonSignal
NZ_CP011612.1	1645897	1645951	+	NZ_CP011612.1_ORF.24679	1	MLHLINLFGILFFIKKIR	Citrobacter	Citrobacter_167143	nonTM	nonCDD	nonDis	nonSignal	nonSignal
NZ_CP011612.1	2954788	2954968	+	NZ_CP011612.1_ORF.29323	1	VLQWQLFAAILELLRIKVSPRFVARFIPNNVRGFSLSSNLCRRGSSPRNIAPHRVNPACC	Citrobacter	Citrobacter_13949	nonTM	nonCDD	nonDis	nonSignal	nonSignal
NZ_CP011612.1	3642934	3642979	+	NZ_CP011612.1_ORF.31908	1	MVVYPSHSQILSIIK	Citrobacter	Citrobacter_199207	nonTM	nonCDD	nonDis	nonSignal	nonSignal
NZ_CP011612.1	3821962	3822019	+	NZ_CP011612.1_ORF.32556	1	MCIEVVILRDGFQTNADVT	Citrobacter	Citrobacter_157214	nonTM	nonCDD	nonDis	nonSignal	nonSignal
NZ_CP011612.1	4430224	4430299	+	NZ_CP011612.1_ORF.34802	1	MALRLSGLRVAIAGRIRRFTPPSGT	Citrobacter	Citrobacter_110772	nonTM	nonCDD	nonDis	nonSignal	nonSignal
NZ_CP011612.1	4522720	4522765	+	NZ_CP011612.1_ORF.35166	1	MTVLSFSCHRLNRVT	Citrobacter	Citrobacter_199210	nonTM	nonCDD	nonDis	nonSignal	nonSignal
NZ_CP011612.1	71270	71315	+	NZ_CP011612.1_ORF.37131	1	MLFPCRASRTKGVRS	Citrobacter	Citrobacter_199212	nonTM	nonCDD	nonDis	nonSignal	nonSignal
NZ_CP011612.1	605699	605747	+	NZ_CP011612.1_ORF.39158	1	VKLRLVFFKNLFRGNS	Citrobacter	Citrobacter_188532	nonTM	nonCDD	nonDis	nonSignal	nonSignal
NZ_CP011612.1	1507775	1507913	+	NZ_CP011612.1_ORF.42487	1	MARLSVFHKRCHGVSGVGGSNPLVPTKNPKKTNLRVGFFMSEIHHS	Citrobacter	Citrobacter_31292	nonTM	nonCDD	nonDis	nonSignal	nonSignal
NZ_CP011612.1	3090965	3091106	+	NZ_CP011612.1_ORF.48160	1	MKNVFMAMVIALVTITASSTVFACPKGEHPHGGTGSHHKGGWCSYDQ	Citrobacter	Citrobacter_29495	nonTM	nonCDD	consensus disorder prediction	SignalP-noTM	SIGNAL_PEPTIDE
NZ_CP011612.1	3342995	3343043	+	NZ_CP011612.1_ORF.49080	1	VFLFSARTLSGLTQAG	Citrobacter	Citrobacter_188540	nonTM	nonCDD	nonDis	nonSignal	nonSignal
NZ_CP011612.1	4785926	4785992	+	NZ_CP011612.1_ORF.54673	1	MSVHSNVRTFNYVWTLCRRLNI	Citrobacter	Citrobacter_132307	nonTM	nonCDD	nonDis	nonSignal	nonSignal
NZ_CP011612.1	4831009	4831126	-	NZ_CP011612.1_ORF.56021	1	VSISPLFRWPNSVNHYTYTWLNDFYHLQPLLFSIRPRCR	Citrobacter	Citrobacter_47406	nonTM	nonCDD	nonDis	nonSignal	nonSignal
NZ_CP011612.1	3457459	3457576	-	NZ_CP011612.1_ORF.60818	1	MTDCCIPQQNPALYPFTHRVIHKPHDRFYDPLVISASFN	Citrobacter	Citrobacter_47410	nonTM	nonCDD	nonDis	nonSignal	nonSignal
NZ_CP011612.1	2586496	2586559	-	NZ_CP011612.1_ORF.64012	1	MSDGGVNALSDLQGRRAIFRT	Citrobacter	Citrobacter_140126	nonTM	nonCDD	nonDis	nonSignal	nonSignal
NZ_CP011612.1	2056918	2057125	-	NZ_CP011612.1_ORF.65992	1	VRRNLIESPFFFSSLFFFVLPIFSILLGVMPFPTKFPFVHCFRKLPIYLLIKHSFCRFCRLIAREMCKR	Citrobacter	Citrobacter_8605	TRANSMEMBRANE	nonCDD	nonDis	nonSignal	nonSignal
NZ_CP011612.1	1799623	1799770	-	NZ_CP011612.1_ORF.66963	1	LPAHSLISCVFHVADALAAFVYPGHIVFYAPGDARTCRLPATRNPLEMN	Citrobacter	Citrobacter_26250	nonTM	nonCDD	nonDis	nonSignal	nonSignal
NZ_CP011612.1	1699444	1699498	-	NZ_CP011612.1_ORF.67299	1	LQVYRPVALCLPGLPHMP	Citrobacter	Citrobacter_167172	nonTM	nonCDD	nonDis	nonSignal	nonSignal
NZ_CP011612.1	1653445	1653493	-	NZ_CP011612.1_ORF.67475	1	MSARESNSMQVKDFCN	Citrobacter	Citrobacter_188549	nonTM	nonCDD	nonDis	nonSignal	nonSignal
NZ_CP011612.1	794539	794587	-	NZ_CP011612.1_ORF.70840	1	VTPFYPPKRRRYIRSI	Citrobacter	Citrobacter_188554	nonTM	nonCDD	nonDis	nonSignal	nonSignal
NZ_CP011612.1	253855	253903	-	NZ_CP011612.1_ORF.73001	1	VISSFHTAWARSGPGH	Citrobacter	Citrobacter_188555	nonTM	nonCDD	nonDis	nonSignal	nonSignal
NZ_CP011612.1	4833237	4833285	-	NZ_CP011612.1_ORF.74546	1	MPHRVHLLLSTSQHTM	Citrobacter	Citrobacter_188561	nonTM	nonCDD	nonDis	nonSignal	nonSignal
NZ_CP011612.1	3777822	3777873	-	NZ_CP011612.1_ORF.78388	1	LSGGVSFPAILPAIPGR	Citrobacter	Citrobacter_177512	nonTM	nonCDD	nonDis	nonSignal	nonSignal
NZ_CP011612.1	3743490	3743550	-	NZ_CP011612.1_ORF.78486	1	MRITLSGYRYAHTQLVSPNV	Citrobacter	Citrobacter_148543	nonTM	nonCDD	nonDis	nonSignal	nonSignal
NZ_CP011612.1	2237067	2237226	-	NZ_CP011612.1_ORF.84136	1	LKRHPDPTGRRNKTNESRSDDFPAGSLGCKGGGGEPPLHVHRNLCFRETINMR	Citrobacter	Citrobacter_20750	nonTM	nonCDD	consensus disorder prediction	nonSignal	nonSignal
NZ_CP011612.1	1412922	1413111	-	NZ_CP011612.1_ORF.87256	1	MRQTGLNANALSGLADRQQYQKIILNTPVTTNSPIRKIIRITHSRIFINFPFFGKFRLSIGKY	Citrobacter	Citrobacter_11831	nonTM	nonCDD	nonDis	nonSignal	nonSignal
NZ_CP011612.1	1390959	1391004	-	NZ_CP011612.1_ORF.87319	1	VKFALNQIKHHFTLR	Citrobacter	Citrobacter_199248	nonTM	nonCDD	nonDis	nonSignal	nonSignal
NZ_CP011612.1	1078263	1078308	-	NZ_CP011612.1_ORF.88617	1	MLNPFLSTCYDNLLS	Citrobacter	Citrobacter_199252	nonTM	nonCDD	nonDis	nonSignal	nonSignal
NZ_CP011612.1	4746482	4746545	-	NZ_CP011612.1_ORF.93475	1	MENFKKRSIFRKFFTQKFSDI	Citrobacter	Citrobacter_140145	nonTM	nonCDD	nonDis	nonSignal	nonSignal
NZ_CP011612.1	4569362	4569410	-	NZ_CP011612.1_ORF.94109	1	VLEALPKIILGIYSPL	Citrobacter	Citrobacter_188579	nonTM	nonCDD	nonDis	nonSignal	nonSignal
NZ_CP011612.1	4319036	4319126	-	NZ_CP011612.1_ORF.95000	1	MIQYKKVRKLIITQIYNTQLWINNADRQRC	Citrobacter	Citrobacter_81873	nonTM	nonCDD	nonDis	nonSignal	nonSignal
NZ_CP011612.1	4184480	4184594	-	NZ_CP011612.1_ORF.95448	1	MPNNYKTLMPNAQCPMPNAQCPMPYRPSDNLPLSTGLA	Citrobacter	Citrobacter_50278	nonTM	nonCDD	nonDis	nonSignal	nonSignal
NZ_CP011612.1	3090428	3090512	-	NZ_CP011612.1_ORF.99434	1	LGSRYTLASFSRRVGRISVSAIRHQVNL	Citrobacter	Citrobacter_92541	nonTM	nonCDD	nonDis	nonSignal	nonSignal
NZ_CP011612.1	939041	939095	-	NZ_CP011612.1_ORF.107648	1	MRLFLSPLQELSHRECRR	Citrobacter	Citrobacter_167199	nonTM	nonCDD	nonDis	nonSignal	nonSignal
NZ_CP011612.1	307997	308099	-	NZ_CP011612.1_ORF.110090	1	VFCPGWHRIRHIKRDRIRFLYSVQGNGSWERAVR	Citrobacter	Citrobacter_64064	nonTM	nonCDD	nonDis	nonSignal	nonSignal
NZ_CP073043.1	1865133	1865181	+	NZ_CP073043.1_ORF.7183	1	LVKCTPVSIPVIVADG	Citrobacter	Citrobacter_188594	nonTM	nonCDD	nonDis	nonSignal	nonSignal
NZ_CP073043.1	2325099	2325147	+	NZ_CP073043.1_ORF.8981	1	MWTRIRKISGVMISRG	Citrobacter	Citrobacter_188599	nonTM	nonCDD	nonDis	nonSignal	nonSignal
NZ_CP073043.1	2957832	2957892	+	NZ_CP073043.1_ORF.11422	1	VLMRTSAPRSQRTFLSPLMY	Citrobacter	Citrobacter_148570	nonTM	nonCDD	nonDis	nonSignal	nonSignal
NZ_CP073043.1	2958981	2959053	+	NZ_CP073043.1_ORF.11424	1	MSFQPSHAKSRLLFPSNIHIIRFL	Citrobacter	Citrobacter_117648	nonTM	nonCDD	nonDis	nonSignal	nonSignal
NZ_CP073043.1	601213	601402	+	NZ_CP073043.1_ORF.20932	1	VVFYCYIPFILQAACALATFVHPSHIVIYAPGNSLTCRLHATRIILVIALENIVYCYYVLVIN	Citrobacter	Citrobacter_11833	TRANSMEMBRANE	nonCDD	nonDis	nonSignal	nonSignal
NZ_CP073043.1	923326	923422	+	NZ_CP073043.1_ORF.22057	1	MRMILSCLISPDSTPPQYQILPPSRMSMVLSL	Citrobacter	Citrobacter_72359	nonTM	nonCDD	nonDis	nonSignal	nonSignal
NZ_CP073043.1	1000684	1000873	+	NZ_CP073043.1_ORF.22347	1	MLPPRGNKTPTKRQFREASSIPLGLCHKQPHSPLAMLCFCTVRVSGTPSYTFPVSSRKGSESE	Citrobacter	Citrobacter_11834	nonTM	nonCDD	nonDis	nonSignal	nonSignal
NZ_CP073043.1	1616596	1616656	+	NZ_CP073043.1_ORF.24692	1	MLAFPFSVQPIVLPVKKSVR	Citrobacter	Citrobacter_148577	nonTM	nonCDD	nonDis	nonSignal	nonSignal
NZ_CP073043.1	3509308	3509458	+	NZ_CP073043.1_ORF.31652	1	LVRRDGCAGGAQEMRIQKNPRRGGLFEVNYLQALYSIIRSIQDNFMQSQH	Citrobacter	Citrobacter_24771	nonTM	nonCDD	nonDis	nonSignal	nonSignal
NZ_CP073043.1	4787437	4787536	+	NZ_CP073043.1_ORF.36215	1	VSVEAHYRELFQADKGKFKIIFRVRIFYSLRLF	Citrobacter	Citrobacter_68056	nonTM	nonCDD	nonDis	nonSignal	nonSignal
NZ_CP073043.1	4904011	4904170	+	NZ_CP073043.1_ORF.36653	1	MLDMVYQSAPLVVINSLPLLFSLNFLFRVRIFGFSLNHINKIGLCMCNSLFMR	Citrobacter	Citrobacter_20752	TRANSMEMBRANE	nonCDD	nonDis	nonSignal	nonSignal
NZ_CP073043.1	228392	228437	+	NZ_CP073043.1_ORF.37529	1	MRDTNTNGSAVLFTE	Citrobacter	Citrobacter_199283	nonTM	nonCDD	nonDis	nonSignal	nonSignal
NZ_CP073043.1	2331701	2331785	+	NZ_CP073043.1_ORF.45511	1	MITSACFRLSVPRLKRTKVVESFSLKLV	Citrobacter	Citrobacter_92556	nonTM	nonCDD	nonDis	nonSignal	nonSignal
NZ_CP073043.1	3509234	3509417	+	NZ_CP073043.1_ORF.49762	1	LPHRKSARRGSPALTDFLKGSFQMDWFDVMDARAVRRKCGYKKTRAVAGFSRLIIYRRYTP	Citrobacter	Citrobacter_13196	nonTM	nonCDD	nonDis	nonSignal	nonSignal
NZ_CP073043.1	3772107	3772155	-	NZ_CP073043.1_ORF.59356	1	LHFRLRAASQARRFLR	Citrobacter	Citrobacter_188627	nonTM	nonCDD	nonDis	nonSignal	nonSignal
NZ_CP073043.1	2029620	2029680	-	NZ_CP073043.1_ORF.66002	1	VPLNSLSTINPEALIISSSQ	Citrobacter	Citrobacter_148591	nonTM	nonCDD	nonDis	nonSignal	nonSignal
NZ_CP073043.1	1829469	1829556	-	NZ_CP073043.1_ORF.66724	1	LCSKCTVSFCYLNQEIEVRSNIIGRLYVC	Citrobacter	Citrobacter_87026	nonTM	nonCDD	nonDis	nonSignal	nonSignal
NZ_CP073043.1	706848	706896	-	NZ_CP073043.1_ORF.70776	1	LTQFYEYCLQQLYLYE	Citrobacter	Citrobacter_188632	nonTM	nonCDD	nonDis	nonSignal	nonSignal
NZ_CP073043.1	2948717	2948762	-	NZ_CP073043.1_ORF.80628	1	LIMILFLLNKLKGFA	Citrobacter	Citrobacter_199309	nonTM	nonCDD	nonDis	nonSignal	nonSignal
NZ_CP073043.1	1862174	1862252	-	NZ_CP073043.1_ORF.84794	1	MLAVPGTTSLACVISLTQAYFFPVIY	Citrobacter	Citrobacter_104381	nonTM	nonCDD	nonDis	nonSignal	SIGNAL_PEPTIDE
NZ_CP073043.1	1861745	1861934	-	NZ_CP073043.1_ORF.84795	1	LAKMDTKRRLKRALSAIDDAMTVLKRTRSKVENGRSDINRAISELDDAESNIRKAIRELPDDV	Citrobacter	Citrobacter_11837	nonTM	nonCDD	nonDis	nonSignal	nonSignal
NZ_CP073043.1	223847	223937	-	NZ_CP073043.1_ORF.90749	1	VMPDAATALSGLLTAPNCRPDKRSAIGHYS	Citrobacter	Citrobacter_81901	nonTM	nonCDD	nonDis	nonSignal	nonSignal
NZ_CP073043.1	4523098	4523146	-	NZ_CP073043.1_ORF.92948	1	MKTPLRRGFFTSLIQN	Citrobacter	Citrobacter_188641	nonTM	nonCDD	nonDis	nonSignal	nonSignal
NZ_CP073043.1	3831319	3831436	-	NZ_CP073043.1_ORF.95484	1	VILLIRNAKVVGSTPIIGTIKIKFLRKILSFSHQKIIFM	Citrobacter	Citrobacter_47426	nonTM	nonCDD	nonDis	nonSignal	nonSignal
NZ_CP073043.1	2948638	2948722	-	NZ_CP073043.1_ORF.98902	1	LRSVSQNPQTKFVVLFNQDVTFTKQNDS	Citrobacter	Citrobacter_92572	nonTM	nonCDD	nonDis	nonSignal	nonSignal
NZ_CP073043.1	2572756	2572801	-	NZ_CP073043.1_ORF.100411	1	MVLTTLVRIMYIMLN	Citrobacter	Citrobacter_199316	nonTM	nonCDD	nonDis	nonSignal	nonSignal
NZ_CP073043.1	1873225	1873270	-	NZ_CP073043.1_ORF.103060	1	MVKTSTFIYTLIIRL	Citrobacter	Citrobacter_199321	nonTM	nonCDD	nonDis	nonSignal	nonSignal
NZ_CP073048.1	715794	715860	+	NZ_CP073048.1_ORF.2693	1	LSVLSRALSPVRQGFLLFVFPL	Citrobacter	Citrobacter_132371	nonTM	nonCDD	nonDis	nonSignal	nonSignal
NZ_CP073048.1	1534218	1534302	+	NZ_CP073048.1_ORF.5825	1	MATDVLSGLRVLCCLCRMATDVLSGLRV	Citrobacter	Citrobacter_92580	nonTM	nonCDD	nonDis	nonSignal	nonSignal
NZ_CP073048.1	2909043	2909175	+	NZ_CP073048.1_ORF.11241	1	LKSKNDDDVIQRYSIQAKQNYLRRLQDDTSNFSTLLAQIFFILK	Citrobacter	Citrobacter_35268	nonTM	nonCDD	nonDis	nonSignal	nonSignal
NZ_CP073048.1	3405045	3405099	+	NZ_CP073048.1_ORF.13080	1	MRRKRLIQPTLLQPCISP	Citrobacter	Citrobacter_167269	nonTM	nonCDD	nonDis	nonSignal	nonSignal
NZ_CP073048.1	3644142	3644235	+	NZ_CP073048.1_ORF.13905	1	MALRLSGLLPPSKRPFWHVYCFVLQGKRCFG	Citrobacter	Citrobacter_77055	nonTM	nonCDD	nonDis	nonSignal	nonSignal
NZ_CP073048.1	202018	202213	+	NZ_CP073048.1_ORF.19792	1	VAFVGLISEAPSGKTSRYNRHCRMRRKRLIRPTGEALAGRIFCFSDPTFDLHFICKNCAPLPTDC	Citrobacter	Citrobacter_10633	nonTM	nonCDD	nonDis	nonSignal	nonSignal
NZ_CP073048.1	1395637	1395817	+	NZ_CP073048.1_ORF.24343	1	LPTCFRKAGRASMDAGSGRALQGRYLAPGPVAWRNKRRVLRSNNFPAGSRDCKGRDGERP	Citrobacter	Citrobacter_13959	nonTM	nonCDD	nonDis	nonSignal	nonSignal
NZ_CP073048.1	2187025	2187229	+	NZ_CP073048.1_ORF.27378	1	MIQQVTLPHGLCGSFPAIRPVTGRRPRRFSLFMKIFRHLPFPFFFSLIHCFNCKHPLKRKEMISLKNG	Citrobacter	Citrobacter_9090	TRANSMEMBRANE	nonCDD	nonDis	nonSignal	nonSignal
NZ_CP073048.1	3411112	3411292	+	NZ_CP073048.1_ORF.31957	1	VHILSCSTDEKRDLSSRRCCSLASAYAFNAHCGHRSGHKGCLNDGVGKLRKNNFSQELWI	Citrobacter	Citrobacter_13960	nonTM	nonCDD	nonDis	nonSignal	nonSignal
NZ_CP073048.1	927419	927473	+	NZ_CP073048.1_ORF.41631	1	LIAFTYQSKGIFLSQKCS	Citrobacter	Citrobacter_167280	nonTM	nonCDD	nonDis	nonSignal	nonSignal
NZ_CP073048.1	4614977	4615037	+	NZ_CP073048.1_ORF.55323	1	VMCLMRCAYQAYKIRSARPL	Citrobacter	Citrobacter_148635	nonTM	nonCDD	nonDis	nonSignal	nonSignal
NZ_CP073048.1	4845575	4845734	+	NZ_CP073048.1_ORF.56185	1	LDTVSHEELPGTCPSGYLICHFEPGQCSRPSRTACTLGFLRAVRVQTACNDNA	Citrobacter	Citrobacter_20755	nonTM	nonCDD	nonDis	nonSignal	nonSignal
NZ_CP073048.1	1767064	1767175	-	NZ_CP073048.1_ORF.69720	1	LHRDDFPAGSQGCKGGGGEPPLHVHGYLRFREMTPLR	Citrobacter	Citrobacter_53433	nonTM	nonCDD	consensus disorder prediction	nonSignal	nonSignal
NZ_CP073048.1	1395325	1395490	-	NZ_CP073048.1_ORF.71099	1	MDAGRVDGLQGRRLVPDPTGRRHKTNESHRDDFPAGSLGCKGGGGEPPLHVHGYL	Citrobacter	Citrobacter_18516	nonTM	nonCDD	consensus disorder prediction	nonSignal	nonSignal
NZ_CP073048.1	1167645	1167750	-	NZ_CP073048.1_ORF.90880	1	LPGDACLPGLQFINLHKIIQVASRRQTNVSPGAYK	Citrobacter	Citrobacter_60310	nonTM	nonCDD	nonDis	nonSignal	nonSignal
NZ_CP073048.1	702354	702423	-	NZ_CP073048.1_ORF.92477	1	LSCYSAINSGNSKMHSQPLDEKY	Citrobacter	Citrobacter_124965	nonTM	nonCDD	consensus disorder prediction	nonSignal	nonSignal
NZ_CP073048.1	3584312	3584417	-	NZ_CP073048.1_ORF.100779	1	VVAGWRRSVLSGLRVTYLVGLISEAPSGNISAGNL	Citrobacter	Citrobacter_60313	nonTM	nonCDD	nonDis	nonSignal	nonSignal
NZ_CP073048.1	2822549	2822603	-	NZ_CP073048.1_ORF.103797	1	LPVYSDLGAFFQTGVYRQ	Citrobacter	Citrobacter_167297	nonTM	nonCDD	nonDis	nonSignal	nonSignal
NZ_CP073048.1	341309	341399	-	NZ_CP073048.1_ORF.112769	1	VSASPYPAYGVDMCSFVGPVSASATGQSAP	Citrobacter	Citrobacter_81927	nonTM	nonCDD	nonDis	nonSignal	nonSignal
NZ_CP073007.1	303489	303540	+	NZ_CP073007.1_ORF.1163	1	MPRCCQRLIRPTNYTQP	Citrobacter	Citrobacter_177643	nonTM	nonCDD	nonDis	nonSignal	nonSignal
NZ_CP073007.1	406410	406458	+	NZ_CP073007.1_ORF.1527	1	LTLHFSLFSSCYPIIF	Citrobacter	Citrobacter_188696	nonTM	nonCDD	nonDis	nonSignal	nonSignal
NZ_CP073007.1	3818916	3819063	+	NZ_CP073007.1_ORF.13992	1	LPDAACRLIRPTGAGLNVFCRPDKRSASGNAAVHCRMLRAALSGLQGPG	Citrobacter	Citrobacter_26268	nonTM	nonCDD	nonDis	nonSignal	nonSignal
NZ_CP073007.1	5079582	5079627	+	NZ_CP073007.1_ORF.18838	1	MPLPAAALQGFTSSA	Citrobacter	Citrobacter_199403	nonTM	nonCDD	nonDis	nonSignal	nonSignal
NZ_CP073007.1	198082	198130	+	NZ_CP073007.1_ORF.19822	1	MRLPVCRLCTICVLPA	Citrobacter	Citrobacter_188706	nonTM	nonCDD	nonDis	nonSignal	nonSignal
NZ_CP073007.1	3409792	3409903	+	NZ_CP073007.1_ORF.31684	1	VPGGAIAYRARRFCRPDKASAVIRHFPPPRGINSSYP	Citrobacter	Citrobacter_53442	nonTM	nonCDD	nonDis	nonSignal	nonSignal
NZ_CP073007.1	3452704	3452764	+	NZ_CP073007.1_ORF.31839	1	MNLQELYVFVLCAHLVCQML	Citrobacter	Citrobacter_148670	nonTM	nonCDD	nonDis	nonSignal	nonSignal
NZ_CP073007.1	4585912	4586014	+	NZ_CP073007.1_ORF.36091	1	MLRCCRPDKAKPPSGAMPGGAVLTGPTSGGFPGR	Citrobacter	Citrobacter_64107	nonTM	nonCDD	consensus disorder prediction	nonSignal	nonSignal
NZ_CP073007.1	335489	335537	+	NZ_CP073007.1_ORF.39334	1	MVIIKNSGFGGKSVRR	Citrobacter	Citrobacter_188714	nonTM	nonCDD	nonDis	nonSignal	nonSignal
NZ_CP073007.1	2529173	2529296	+	NZ_CP073007.1_ORF.47306	1	VPDGALLIRPTNDNQSTKKGNLDSPFYPPFRSCFLSGIALA	Citrobacter	Citrobacter_42050	nonTM	nonCDD	consensus disorder prediction	nonSignal	nonSignal
NZ_CP073007.1	3376430	3376493	+	NZ_CP073007.1_ORF.50589	1	VQKKRVTFWQPAFLCVNVSAR	Citrobacter	Citrobacter_140240	nonTM	nonCDD	nonDis	nonSignal	nonSignal
NZ_CP073007.1	3387662	3387716	+	NZ_CP073007.1_ORF.50633	1	LCQGSNSSYRTWRRIITS	Citrobacter	Citrobacter_167322	nonTM	nonCDD	nonDis	nonSignal	nonSignal
NZ_CP073007.1	4572626	4572740	+	NZ_CP073007.1_ORF.55123	1	VGSSPTPGTMGKKRIIKAISSVVKPPPGGFFVPVFYKS	Citrobacter	Citrobacter_50317	nonTM	nonCDD	nonDis	nonSignal	nonSignal
NZ_CP073007.1	1513828	1513906	-	NZ_CP073007.1_ORF.70828	1	MYLRRDSKKLPGGGVNAVFGLQNKPV	Citrobacter	Citrobacter_104442	nonTM	nonCDD	nonDis	nonSignal	nonSignal
NZ_CP073007.1	5132982	5133051	-	NZ_CP073007.1_ORF.76592	1	LSSTMMTIKHQIQPLSTLVRIMY	Citrobacter	Citrobacter_124991	nonTM	nonCDD	nonDis	nonSignal	nonSignal
NZ_CP073007.1	4816290	4816491	-	NZ_CP073007.1_ORF.77818	1	MISSKIHLHSRQVNNLALHYIMTYKSSSIKNENIRILRYVTLILSIVNIVDKLSSGSFLFLINGPQQ	Citrobacter	Citrobacter_9579	TRANSMEMBRANE	nonCDD	nonDis	nonSignal	nonSignal
NZ_CP073007.1	4054548	4054638	-	NZ_CP073007.1_ORF.80671	1	MKALITRSLMRPFYFLAFTFNRINRQFREQ	Citrobacter	Citrobacter_81952	nonTM	nonCDD	nonDis	nonSignal	nonSignal
NZ_CP073007.1	3905460	3905505	-	NZ_CP073007.1_ORF.81201	1	VPDAQMLIRPTPRAY	Citrobacter	Citrobacter_199432	nonTM	nonCDD	nonDis	nonSignal	nonSignal
NZ_CP073007.1	1797222	1797375	-	NZ_CP073007.1_ORF.88905	1	MPGGARAYRANLNSFRASMPVFFCVSPNTAKYFLNYGIASVFQQNMLDYKC	Citrobacter	Citrobacter_23363	nonTM	nonCDD	nonDis	nonSignal	nonSignal
NZ_CP073007.1	1771935	1771998	-	NZ_CP073007.1_ORF.88999	1	LPSLMARNALPATPARLRGRF	Citrobacter	Citrobacter_140256	nonTM	nonCDD	nonDis	nonSignal	nonSignal
NZ_CP073007.1	694551	694710	-	NZ_CP073007.1_ORF.93066	1	LTRFARPCRAARSLRSRSVQLAAPAVEPRSGLLIPPQICNMRKKSPYLRTSSS	Citrobacter	Citrobacter_20763	nonTM	nonCDD	nonDis	nonSignal	nonSignal
NZ_CP073007.1	73521	73605	-	NZ_CP073007.1_ORF.95455	1	LLLILTGRKSQGGIGIKKNDKKQICFFI	Citrobacter	Citrobacter_92625	nonTM	nonCDD	nonDis	nonSignal	nonSignal
NZ_CP073007.1	4330367	4330550	-	NZ_CP073007.1_ORF.98758	1	LFSSCPREEGTRAVSDFPTLALSRSGGTGISQPSPEGHPESLKHKRNTLVSVTGYCLCLTM	Citrobacter	Citrobacter_13206	nonTM	nonCDD	consensus disorder prediction	nonSignal	nonSignal
NZ_CP073007.1	3926528	3926576	-	NZ_CP073007.1_ORF.100229	1	VKRSITQRSPSTRRIS	Citrobacter	Citrobacter_188751	nonTM	nonCDD	nonDis	nonSignal	nonSignal
NZ_CP073007.1	1765868	1765928	-	NZ_CP073007.1_ORF.108069	1	LPQGEQSTVHPSPYIHPVSP	Citrobacter	Citrobacter_148694	nonTM	nonCDD	consensus disorder prediction	nonSignal	nonSignal
NZ_CP073007.1	811319	811364	-	NZ_CP073007.1_ORF.111758	1	MRGKPLSDLRGRSPL	Citrobacter	Citrobacter_199448	nonTM	nonCDD	nonDis	nonSignal	nonSignal
NZ_CP073007.1	725138	725186	-	NZ_CP073007.1_ORF.112104	1	VMRWWFYLAIIDLQRR	Citrobacter	Citrobacter_188760	nonTM	nonCDD	nonDis	nonSignal	nonSignal
NZ_CP073007.1	358052	358100	-	NZ_CP073007.1_ORF.113503	1	VIWILERKRAKVLCTL	Citrobacter	Citrobacter_188761	nonTM	nonCDD	nonDis	nonSignal	nonSignal
NZ_CP073007.1	117941	118079	-	NZ_CP073007.1_ORF.114472	1	LVVYWWVTISGTKPPLVERERFVSGIKDRNSIRGKCGLSEPVYSPA	Citrobacter	Citrobacter_31336	nonTM	nonCDD	nonDis	nonSignal	nonSignal
NZ_CP012554.1	589245	589299	+	NZ_CP012554.1_ORF.2317	1	LSHSSYLKTMSSSLLNRA	Citrobacter	Citrobacter_167353	nonTM	nonCDD	nonDis	nonSignal	nonSignal
NZ_CP012554.1	837933	838020	+	NZ_CP012554.1_ORF.3245	1	LVIPFFRIASSLHFFSLCSVTARHGRWAG	Citrobacter	Citrobacter_87090	nonTM	nonCDD	nonDis	nonSignal	nonSignal
NZ_CP012554.1	976104	976179	+	NZ_CP012554.1_ORF.3807	1	LMTIYSSIILLGTYTLFILIHNHPI	Citrobacter	Citrobacter_110909	nonTM	nonCDD	nonDis	nonSignal	nonSignal
NZ_CP012554.1	1316733	1316802	+	NZ_CP012554.1_ORF.5097	1	MALRLSGLRLTHWCRLDKRSAIR	Citrobacter	Citrobacter_125011	nonTM	nonCDD	nonDis	nonSignal	nonSignal
NZ_CP012554.1	1690938	1691079	+	NZ_CP012554.1_ORF.6444	1	LRKQSQHKIRANASGCRMIQYKKVRKVIITQIYNTQLWINNADKQRC	Citrobacter	Citrobacter_29535	nonTM	nonCDD	nonDis	nonSignal	nonSignal
NZ_CP012554.1	1417903	1417957	+	NZ_CP012554.1_ORF.24256	1	LPDVDAKASYPPTSEISI	Citrobacter	Citrobacter_167376	nonTM	nonCDD	nonDis	nonSignal	nonSignal
NZ_CP012554.1	1984822	1984948	+	NZ_CP012554.1_ORF.26299	1	LPPNSSYFKLQMRWLSSLTPVTYYLYAPGDALRRRLPATRII	Citrobacter	Citrobacter_39658	nonTM	nonCDD	nonDis	nonSignal	nonSignal
NZ_CP012554.1	2421649	2421772	+	NZ_CP012554.1_ORF.27884	1	MLGGSVIAVSGLHPNISSHLSCNNPPHNLTSLSYFKFCLSR	Citrobacter	Citrobacter_42064	nonTM	nonCDD	nonDis	nonSignal	nonSignal
NZ_CP012554.1	3518134	3518194	+	NZ_CP012554.1_ORF.32002	1	LKRISVFFSGKDPKRISFWW	Citrobacter	Citrobacter_148708	nonTM	nonCDD	nonDis	nonSignal	nonSignal
NZ_CP012554.1	4985125	4985296	+	NZ_CP012554.1_ORF.37640	1	LPDSLYSCHFTNPSGRNRKVSLPVSFYCDPIRMPIVKARIAGPPKKLLRRNRGRSQH	Citrobacter	Citrobacter_16565	nonTM	nonCDD	nonDis	nonSignal	nonSignal
NZ_CP012554.1	5063968	5064031	+	NZ_CP012554.1_ORF.37937	1	MKKFLEQKPFRLQRFLRLFTW	Citrobacter	Citrobacter_140286	nonTM	nonCDD	nonDis	nonSignal	nonSignal
NZ_CP012554.1	2159174	2159306	+	NZ_CP012554.1_ORF.45880	1	VNSRLFTFVICARSGSVRSGDTRGDKKVFFRFYCSHCSPLVFYQ	Citrobacter	Citrobacter_35298	nonTM	nonCDD	nonDis	nonSignal	SIGNAL_PEPTIDE
NZ_CP012554.1	2733410	2733473	+	NZ_CP012554.1_ORF.47843	1	MLTWCRMALALIRPTFTIPFV	Citrobacter	Citrobacter_140296	nonTM	nonCDD	nonDis	nonSignal	nonSignal
NZ_CP012554.1	3422738	3422813	+	NZ_CP012554.1_ORF.50637	1	MTLRCLLNPWRFSPYTKTFDTSDSK	Citrobacter	Citrobacter_110932	nonTM	nonCDD	nonDis	nonSignal	nonSignal
NZ_CP012554.1	3579614	3579668	+	NZ_CP012554.1_ORF.51190	1	LRRPLTPVILSDICLILL	Citrobacter	Citrobacter_167398	nonTM	nonCDD	nonDis	nonSignal	nonSignal
NZ_CP012554.1	4658849	4659059	+	NZ_CP012554.1_ORF.55266	1	MPDGPTLIRLTKSYHPANSYWVCRIFLFYYRLTANNSQRYHPIARLRLDFSTMLFPQVSEKGRKRMRSTA	Citrobacter	Citrobacter_8124	nonTM	nonCDD	nonDis	nonSignal	nonSignal
NZ_CP012554.1	5047346	5047499	+	NZ_CP012554.1_ORF.56750	1	LSVESRETTCRAWINIPVLNRLLAAAWRPFSFQVHGNQLLRALLINPAREA	Citrobacter	Citrobacter_23372	nonTM	nonCDD	nonDis	nonSignal	nonSignal
NZ_CP012554.1	4995832	4996018	-	NZ_CP012554.1_ORF.57192	1	MSQLNEKRRLLYWKFCRTISPVLTVRLFPRRALRNLTKNNKNCRPFHTDSRLRCNGILLLLE	Citrobacter	Citrobacter_12512	nonTM	nonCDD	nonDis	nonSignal	nonSignal
NZ_CP012554.1	4297042	4297090	-	NZ_CP012554.1_ORF.59816	1	LSLVVKSKRWSALSDV	Citrobacter	Citrobacter_188808	nonTM	nonCDD	nonDis	nonSignal	nonSignal
NZ_CP012554.1	2731672	2731720	-	NZ_CP012554.1_ORF.65446	1	VYFCSLKSLCYTVNGW	Citrobacter	Citrobacter_188813	nonTM	nonCDD	nonDis	nonSignal	nonSignal
NZ_CP012554.1	2159050	2159098	-	NZ_CP012554.1_ORF.67663	1	MQKNFFMALLSRLGSE	Citrobacter	Citrobacter_188815	nonTM	nonCDD	nonDis	nonSignal	nonSignal
NZ_CP012554.1	983032	983224	-	NZ_CP012554.1_ORF.72139	1	MVFLGCIFSEVIVSYNHAALLMFQEYCNCLPLFYWRLSPQFFIDKSIINRDEPCFSNVIVLNNH	Citrobacter	Citrobacter_11252	nonTM	nonCDD	nonDis	nonSignal	nonSignal
NZ_CP012554.1	976069	976123	-	NZ_CP012554.1_ORF.72167	1	MNILSSINLIISAIMLMS	Citrobacter	Citrobacter_167414	nonTM	nonCDD	nonDis	nonSignal	nonSignal
NZ_CP012554.1	749632	749686	-	NZ_CP012554.1_ORF.73037	1	VELPEGAVLIRPAAACSL	Citrobacter	Citrobacter_167416	nonTM	nonCDD	nonDis	nonSignal	nonSignal
NZ_CP012554.1	5029356	5029470	-	NZ_CP012554.1_ORF.76072	1	VGFRDSTEKPNENKHIKRDRIRFLYSVQGNGSWERAVR	Citrobacter	Citrobacter_50347	nonTM	nonCDD	nonDis	nonSignal	nonSignal
NZ_CP012554.1	4609425	4609617	-	NZ_CP012554.1_ORF.77689	1	MDAGRGDGLQGRRLVPDPTGRRHEPNESHRDDFPAGSLGCKGGGGEPPLHVHGYLRFREMTPLR	Citrobacter	Citrobacter_11253	nonTM	nonCDD	consensus disorder prediction	nonSignal	nonSignal
NZ_CP012554.1	4404192	4404243	-	NZ_CP012554.1_ORF.78458	1	LRIKSINLPASGRSRKK	Citrobacter	Citrobacter_177768	nonTM	nonCDD	nonDis	nonSignal	nonSignal
NZ_CP012554.1	4004796	4004865	-	NZ_CP012554.1_ORF.79935	1	VALCLPGLQFINLHIIIQVASRR	Citrobacter	Citrobacter_125050	nonTM	nonCDD	nonDis	nonSignal	nonSignal
NZ_CP012554.1	3513213	3513261	-	NZ_CP012554.1_ORF.81726	1	LNSRPGHYQPQYPVSC	Citrobacter	Citrobacter_188832	nonTM	nonCDD	nonDis	nonSignal	nonSignal
NZ_CP012554.1	2998359	2998500	-	NZ_CP012554.1_ORF.83627	1	LKLRYLSAGNTQVFFQRRVSFCGPGIKNGFEANRDRQVFARFGTQGG	Citrobacter	Citrobacter_29552	nonTM	nonCDD	nonDis	nonSignal	nonSignal
NZ_CP012554.1	2733324	2733378	-	NZ_CP012554.1_ORF.84617	1	LIRKSNLSLPNELSGISG	Citrobacter	Citrobacter_167423	nonTM	nonCDD	nonDis	nonSignal	nonSignal
NZ_CP012554.1	1176483	1176615	-	NZ_CP012554.1_ORF.90446	1	VTCSTNLISNESKKPGGSFALPGYGESRCRPDKRQRTRLRGESL	Citrobacter	Citrobacter_35304	nonTM	nonCDD	consensus disorder prediction	nonSignal	nonSignal
NZ_CP012554.1	484122	484170	-	NZ_CP012554.1_ORF.93201	1	MDGLEVVDSMLLKVLI	Citrobacter	Citrobacter_188837	nonTM	nonCDD	nonDis	nonSignal	nonSignal
NZ_CP012554.1	260943	261129	-	NZ_CP012554.1_ORF.94095	1	LKRLICGWFQIKHLESSYCLSTIRCDWQSFNTRTIGRLPVGRSHALAYGMVAAVCHTLRFAP	Citrobacter	Citrobacter_12515	nonTM	nonCDD	nonDis	nonSignal	nonSignal
NZ_CP012554.1	4117460	4117508	-	NZ_CP012554.1_ORF.98508	1	LFLFLSIHMIINGSFR	Citrobacter	Citrobacter_188844	nonTM	nonCDD	nonDis	nonSignal	nonSignal
NZ_CP012554.1	976229	976373	-	NZ_CP012554.1_ORF.110217	1	MDINEQQTIDIYEIEICEFEEVKDIDPVSKRKTLGCWGPSPDDGYNQC	Citrobacter	Citrobacter_27906	nonTM	nonCDD	nonDis	nonSignal	nonSignal
NZ_CP012554.1	972131	972320	-	NZ_CP012554.1_ORF.110232	1	MFSILKLYIAIQIFLNAKCCFSFYVRKTLGLTLTLILFSKETVLACGRQPSVDPTALERSDNA	Citrobacter	Citrobacter_11852	TRANSMEMBRANE	nonCDD	nonDis	nonSignal	nonSignal
NZ_CP012554.1	476384	476537	-	NZ_CP012554.1_ORF.112180	1	MSMTSADLKSLLTLVYKLVFLSVGLYMVLSGRLGVDVFDTLSKAVGGLLGP	Citrobacter	Citrobacter_23378	TRANSMEMBRANE	nonCDD	nonDis	nonSignal	nonSignal
NZ_CP014070.2	555792	555855	+	NZ_CP014070.2_ORF.1925	1	VLSSRTKKPRHFWRGKGKELN	Citrobacter	Citrobacter_140338	nonTM	nonCDD	consensus disorder prediction	nonSignal	nonSignal
NZ_CP014070.2	1591755	1591803	+	NZ_CP014070.2_ORF.5810	1	MRGCRISRLRRYPAMR	Citrobacter	Citrobacter_188867	nonTM	nonCDD	nonDis	nonSignal	nonSignal
NZ_CP014070.2	2298066	2298129	+	NZ_CP014070.2_ORF.8433	1	LSLFLSSQVFLFYLMNDFTAD	Citrobacter	Citrobacter_140350	nonTM	nonCDD	nonDis	nonSignal	nonSignal
NZ_CP014070.2	2487732	2487837	+	NZ_CP014070.2_ORF.9128	1	MKSFLKRVLVAGYNHGVLREGFVTWCFVKFDLRSE	Citrobacter	Citrobacter_60373	nonTM	nonCDD	nonDis	nonSignal	nonSignal
NZ_CP014070.2	2734131	2734233	+	NZ_CP014070.2_ORF.10008	1	LASLLTPVTDFSKLLKIRCVAAFPQLELRRVYIA	Citrobacter	Citrobacter_64182	nonTM	nonCDD	nonDis	nonSignal	nonSignal
NZ_CP014070.2	3029103	3029154	+	NZ_CP014070.2_ORF.11160	1	VSFLQPCFYRDSHFLLS	Citrobacter	Citrobacter_177815	nonTM	nonCDD	nonDis	nonSignal	nonSignal
NZ_CP014070.2	3696039	3696177	+	NZ_CP014070.2_ORF.13517	1	LTCGNKKQTFSLSASFYAIFSFSIPHKSFRFPIPLCQTAKIVINVK	Citrobacter	Citrobacter_31353	nonTM	nonCDD	nonDis	nonSignal	nonSignal
NZ_CP014070.2	3700515	3700578	+	NZ_CP014070.2_ORF.13530	1	LPDSGVTALSDLQKRQVNVSG	Citrobacter	Citrobacter_140360	nonTM	nonCDD	nonDis	nonSignal	nonSignal
NZ_CP014070.2	4119177	4119225	+	NZ_CP014070.2_ORF.14921	1	MPSEGLSGGSNFPLLS	Citrobacter	Citrobacter_188890	nonTM	nonCDD	nonDis	nonSignal	nonSignal
NZ_CP014070.2	544093	544246	+	NZ_CP014070.2_ORF.19981	1	LPQSTLCYVNSKSIRVLRRTRNFGTDFDAFEYGSEVRYCPQIPVHSYSIYL	Citrobacter	Citrobacter_23383	nonTM	nonCDD	nonDis	nonSignal	nonSignal
NZ_CP014070.2	870712	870760	+	NZ_CP014070.2_ORF.21184	1	MIFICWQNLKGFNFPT	Citrobacter	Citrobacter_188901	nonTM	nonCDD	nonDis	nonSignal	nonSignal
NZ_CP014070.2	1056997	1057057	+	NZ_CP014070.2_ORF.21887	1	VALRLPGIDPGGRFSGPSNP	Citrobacter	Citrobacter_148807	nonTM	nonCDD	consensus disorder prediction	nonSignal	nonSignal
NZ_CP014070.2	1219876	1219930	+	NZ_CP014070.2_ORF.22450	1	MVFPSYCLQVIRPLRSDF	Citrobacter	Citrobacter_167484	nonTM	nonCDD	nonDis	nonSignal	nonSignal
NZ_CP014070.2	1695475	1695565	+	NZ_CP014070.2_ORF.24215	1	MVLIIKKLFTQAILFIINIIYLTKTLDILS	Citrobacter	Citrobacter_82029	TRANSMEMBRANE	nonCDD	nonDis	nonSignal	nonSignal
NZ_CP014070.2	2564530	2564575	+	NZ_CP014070.2_ORF.27211	1	LSGLRTIPERRGGSR	Citrobacter	Citrobacter_199615	nonTM	nonCDD	nonDis	nonSignal	nonSignal
NZ_CP014070.2	2688502	2688547	+	NZ_CP014070.2_ORF.27665	1	LLAQADKCISIILLT	Citrobacter	Citrobacter_199618	nonTM	nonCDD	nonDis	nonSignal	nonSignal
NZ_CP014070.2	3558124	3558238	+	NZ_CP014070.2_ORF.30776	1	MYRLFSFIFLNGGMRIPDRGSTTGERSESIPPSPPYFR	Citrobacter	Citrobacter_50377	nonTM	nonCDD	consensus disorder prediction	nonSignal	nonSignal
NZ_CP014070.2	3611704	3611839	+	NZ_CP014070.2_ORF.30968	1	LIELISPAIAVLLVSTYLLAGEQDGNAGIFFHVPFPLSTPSSMYG	Citrobacter	Citrobacter_33227	nonTM	nonCDD	nonDis	nonSignal	SIGNAL_PEPTIDE
NZ_CP014070.2	3744673	3744721	+	NZ_CP014070.2_ORF.31478	1	LKNLIVPAGFFFRSML	Citrobacter	Citrobacter_188919	nonTM	nonCDD	nonDis	nonSignal	nonSignal
NZ_CP014070.2	3884083	3884155	+	NZ_CP014070.2_ORF.31923	1	LIAVVPDDDAHASYPAYGRDSQAG	Citrobacter	Citrobacter_117854	nonTM	nonCDD	consensus disorder prediction	nonSignal	nonSignal
NZ_CP014070.2	3927004	3927058	+	NZ_CP014070.2_ORF.32081	1	MVKNMLQTCASTGGMVTK	Citrobacter	Citrobacter_167499	nonTM	nonCDD	nonDis	nonSignal	nonSignal
NZ_CP014070.2	4267750	4267795	+	NZ_CP014070.2_ORF.33342	1	MKAISGHLAYGLFPT	Citrobacter	Citrobacter_199631	nonTM	nonCDD	nonDis	nonSignal	nonSignal
NZ_CP014070.2	4506472	4506547	+	NZ_CP014070.2_ORF.34181	1	MAASYALSGLQAHPGRPDKRSPIRQ	Citrobacter	Citrobacter_110998	nonTM	nonCDD	consensus disorder prediction	nonSignal	nonSignal
NZ_CP014070.2	4615459	4615600	+	NZ_CP014070.2_ORF.34571	1	VVCAAGSMIAATRQNHYTNAVLNGVLINIHKIIQAAARRQASESQGA	Citrobacter	Citrobacter_29565	nonTM	nonCDD	nonDis	nonSignal	nonSignal
NZ_CP014070.2	4856797	4856842	+	NZ_CP014070.2_ORF.35456	1	MGALRLIRSTKHVDP	Citrobacter	Citrobacter_199636	nonTM	nonCDD	nonDis	nonSignal	nonSignal
NZ_CP014070.2	4929979	4930084	+	NZ_CP014070.2_ORF.35717	1	VVKLTGKPLSFRCSVVDSHSSTLSTKQNPAWWRGS	Citrobacter	Citrobacter_60397	nonTM	nonCDD	nonDis	nonSignal	nonSignal
NZ_CP014070.2	1038389	1038527	+	NZ_CP014070.2_ORF.39674	1	VWSAGWRCKRLIRQYSHQALDLPLHPVYCVLTPACKPGEPSRVSKS	Citrobacter	Citrobacter_31359	nonTM	nonCDD	nonDis	nonSignal	nonSignal
NZ_CP014070.2	1112180	1112231	+	NZ_CP014070.2_ORF.39918	1	VLKKKSRGRFGLFFVSL	Citrobacter	Citrobacter_177869	nonTM	nonCDD	nonDis	nonSignal	nonSignal
NZ_CP014070.2	1881890	1881989	+	NZ_CP014070.2_ORF.42932	1	LPHPHIPALSGFFISGSRESITTCFVENPAREA	Citrobacter	Citrobacter_68191	nonTM	nonCDD	nonDis	nonSignal	nonSignal
NZ_CP014070.2	1894310	1894517	+	NZ_CP014070.2_ORF.42968	1	VMQYFLLYLCFGVLLGLIEFISVLFIRDGRSVLLKALYGLFTVIFWPLIIFVLFVPERVLCKWRRVLDG	Citrobacter	Citrobacter_8625	TRANSMEMBRANE	nonCDD	nonDis	nonSignal	nonSignal
NZ_CP014070.2	1968758	1968908	+	NZ_CP014070.2_ORF.43167	1	LTLSSLKESITPLRHACIAMATQPAGKAANRTSTKKPLKCLSGFFVGEAD	Citrobacter	Citrobacter_24821	nonTM	nonCDD	nonDis	nonSignal	nonSignal
NZ_CP014070.2	2069678	2069729	+	NZ_CP014070.2_ORF.43522	1	MPDGGVCAIRRVLPSGR	Citrobacter	Citrobacter_177875	nonTM	nonCDD	nonDis	nonSignal	nonSignal
NZ_CP014070.2	2483519	2483597	+	NZ_CP014070.2_ORF.45002	1	VKSGRTCRSTLMAGGGDLHAVHNYLL	Citrobacter	Citrobacter_104571	nonTM	nonCDD	nonDis	nonSignal	nonSignal
NZ_CP014070.2	3003455	3003503	+	NZ_CP014070.2_ORF.46953	1	LCHFRVHKLTQSSQKQ	Citrobacter	Citrobacter_188945	nonTM	nonCDD	nonDis	nonSignal	nonSignal
NZ_CP014070.2	3449207	3449285	+	NZ_CP014070.2_ORF.48553	1	MPNGNRAVELSSDRPASPKLPGGFDN	Citrobacter	Citrobacter_104578	nonTM	nonCDD	consensus disorder prediction	nonSignal	nonSignal
NZ_CP014070.2	4005695	4005848	+	NZ_CP014070.2_ORF.50534	1	VGKLILSSKKSRQIDPTDACQVTLCHAPAQSVNGLHLLSEVKNETDSPDFR	Citrobacter	Citrobacter_23388	nonTM	nonCDD	nonDis	nonSignal	nonSignal
NZ_CP014070.2	4191203	4191281	+	NZ_CP014070.2_ORF.51147	1	MITVPLPSIAPRFAAGAPLVIAGRYE	Citrobacter	Citrobacter_104583	nonTM	nonCDD	nonDis	nonSignal	nonSignal
NZ_CP014070.2	4912871	4912949	-	NZ_CP014070.2_ORF.54429	1	VILWMGKRSAPGTVAGWRLRLIRPTY	Citrobacter	Citrobacter_104585	nonTM	nonCDD	nonDis	nonSignal	nonSignal
NZ_CP014070.2	4740152	4740203	-	NZ_CP014070.2_ORF.55082	1	LLLLFLFLFVIDCFLMI	Citrobacter	Citrobacter_177904	nonTM	nonCDD	nonDis	nonSignal	nonSignal
NZ_CP014070.2	4496072	4496249	-	NZ_CP014070.2_ORF.55984	1	LWMHKIIQVASRWQVNEFPGAYKEYVTEANDHSQRRGSLKDEEQKASVFLSTAKSFQGL	Citrobacter	Citrobacter_14782	nonTM	nonCDD	nonDis	nonSignal	nonSignal
NZ_CP014070.2	4251923	4251977	-	NZ_CP014070.2_ORF.56849	1	MPDKRDCYPAFLLIASLF	Citrobacter	Citrobacter_167529	nonTM	nonCDD	nonDis	nonSignal	nonSignal
NZ_CP014070.2	4208411	4208489	-	NZ_CP014070.2_ORF.57032	1	MPSPALTTTVCNGDLSAAMQACLVVR	Citrobacter	Citrobacter_104589	nonTM	nonCDD	nonDis	nonSignal	nonSignal
NZ_CP014070.2	4191317	4191440	-	NZ_CP014070.2_ORF.57100	1	VMSKSNALMYSMIAGFGLAAGVRVYIAWESLIKMAWGIING	Citrobacter	Citrobacter_42103	TRANSMEMBRANE	nonCDD	nonDis	nonSignal	nonSignal
NZ_CP014070.2	4151534	4151582	-	NZ_CP014070.2_ORF.57213	1	LHCTKRESRRAKMLEM	Citrobacter	Citrobacter_188966	nonTM	nonCDD	nonDis	nonSignal	nonSignal
NZ_CP014070.2	3927056	3927104	-	NZ_CP014070.2_ORF.58087	1	VLALIKTLFFYIYIFT	Citrobacter	Citrobacter_188968	nonTM	nonCDD	nonDis	nonSignal	nonSignal
NZ_CP014070.2	3429233	3429287	-	NZ_CP014070.2_ORF.59881	1	VRYHSAIDKSPQRGLFCH	Citrobacter	Citrobacter_167538	nonTM	nonCDD	nonDis	nonSignal	nonSignal
NZ_CP014070.2	3147665	3147713	-	NZ_CP014070.2_ORF.60935	1	LCQRQPSWRALLSRAF	Citrobacter	Citrobacter_188971	nonTM	nonCDD	nonDis	nonSignal	nonSignal
NZ_CP014070.2	3118370	3118418	-	NZ_CP014070.2_ORF.61038	1	LLTTSINNQLRVYSPL	Citrobacter	Citrobacter_188972	nonTM	nonCDD	nonDis	nonSignal	nonSignal
NZ_CP014070.2	2900408	2900453	-	NZ_CP014070.2_ORF.61774	1	VISPGSHSTIKFNVC	Citrobacter	Citrobacter_199694	nonTM	nonCDD	nonDis	nonSignal	nonSignal
NZ_CP014070.2	1782488	1782536	-	NZ_CP014070.2_ORF.65844	1	LRNKIFSILPACKNCL	Citrobacter	Citrobacter_188981	nonTM	nonCDD	nonDis	nonSignal	nonSignal
NZ_CP014070.2	1555286	1555400	-	NZ_CP014070.2_ORF.66631	1	LPESARFRQDLLPPFSRSVLTPTRSFMVNCASFCLFYS	Citrobacter	Citrobacter_50396	nonTM	nonCDD	nonDis	nonSignal	nonSignal
NZ_CP014070.2	4734532	4734661	-	NZ_CP014070.2_ORF.73176	1	VMIITPYWNNYPRLQRVKCDAGHIAGLIVWTIVPFIPRFAYSS	Citrobacter	Citrobacter_37477	TRANSMEMBRANE	nonCDD	nonDis	nonSignal	nonSignal
NZ_CP014070.2	4583317	4583365	-	NZ_CP014070.2_ORF.73687	1	LCAKNVLNNTIGMAIT	Citrobacter	Citrobacter_188990	nonTM	nonCDD	nonDis	nonSignal	nonSignal
NZ_CP014070.2	4499290	4499371	-	NZ_CP014070.2_ORF.73966	1	LSKRSRLRAASFCHPSRKISMALISLY	Citrobacter	Citrobacter_98461	nonTM	nonCDD	nonDis	nonSignal	nonSignal
NZ_CP014070.2	4190821	4191031	-	NZ_CP014070.2_ORF.75092	1	VEVFMTCKVCEKQPRGRRQPPLECMEYIPEEQGEYMSLNGRATQESYYVCRECGHKWMHETGNCGMGWQP	Citrobacter	Citrobacter_8135	nonTM	nonCDD	nonDis	nonSignal	nonSignal
NZ_CP014070.2	3077464	3077551	-	NZ_CP014070.2_ORF.79193	1	MPDGATLIRPTHIHRHRPSQRSVIRHYRD	Citrobacter	Citrobacter_87203	nonTM	nonCDD	consensus disorder prediction	nonSignal	nonSignal
NZ_CP014070.2	2926558	2926606	-	NZ_CP014070.2_ORF.79745	1	MIARRRLGEVRRLMAK	Citrobacter	Citrobacter_189003	nonTM	nonCDD	nonDis	nonSignal	nonSignal
NZ_CP014070.2	2898751	2898796	-	NZ_CP014070.2_ORF.79853	1	MGLVLLSAQSLPYSP	Citrobacter	Citrobacter_199720	nonTM	nonCDD	nonDis	nonSignal	nonSignal
NZ_CP014070.2	2817571	2817619	-	NZ_CP014070.2_ORF.80127	1	LECQLFSFQRVNQERN	Citrobacter	Citrobacter_189004	nonTM	nonCDD	nonDis	nonSignal	nonSignal
NZ_CP014070.2	1795609	1795669	-	NZ_CP014070.2_ORF.83768	1	MIGGGKGCHKSVILVLTHWG	Citrobacter	Citrobacter_148887	nonTM	nonCDD	nonDis	nonSignal	nonSignal
NZ_CP014070.2	1795042	1795183	-	NZ_CP014070.2_ORF.83771	1	VSVVVREHPAKSRENWYTFRYTLYCGPLNVYQLWKGSRHGAHHTPPH	Citrobacter	Citrobacter_29575	nonTM	nonCDD	nonDis	nonSignal	nonSignal
NZ_CP014070.2	1695412	1695472	-	NZ_CP014070.2_ORF.84088	1	VSSIQPKRKFIASSVLQEKL	Citrobacter	Citrobacter_148888	nonTM	nonCDD	nonDis	nonSignal	nonSignal
NZ_CP014070.2	1680079	1680139	-	NZ_CP014070.2_ORF.84163	1	VVSYFFITLLSCRTQLKINQ	Citrobacter	Citrobacter_148891	nonTM	nonCDD	nonDis	nonSignal	nonSignal
NZ_CP014070.2	1489381	1489528	-	NZ_CP014070.2_ORF.84824	1	MPLNKMKRHAILHTLSIPERKLRPLKWLALISSLLFILQLAIESLLLSE	Citrobacter	Citrobacter_26299	TRANSMEMBRANE	nonCDD	nonDis	nonSignal	nonSignal
NZ_CP014070.2	1280332	1280410	-	NZ_CP014070.2_ORF.85607	1	MKINAVYYFYRMRRRKDRYGRMQDKS	Citrobacter	Citrobacter_104618	nonTM	nonCDD	nonDis	nonSignal	nonSignal
NZ_CP014070.2	946393	946453	-	NZ_CP014070.2_ORF.86696	1	LQTGNHFTSRDEREKTRGCC	Citrobacter	Citrobacter_148894	nonTM	nonCDD	consensus disorder prediction	nonSignal	nonSignal
NZ_CP014070.2	870247	870319	-	NZ_CP014070.2_ORF.87002	1	MGNLSLRPRRSSSPNARHHAMLIV	Citrobacter	Citrobacter_117923	nonTM	nonCDD	consensus disorder prediction	nonSignal	nonSignal
NZ_CP014070.2	4771524	4771572	-	NZ_CP014070.2_ORF.91112	1	LICFFLIIRPLLKVSG	Citrobacter	Citrobacter_189019	nonTM	nonCDD	nonDis	nonSignal	nonSignal
NZ_CP014070.2	4310010	4310088	-	NZ_CP014070.2_ORF.92707	1	LVSRPDGDAKASYPAWRLTRVASSYS	Citrobacter	Citrobacter_104628	nonTM	nonCDD	nonDis	nonSignal	nonSignal
NZ_CP014070.2	3766809	3766875	-	NZ_CP014070.2_ORF.94682	1	VPGFFMQKKARTCVRAHSRIWR	Citrobacter	Citrobacter_132606	nonTM	nonCDD	nonDis	nonSignal	nonSignal
NZ_CP014070.2	3610689	3610848	-	NZ_CP014070.2_ORF.95249	1	MVNEAMSATTGVISTAITFFRPVHIPAEITCYHSPRKYLSTQPEALMLENVII	Citrobacter	Citrobacter_20784	nonTM	nonCDD	nonDis	nonSignal	nonSignal
NZ_CP014070.2	2879580	2879625	-	NZ_CP014070.2_ORF.97958	1	LLKIPRSAGFFMPAI	Citrobacter	Citrobacter_199755	nonTM	nonCDD	nonDis	nonSignal	nonSignal
NZ_CP014070.2	1790682	1790805	-	NZ_CP014070.2_ORF.101759	1	MIGQCQDSTNKNRKLAVSAGHRPDGEGTKKDTQRSRGSRVT	Citrobacter	Citrobacter_42120	nonTM	nonCDD	consensus disorder prediction	nonSignal	nonSignal
NZ_CP014030.2	2574273	2574321	+	NZ_CP014030.2_ORF.9833	1	LPFRLHRSFQQVYFQE	Citrobacter	Citrobacter_189059	nonTM	nonCDD	nonDis	nonSignal	nonSignal
NZ_CP014030.2	3266613	3266724	+	NZ_CP014030.2_ORF.12392	1	MTLKRFNESGSFCFSTQVKLTINLLNLDVPHIFSAFL	Citrobacter	Citrobacter_53545	nonTM	nonCDD	nonDis	nonSignal	nonSignal
NZ_CP014030.2	4148226	4148334	+	NZ_CP014030.2_ORF.15544	1	VYNFGPLPRCSATRCLQRSAPVKGSTVLITGASFRL	Citrobacter	Citrobacter_56949	nonTM	nonCDD	nonDis	nonSignal	nonSignal
NZ_CP014030.2	4505229	4505292	+	NZ_CP014030.2_ORF.16840	1	VKVKKRHENAKLNAKSVNLHK	Citrobacter	Citrobacter_140494	nonTM	nonCDD	consensus disorder prediction	nonSignal	nonSignal
NZ_CP014030.2	464713	464821	+	NZ_CP014030.2_ORF.19411	1	LLIIIPFYAGWRLCLVRPTWMPCRPDKRSASGKRSG	Citrobacter	Citrobacter_56953	nonTM	nonCDD	nonDis	nonSignal	nonSignal
NZ_CP014030.2	656917	657010	+	NZ_CP014030.2_ORF.20137	1	VPDALRLSGLRNRIVGRVRRLRRIRHLRFLR	Citrobacter	Citrobacter_77261	nonTM	nonCDD	nonDis	nonSignal	nonSignal
NZ_CP014030.2	1114366	1114420	+	NZ_CP014030.2_ORF.21844	1	LTYLSIFVFSYCNGILKR	Citrobacter	Citrobacter_167648	nonTM	nonCDD	nonDis	nonSignal	nonSignal
NZ_CP014030.2	1800352	1800412	+	NZ_CP014030.2_ORF.24490	1	LPYSTVGKNPQCASIASTEF	Citrobacter	Citrobacter_148946	nonTM	nonCDD	nonDis	nonSignal	nonSignal
NZ_CP014030.2	2017144	2017198	+	NZ_CP014030.2_ORF.25354	1	LYCCRMAHCISGLQRCLS	Citrobacter	Citrobacter_167655	nonTM	nonCDD	nonDis	nonSignal	nonSignal
NZ_CP014030.2	2128879	2128939	+	NZ_CP014030.2_ORF.25777	1	MICLIPAECCYKCFFINFKY	Citrobacter	Citrobacter_148949	nonTM	nonCDD	nonDis	nonSignal	nonSignal
NZ_CP014030.2	3249223	3249286	+	NZ_CP014030.2_ORF.30130	1	MDTRRQLSAGPAHTSPSAFFV	Citrobacter	Citrobacter_140517	nonTM	nonCDD	consensus disorder prediction	nonSignal	nonSignal
NZ_CP014030.2	3571951	3572035	+	NZ_CP014030.2_ORF.31327	1	MATLTRLIRPTTSITIRPYKAQSHPALN	Citrobacter	Citrobacter_92809	nonTM	nonCDD	nonDis	nonSignal	nonSignal
NZ_CP014030.2	3601432	3601585	+	NZ_CP014030.2_ORF.31412	1	VMSLRKTLYTRHTSSCMCVGFSRSLQSRTYVRSWRFAASPPSCNSNYLGYK	Citrobacter	Citrobacter_23401	nonTM	nonCDD	nonDis	nonSignal	nonSignal
NZ_CP014030.2	4374742	4374826	+	NZ_CP014030.2_ORF.34187	1	VYQIKQSRICATTHKSPSLTFCKIIIKQ	Citrobacter	Citrobacter_92812	nonTM	nonCDD	nonDis	nonSignal	nonSignal
NZ_CP014030.2	4621897	4622071	+	NZ_CP014030.2_ORF.35073	1	VASTLTTSDQTCRPGKTHPRRHRALMPDGSVNALSGLRPYISLHVPCNNPPHNLTSLS	Citrobacter	Citrobacter_15655	nonTM	nonCDD	consensus disorder prediction	nonSignal	nonSignal
NZ_CP014030.2	324200	324284	+	NZ_CP014030.2_ORF.36702	1	LLRIFFYLNIIFWIFQFIFSRHPCQRFH	Citrobacter	Citrobacter_92818	TRANSMEMBRANE	nonCDD	nonDis	nonSignal	nonSignal
NZ_CP014030.2	1385360	1385408	+	NZ_CP014030.2_ORF.40816	1	LICNQISYFSLSLSVT	Citrobacter	Citrobacter_189114	nonTM	nonCDD	nonDis	nonSignal	nonSignal
NZ_CP014030.2	1871582	1871672	+	NZ_CP014030.2_ORF.42613	1	MKSFVRHRESQRVSHQFLVYLKLKIYLKHI	Citrobacter	Citrobacter_82140	nonTM	nonCDD	nonDis	nonSignal	nonSignal
NZ_CP014030.2	2057021	2057069	+	NZ_CP014030.2_ORF.43310	1	VTLARLVFFSLCSYLA	Citrobacter	Citrobacter_189122	nonTM	nonCDD	nonDis	nonSignal	nonSignal
NZ_CP014030.2	2795525	2795588	+	NZ_CP014030.2_ORF.46207	1	MPIVLRRPQGHVVEKRDWMPG	Citrobacter	Citrobacter_140536	nonTM	nonCDD	nonDis	nonSignal	nonSignal
NZ_CP014030.2	2798993	2799038	+	NZ_CP014030.2_ORF.46216	1	MSLNISKIASLFIVP	Citrobacter	Citrobacter_199870	nonTM	nonCDD	nonDis	nonSignal	nonSignal
NZ_CP014030.2	3134042	3134195	+	NZ_CP014030.2_ORF.47426	1	MLILTAIPDYLSLTEPIWWLLKQSPGGSVKTVSNRVINGKSHLAITRLAVE	Citrobacter	Citrobacter_23405	nonTM	nonCDD	nonDis	nonSignal	nonSignal
NZ_CP014030.2	3168158	3168230	+	NZ_CP014030.2_ORF.47546	1	MLLFIECYGCFLILCYTLTYLSHI	Citrobacter	Citrobacter_117996	nonTM	nonCDD	nonDis	nonSignal	nonSignal
NZ_CP014030.2	3406427	3406472	+	NZ_CP014030.2_ORF.48464	1	MKMNSASSDCFLHYL	Citrobacter	Citrobacter_199878	nonTM	nonCDD	nonDis	nonSignal	nonSignal
NZ_CP014030.2	3459110	3459161	+	NZ_CP014030.2_ORF.48668	1	LRFQTLSTSLQIKTATL	Citrobacter	Citrobacter_178064	nonTM	nonCDD	nonDis	nonSignal	nonSignal
NZ_CP014030.2	3610460	3610529	+	NZ_CP014030.2_ORF.49189	1	MFCMRIKYLFESLPFLNTNRIIL	Citrobacter	Citrobacter_125257	nonTM	nonCDD	nonDis	nonSignal	nonSignal
NZ_CP014030.2	3855551	3855614	+	NZ_CP014030.2_ORF.50036	1	LRKIVQVASRRQTNVSPGAYK	Citrobacter	Citrobacter_140543	nonTM	nonCDD	consensus disorder prediction	nonSignal	nonSignal
NZ_CP014030.2	4429907	4429973	+	NZ_CP014030.2_ORF.52194	1	MYAPGDSLRRRLDATRNSLGIS	Citrobacter	Citrobacter_132685	nonTM	nonCDD	consensus disorder prediction	nonSignal	nonSignal
NZ_CP014030.2	4651262	4651409	-	NZ_CP014030.2_ORF.53463	1	VLALLLGPSIGLAPSGPLQAAFKSAPGRFVAHPGRVLNVRSRGFTTSPP	Citrobacter	Citrobacter_26319	nonTM	nonCDD	nonDis	nonSignal	SIGNAL_PEPTIDE
NZ_CP014030.2	4299434	4299596	-	NZ_CP014030.2_ORF.54842	1	LLRPARTGGLLLMSCRCMKTTTQSGQAWRGYERAQWGEMVKIRRNLRRTGGFNR	Citrobacter	Citrobacter_19675	nonTM	nonCDD	nonDis	nonSignal	nonSignal
NZ_CP014030.2	4013675	4013753	-	NZ_CP014030.2_ORF.55968	1	LCLTYWHNLWIKPTLVDLSSARRSYA	Citrobacter	Citrobacter_104682	nonTM	nonCDD	nonDis	nonSignal	nonSignal
NZ_CP014030.2	3613574	3613622	-	NZ_CP014030.2_ORF.57530	1	LLKCLRFLFHQRLSLS	Citrobacter	Citrobacter_189146	nonTM	nonCDD	nonDis	nonSignal	nonSignal
NZ_CP014030.2	3613328	3613397	-	NZ_CP014030.2_ORF.57532	1	LITSGSPCSAYYLNKVLRSKYCI	Citrobacter	Citrobacter_125262	nonTM	nonCDD	nonDis	nonSignal	nonSignal
NZ_CP014030.2	3609713	3609764	-	NZ_CP014030.2_ORF.57555	1	MGDIFFDIHQTPSIIRN	Citrobacter	Citrobacter_178078	nonTM	nonCDD	nonDis	nonSignal	nonSignal
NZ_CP014030.2	3109466	3109517	-	NZ_CP014030.2_ORF.59444	1	LLCVFYMFLLLFLCLSG	Citrobacter	Citrobacter_178081	nonTM	nonCDD	nonDis	nonSignal	nonSignal
NZ_CP014030.2	1344842	1345031	-	NZ_CP014030.2_ORF.65946	1	MLITLQQFKAIRCDEMSFQAIFPLRVTLLLAQDSHPTFHCYHTPCKYLSTQPEALMLENVIIR	Citrobacter	Citrobacter_11873	nonTM	nonCDD	nonDis	nonSignal	nonSignal
NZ_CP014030.2	1244465	1244567	-	NZ_CP014030.2_ORF.66328	1	LRRALALCREVAYITLSSFRVNPHFQVSPFNQPG	Citrobacter	Citrobacter_64275	nonTM	nonCDD	nonDis	nonSignal	nonSignal
NZ_CP014030.2	650363	650414	-	NZ_CP014030.2_ORF.68441	1	MNASYITHNLLFVYESR	Citrobacter	Citrobacter_178098	nonTM	nonCDD	nonDis	nonSignal	nonSignal
NZ_CP014030.2	4606297	4606360	-	NZ_CP014030.2_ORF.71354	1	MSESVAGWRRERLIRPTKVLS	Citrobacter	Citrobacter_140572	nonTM	nonCDD	nonDis	nonSignal	nonSignal
NZ_CP014030.2	4429900	4429999	-	NZ_CP014030.2_ORF.72055	1	LLRGFFIYQLIPNEFRVASRRRRRESPGAYIST	Citrobacter	Citrobacter_68265	nonTM	nonCDD	nonDis	nonSignal	nonSignal
NZ_CP014030.2	4353574	4353685	-	NZ_CP014030.2_ORF.72349	1	LLCPLTSGHLPVQGGGCSFTKGVTEKKPALPRTLPCQ	Citrobacter	Citrobacter_53579	nonTM	nonCDD	nonDis	nonSignal	nonSignal
NZ_CP014030.2	4299478	4299526	-	NZ_CP014030.2_ORF.72561	1	VGRRGGDTSARNGVKW	Citrobacter	Citrobacter_189169	nonTM	nonCDD	nonDis	nonSignal	nonSignal
NZ_CP014030.2	3921199	3921247	-	NZ_CP014030.2_ORF.73919	1	LSHRISWNPTVNSRNS	Citrobacter	Citrobacter_189172	nonTM	nonCDD	nonDis	nonSignal	nonSignal
NZ_CP014030.2	3709114	3709168	-	NZ_CP014030.2_ORF.74737	1	MLLSQRTKRGTRCAPQSL	Citrobacter	Citrobacter_167745	nonTM	nonCDD	nonDis	nonSignal	nonSignal
NZ_CP014030.2	3621643	3621691	-	NZ_CP014030.2_ORF.75043	1	LLSMTIRFLPSLNLRK	Citrobacter	Citrobacter_189179	nonTM	nonCDD	nonDis	nonSignal	nonSignal
NZ_CP014030.2	3478789	3478924	-	NZ_CP014030.2_ORF.75602	1	MCLSVYTVTQSILQGNLNRQNCTSCFPPPSQRHSWTVIAVLRYST	Citrobacter	Citrobacter_33263	nonTM	nonCDD	nonDis	nonSignal	nonSignal
NZ_CP014030.2	3153466	3153538	-	NZ_CP014030.2_ORF.76783	1	LIRRKGVASRHCEIIGYRRLCLIR	Citrobacter	Citrobacter_118030	nonTM	nonCDD	nonDis	nonSignal	nonSignal
NZ_CP014030.2	2854159	2854246	-	NZ_CP014030.2_ORF.77967	1	LIFNTIIFSAEQMNQGSIVILLTSYSWAC	Citrobacter	Citrobacter_87313	nonTM	nonCDD	nonDis	nonSignal	nonSignal
NZ_CP014030.2	2730526	2730595	-	NZ_CP014030.2_ORF.78487	1	VTRCWTVGRIKHSRHPASVPGKE	Citrobacter	Citrobacter_125299	nonTM	nonCDD	consensus disorder prediction	nonSignal	nonSignal
NZ_CP014030.2	2694898	2694964	-	NZ_CP014030.2_ORF.78614	1	MAISVLPIRCFLHFYLVNVRIC	Citrobacter	Citrobacter_132710	nonTM	nonCDD	nonDis	nonSignal	nonSignal
NZ_CP014030.2	2495257	2495362	-	NZ_CP014030.2_ORF.79410	1	VQHLYSQNKCIAKFAYRMTFFQTLCVTETHCPFFC	Citrobacter	Citrobacter_60481	nonTM	nonCDD	nonDis	nonSignal	nonSignal
NZ_CP014030.2	2444134	2444185	-	NZ_CP014030.2_ORF.79601	1	LIFSPLKVPYDDNSFIR	Citrobacter	Citrobacter_178119	nonTM	nonCDD	nonDis	nonSignal	nonSignal
NZ_CP014030.2	2009749	2009860	-	NZ_CP014030.2_ORF.81239	1	MTKIGNLFARGKMNFVFPVTTTKNCEPVSENKVDLWL	Citrobacter	Citrobacter_53582	nonTM	nonCDD	nonDis	nonSignal	nonSignal
NZ_CP014030.2	1830523	1830625	-	NZ_CP014030.2_ORF.81928	1	VPDGNANAFYPAYELVCRPDKRQRHPAFLQKLRN	Citrobacter	Citrobacter_64289	nonTM	nonCDD	nonDis	nonSignal	nonSignal
NZ_CP014030.2	1786684	1786732	-	NZ_CP014030.2_ORF.82092	1	LAISLQRPAVSLKSSL	Citrobacter	Citrobacter_189193	nonTM	nonCDD	nonDis	nonSignal	nonSignal
NZ_CP014030.2	1708897	1709008	-	NZ_CP014030.2_ORF.82355	1	LPPNGAAHFAKINNNTANSLHSSKLNVNKHIQDCTFK	Citrobacter	Citrobacter_53583	nonTM	nonCDD	nonDis	nonSignal	nonSignal
NZ_CP014030.2	1311670	1311775	-	NZ_CP014030.2_ORF.83761	1	MPDGAVLIQPTSRFVGRIKRLTPPSGNTSTSKPQQ	Citrobacter	Citrobacter_60483	nonTM	nonCDD	consensus disorder prediction	nonSignal	nonSignal
NZ_CP014030.2	937387	937456	-	NZ_CP014030.2_ORF.85051	1	MSLKIICKKGVLLKTPCSIITKT	Citrobacter	Citrobacter_125311	nonTM	nonCDD	nonDis	nonSignal	nonSignal
NZ_CP014030.2	208078	208177	-	NZ_CP014030.2_ORF.87581	1	LMNRSKIVRVCAYVRFRLGRFEHVCAHWRSLPH	Citrobacter	Citrobacter_68273	nonTM	nonCDD	nonDis	nonSignal	nonSignal
NZ_CP014030.2	4375242	4375305	-	NZ_CP014030.2_ORF.89633	1	VDISRFVTTNTKRCAIRFSRE	Citrobacter	Citrobacter_140600	nonTM	nonCDD	nonDis	nonSignal	nonSignal
NZ_CP014030.2	2855154	2855199	-	NZ_CP014030.2_ORF.95369	1	MRLTLAYLIHINNTE	Citrobacter	Citrobacter_199967	nonTM	nonCDD	nonDis	nonSignal	nonSignal
NZ_CP014030.2	1858914	1858962	-	NZ_CP014030.2_ORF.99149	1	LLPFVCPSATGRAFFI	Citrobacter	Citrobacter_189220	nonTM	nonCDD	nonDis	nonSignal	nonSignal
NZ_CP014030.2	1666254	1666302	-	NZ_CP014030.2_ORF.99833	1	MIDIIFISIILLFYIN	Citrobacter	Citrobacter_189221	nonTM	nonCDD	nonDis	nonSignal	nonSignal
NZ_CP014030.2	1515672	1515720	-	NZ_CP014030.2_ORF.100354	1	LLMRLSQVSRNICLSG	Citrobacter	Citrobacter_189223	nonTM	nonCDD	nonDis	nonSignal	nonSignal
NZ_CP014030.2	292068	292188	-	NZ_CP014030.2_ORF.104773	1	MLDMVYQSAPLVVIDPLFLLFSLNFLFSRTHFRFLTESHK	Citrobacter	Citrobacter_44779	TRANSMEMBRANE	nonCDD	nonDis	nonSignal	nonSignal
[truncated: 65,298 more rows]
