# Supplementary material for: The Cryptic Bacterial Microproteome
Source: bioRxiv. 2024 Feb 18:2024.02.17.580829. Preprint. [Version 1] doi: 10.1101/2024.02.17.580829 (PMC11188072; doi:10.1101/2024.02.17.580829)
Supplement: Supplement 4 — Table S3. Transcribed genes and ismORFs [file media-4.xlsx]

## Sheet: RNAseq Info
Genus	Species	SRA	BioProject	Layout
Citrobacter	Citrobacter werkmanii BF-6	SRR17273939	PRJNA790646	SINGLE
Citrobacter	Citrobacter werkmanii BF-6	SRR14277109	PRJNA723062	SINGLE
Dickeya	Dickeya_dadantii_3937	ERR3139804	PRJEB31087	PAIRED
Dickeya	Dickeya_dadantii_3937	ERR3139805	PRJEB31087	PAIRED
Dickeya	Dickeya_dadantii_3937	ERR3139811	PRJEB31087	PAIRED
Dickeya	Dickeya_dadantii_3937	ERR3139812	PRJEB31087	PAIRED
Edwardsiella	Edwardsiella_tarda_EIB202	SRR3742550	PRJNA327745	PAIRED
Edwardsiella	Edwardsiella_tarda_EIB202	SRR3742551	PRJNA327745	PAIRED
Edwardsiella	Edwardsiella_tarda_EIB202	SRR3742552	PRJNA327745	PAIRED
Edwardsiella	Edwardsiella_tarda_EIB202	SRR3742584	PRJNA327745	PAIRED
Edwardsiella	Edwardsiella_tarda_EIB202	SRR3742585	PRJNA327745	PAIRED
Edwardsiella	Edwardsiella_tarda_EIB202	SRR3742586	PRJNA327745	PAIRED
Enterobacter	Enterobacter_ludwigii_UW5	SRR8191300	PRJNA505632	PAIRED
Enterobacter	Enterobacter_ludwigii_UW5	SRR8191301	PRJNA505632	PAIRED
Enterobacter	Enterobacter_ludwigii_UW5	SRR8191302	PRJNA505632	PAIRED
Enterobacter	Enterobacter_ludwigii_UW5	SRR8191303	PRJNA505632	PAIRED
Erwinia	Erwinia_amylovora_Ea1189	SRR13126703	PRJNA680551	SINGLE
Erwinia	Erwinia_amylovora_Ea1189	SRR13126704	PRJNA680551	SINGLE
Erwinia	Erwinia_amylovora_Ea1189	SRR13126705	PRJNA680551	SINGLE
Escherichia	Escherichia_coli_K-12_sub_MG1655	SRR6304627	PRJNA418956	PAIRED
Escherichia	Escherichia_coli_K-12_sub_MG1655	SRR6304628	PRJNA418956	PAIRED
Escherichia	Escherichia_coli_K-12_sub_MG1655	SRR6304629	PRJNA418956	PAIRED
Klebsiella	Klebsiella_pneumoniae_AJ218	SRR12054831	PRJNA640632	PAIRED
Klebsiella	Klebsiella_pneumoniae_AJ218	SRR12054832	PRJNA640632	PAIRED
Klebsiella	Klebsiella_pneumoniae_AJ218	SRR12054833	PRJNA640632	PAIRED
Klebsiella	Klebsiella_pneumoniae_AJ218	SRR12054834	PRJNA640632	PAIRED
Klebsiella	Klebsiella_pneumoniae_AJ218	SRR12054835	PRJNA640632	PAIRED
Klebsiella	Klebsiella_pneumoniae_AJ218	SRR12054836	PRJNA640632	PAIRED
Kosakonia	Kosakonia_sacchari_SP1	DRR168504	PRJDB7692	PAIRED
Pectobacterium	Pectobacterium_brasiliense_1692	SRR5928621	PRJNA398030	PAIRED
Pectobacterium	Pectobacterium_brasiliense_1692	SRR5928622	PRJNA398030	PAIRED
Proteus	Proteus_mirabilis_BB2000	SRR9109005	PRJNA544269	SINGLE
Proteus	Proteus_mirabilis_BB2000	SRR9109006	PRJNA544269	SINGLE
Salmonella	Salmonella_enterica_sub_enterica_serovar_Typhimurium_14028S	SRR19309087	PRJNA839605	PAIRED
Salmonella	Salmonella_enterica_sub_enterica_serovar_Typhimurium_14028S	SRR19309088	PRJNA839605	PAIRED
Salmonella	Salmonella_enterica_sub_enterica_serovar_Typhimurium_14028S	SRR19309089	PRJNA839605	PAIRED
Salmonella	Salmonella_enterica_sub_enterica_serovar_Typhimurium_14028S	SRR19309090	PRJNA839605	PAIRED
Serratia	Serratia_marcescens_sub_marcescens_ATCC_13880	SRR12705314	PRJNA665492	PAIRED
Serratia	Serratia_marcescens_sub_marcescens_ATCC_13880	SRR12705315	PRJNA665492	PAIRED
Serratia	Serratia_marcescens_sub_marcescens_ATCC_13880	SRR12705316	PRJNA665492	PAIRED
Serratia	Serratia_marcescens_sub_marcescens_ATCC_13880	SRR13374836	PRJNA665492	PAIRED
Serratia	Serratia_marcescens_sub_marcescens_ATCC_13880	SRR13374837	PRJNA665492	PAIRED
Serratia	Serratia_marcescens_sub_marcescens_ATCC_13880	SRR13374838	PRJNA665492	PAIRED
Shigella	Shigella_flexneri_2a_2457T	SRR14407617	PRJNA726970	PAIRED
Shigella	Shigella_flexneri_2a_2457T	SRR14407616	PRJNA726970	PAIRED
Shigella	Shigella_flexneri_2a_2457T	SRR14407615	PRJNA726970	PAIRED
Shigella	Shigella_flexneri_2a_2457T	SRR14407614	PRJNA726970	PAIRED
Shigella	Shigella_flexneri_2a_2457T	SRR14407613	PRJNA726970	PAIRED
Shigella	Shigella_flexneri_2a_2457T	SRR14407612	PRJNA726970	PAIRED
Yersinia	Yersinia_pseudotuberculosis_YPIII	SRR11998781	PRJNA638918	PAIRED
Yersinia	Yersinia_pseudotuberculosis_YPIII	SRR11998782	PRJNA638918	PAIRED
Yersinia	Yersinia_pseudotuberculosis_YPIII	SRR11998783	PRJNA638918	PAIRED
Yersinia	Yersinia_pseudotuberculosis_YPIII	SRR11998796	PRJNA638918	PAIRED
Yersinia	Yersinia_pseudotuberculosis_YPIII	SRR11998797	PRJNA638918	PAIRED
Yersinia	Yersinia_pseudotuberculosis_YPIII	SRR11998798	PRJNA638918	PAIRED
Yersinia	Yersinia_pseudotuberculosis_YPIII	SRR11998799	PRJNA638918	PAIRED
Yersinia	Yersinia_pseudotuberculosis_YPIII	SRR11998800	PRJNA638918	PAIRED
Yersinia	Yersinia_pseudotuberculosis_YPIII	SRR11998801	PRJNA638918	PAIRED

## Sheet: RNAseq Results
Geneid	Genome	Start	End	Strand	Genus	TPM	id	Cluster_ID	Set
gene-BZ22_RS00010	NZ_CP009792.1	990	1310	+	Yersinia	5.2513	BZ22_RS00010		Gene
gene-BZ22_RS00015	NZ_CP009792.1	1403	1747	+	Yersinia	17.4259	BZ22_RS00015		Gene
gene-BZ22_RS00020	NZ_CP009792.1	1740	2615	-	Yersinia	11.6689	BZ22_RS00020		Gene
gene-BZ22_RS00025	NZ_CP009792.1	2617	3153	-	Yersinia	126.041	BZ22_RS00025		Gene
gene-BZ22_RS00030	NZ_CP009792.1	3859	5055	+	Yersinia	28.9765	BZ22_RS00030		Gene
gene-BZ22_RS00035	NZ_CP009792.1	5102	6148	+	Yersinia	32.0492	BZ22_RS00035		Gene
gene-BZ22_RS21565	NZ_CP009792.1	6329	6793	+	Yersinia	65.6623	BZ22_RS21565		Gene
gene-BZ22_RS00045	NZ_CP009792.1	6823	9510	+	Yersinia	19.5021	BZ22_RS00045		Gene
gene-BZ22_RS00055	NZ_CP009792.1	10695	10874	-	Yersinia	1.93755	BZ22_RS00055		SmallGene
gene-BZ22_RS00060	NZ_CP009792.1	10877	11062	-	Yersinia	4.64297	BZ22_RS00060		SmallGene
gene-BZ22_RS00070	NZ_CP009792.1	12326	14917	+	Yersinia	124.672	BZ22_RS00070		Gene
gene-BZ22_RS00075	NZ_CP009792.1	14919	16151	+	Yersinia	48.3343	BZ22_RS00075		Gene
gene-BZ22_RS00080	NZ_CP009792.1	16161	19388	+	Yersinia	37.7837	BZ22_RS00080		Gene
gene-BZ22_RS00085	NZ_CP009792.1	19636	20901	-	Yersinia	74.1043	BZ22_RS00085		Gene
gene-BZ22_RS00095	NZ_CP009792.1	21289	22365	-	Yersinia	72.3207	BZ22_RS00095		Gene
gene-BZ22_RS00100	NZ_CP009792.1	22365	23459	-	Yersinia	77.7521	BZ22_RS00100		Gene
gene-BZ22_RS00105	NZ_CP009792.1	23739	25250	+	Yersinia	154.026	BZ22_RS00105		Gene
gene-BZ22_RS00110	NZ_CP009792.1	25401	25850	+	Yersinia	37.2747	BZ22_RS00110		Gene
gene-BZ22_RS00115	NZ_CP009792.1	25863	28760	+	Yersinia	121.101	BZ22_RS00115		Gene
gene-BZ22_RS00120	NZ_CP009792.1	28903	29406	+	Yersinia	142.235	BZ22_RS00120		Gene
gene-BZ22_RS00125	NZ_CP009792.1	29914	30345	-	Yersinia	700.419	BZ22_RS00125		Gene
gene-BZ22_RS00130	NZ_CP009792.1	30556	31563	+	Yersinia	6.93629	BZ22_RS00130		Gene
gene-BZ22_RS00135	NZ_CP009792.1	31826	32284	-	Yersinia	135.683	BZ22_RS00135		Gene
gene-NZ_CP009792.1_ORF.138	NZ_CP009792.1	32599	32718	+	Yersinia	32.2463	NZ_CP009792.1_ORF.138	Yersinia_26791	MicroProt6K
gene-BZ22_RS00140	NZ_CP009792.1	32923	34491	+	Yersinia	71.749	BZ22_RS00140		Gene
gene-BZ22_RS00145	NZ_CP009792.1	34587	35636	+	Yersinia	31.7441	BZ22_RS00145		Gene
gene-BZ22_RS00150	NZ_CP009792.1	35655	36491	+	Yersinia	15.2385	BZ22_RS00150		Gene
gene-BZ22_RS00155	NZ_CP009792.1	36484	37362	+	Yersinia	18.7992	BZ22_RS00155		Gene
gene-BZ22_RS00160	NZ_CP009792.1	37349	38065	+	Yersinia	16.3528	BZ22_RS00160		Gene
gene-BZ22_RS00165	NZ_CP009792.1	38499	40637	+	Yersinia	11.1066	BZ22_RS00165		Gene
gene-BZ22_RS00170	NZ_CP009792.1	40814	41278	+	Yersinia	12.0003	BZ22_RS00170		Gene
gene-BZ22_RS00190	NZ_CP009792.1	43450	44628	+	Yersinia	3.19051	BZ22_RS00190		Gene
gene-BZ22_RS00195	NZ_CP009792.1	44621	45502	+	Yersinia	1.89236	BZ22_RS00195		Gene
gene-BZ22_RS00210	NZ_CP009792.1	47398	48534	+	Yersinia	2.56343	BZ22_RS00210		Gene
gene-BZ22_RS00215	NZ_CP009792.1	48534	49115	+	Yersinia	2.63952	BZ22_RS00215		Gene
gene-BZ22_RS00220	NZ_CP009792.1	49106	49858	+	Yersinia	3.67219	BZ22_RS00220		Gene
gene-BZ22_RS00225	NZ_CP009792.1	49904	50542	-	Yersinia	8.2388	BZ22_RS00225		Gene
gene-BZ22_RS00230	NZ_CP009792.1	50694	51137	-	Yersinia	32.9907	BZ22_RS00230		Gene
gene-NZ_CP009792.1_ORF.95839	NZ_CP009792.1	51142	51291	-	Yersinia	1.82683	NZ_CP009792.1_ORF.95839	Yersinia_14558	MicroProt6K
gene-BZ22_RS00235	NZ_CP009792.1	51266	52432	-	Yersinia	5.38642	BZ22_RS00235		Gene
gene-BZ22_RS00240	NZ_CP009792.1	52447	53541	-	Yersinia	4.26185	BZ22_RS00240		Gene
gene-BZ22_RS00245	NZ_CP009792.1	53553	54392	-	Yersinia	3.62796	BZ22_RS00245		Gene
gene-BZ22_RS00255	NZ_CP009792.1	55303	56616	-	Yersinia	6.33842	BZ22_RS00255		Gene
gene-NZ_CP009792.1_ORF.115029	NZ_CP009792.1	57006	57092	-	Yersinia	8.30377	NZ_CP009792.1_ORF.115029	Yersinia_59074	MicroProt6K
gene-BZ22_RS00260	NZ_CP009792.1	57177	58400	+	Yersinia	6.85197	BZ22_RS00260		Gene
gene-BZ22_RS00265	NZ_CP009792.1	58424	60442	+	Yersinia	10.7756	BZ22_RS00265		Gene
gene-BZ22_RS00270	NZ_CP009792.1	60670	60957	+	Yersinia	13.263	BZ22_RS00270		Gene
gene-BZ22_RS00280	NZ_CP009792.1	61132	61635	-	Yersinia	183.886	BZ22_RS00280		Gene
gene-BZ22_RS00285	NZ_CP009792.1	61629	62150	-	Yersinia	204.938	BZ22_RS00285		Gene
gene-BZ22_RS00295	NZ_CP009792.1	62466	63461	+	Yersinia	10.3881	BZ22_RS00295		Gene
gene-BZ22_RS00300	NZ_CP009792.1	63473	64351	+	Yersinia	10.6655	BZ22_RS00300		Gene
gene-BZ22_RS00305	NZ_CP009792.1	64492	65898	-	Yersinia	9.30117	BZ22_RS00305		Gene
gene-BZ22_RS00310	NZ_CP009792.1	65900	69025	-	Yersinia	2.40666	BZ22_RS00310		Gene
gene-BZ22_RS00315	NZ_CP009792.1	69029	70189	-	Yersinia	5.75757	BZ22_RS00315		Gene
gene-BZ22_RS00320	NZ_CP009792.1	70697	71752	+	Yersinia	19.8394	BZ22_RS00320		Gene
gene-NZ_CP009792.1_ORF.294	NZ_CP009792.1	71806	71877	+	Yersinia	168.036	NZ_CP009792.1_ORF.294	Yersinia_77890	MicroProt6K
gene-BZ22_RS00325	NZ_CP009792.1	72007	72318	-	Yersinia	68.3464	BZ22_RS00325		Gene
gene-BZ22_RS00330	NZ_CP009792.1	72342	72710	-	Yersinia	30.1096	BZ22_RS00330		Gene
gene-BZ22_RS00340	NZ_CP009792.1	72946	74940	-	Yersinia	187.52	BZ22_RS00340		Gene
gene-BZ22_RS00345	NZ_CP009792.1	75127	76011	-	Yersinia	474.056	BZ22_RS00345		Gene
gene-NZ_CP009792.1_ORF.95745	NZ_CP009792.1	76018	76095	-	Yersinia	28.1051	NZ_CP009792.1_ORF.95745	Yersinia_71789	MicroProt6K
gene-BZ22_RS00350	NZ_CP009792.1	76136	78253	-	Yersinia	811.229	BZ22_RS00350		Gene
gene-NZ_CP009792.1_ORF.38256	NZ_CP009792.1	78276	78353	+	Yersinia	118.169	NZ_CP009792.1_ORF.38256	Yersinia_72320	MicroProt6K
gene-BZ22_RS00355	NZ_CP009792.1	78517	78786	-	Yersinia	8906.9	BZ22_RS00355		Gene
gene-BZ22_RS00360	NZ_CP009792.1	78908	79882	-	Yersinia	260.279	BZ22_RS00360		Gene
gene-BZ22_RS00365	NZ_CP009792.1	79882	80292	-	Yersinia	340.717	BZ22_RS00365		Gene
gene-BZ22_RS00370	NZ_CP009792.1	80358	83036	-	Yersinia	1214.08	BZ22_RS00370		Gene
gene-BZ22_RS00375	NZ_CP009792.1	83061	84548	-	Yersinia	489.577	BZ22_RS00375		Gene
gene-BZ22_RS00380	NZ_CP009792.1	84570	85022	-	Yersinia	396.785	BZ22_RS00380		Gene
gene-NZ_CP009792.1_ORF.114940	NZ_CP009792.1	85077	85160	-	Yersinia	2.76792	NZ_CP009792.1_ORF.114940	Yersinia_62860	MicroProt6K
gene-NZ_CP009792.1_ORF.355	NZ_CP009792.1	85108	85191	+	Yersinia	284.503	NZ_CP009792.1_ORF.355	Yersinia_63068	MicroProt6K
gene-NZ_CP009792.1_ORF.95713	NZ_CP009792.1	85471	85551	-	Yersinia	106.924	NZ_CP009792.1_ORF.95713	Yersinia_67500	MicroProt6K
gene-BZ22_RS00395	NZ_CP009792.1	85554	85889	-	Yersinia	948.41	BZ22_RS00395		Gene
gene-BZ22_RS00400	NZ_CP009792.1	86112	87452	-	Yersinia	223.428	BZ22_RS00400		Gene
gene-BZ22_RS00405	NZ_CP009792.1	87462	88295	-	Yersinia	154.506	BZ22_RS00405		Gene
gene-BZ22_RS00410	NZ_CP009792.1	88415	90349	-	Yersinia	523.421	BZ22_RS00410		Gene
gene-BZ22_RS00415	NZ_CP009792.1	90406	91035	-	Yersinia	553.242	BZ22_RS00415		Gene
gene-BZ22_RS00420	NZ_CP009792.1	91182	91475	+	Yersinia	1086.95	BZ22_RS00420		Gene
gene-BZ22_RS00425	NZ_CP009792.1	91603	92079	-	Yersinia	869.355	BZ22_RS00425		Gene
gene-BZ22_RS00430	NZ_CP009792.1	92337	93785	+	Yersinia	37.1865	BZ22_RS00430		Gene
gene-BZ22_RS00435	NZ_CP009792.1	93791	94453	+	Yersinia	22.0933	BZ22_RS00435		Gene
gene-BZ22_RS00440	NZ_CP009792.1	94450	95517	+	Yersinia	37.5458	BZ22_RS00440		Gene
gene-BZ22_RS00445	NZ_CP009792.1	95590	96762	-	Yersinia	165.467	BZ22_RS00445		Gene
gene-NZ_CP009792.1_ORF.95657	NZ_CP009792.1	97114	97188	-	Yersinia	12.2896	NZ_CP009792.1_ORF.95657	Yersinia_77974	MicroProt6K
gene-BZ22_RS00450	NZ_CP009792.1	97303	97674	+	Yersinia	40.7599	BZ22_RS00450		Gene
gene-BZ22_RS00455	NZ_CP009792.1	97807	98061	-	Yersinia	49.497	BZ22_RS00455		Gene
gene-BZ22_RS21585	NZ_CP009792.1	98448	99050	-	Yersinia	189.197	BZ22_RS21585		Gene
gene-BZ22_RS23760	NZ_CP009792.1	99458	99886	-	Yersinia	15.8527	BZ22_RS23760		Gene
gene-BZ22_RS23535	NZ_CP009792.1	99886	100038	-	Yersinia	1.84528	BZ22_RS23535		SmallGene
gene-BZ22_RS00485	NZ_CP009792.1	100125	100535	-	Yersinia	4.2226	BZ22_RS00485		Gene
gene-BZ22_RS00490	NZ_CP009792.1	100532	101542	-	Yersinia	1.44556	BZ22_RS00490		Gene
gene-BZ22_RS21590	NZ_CP009792.1	101557	101838	-	Yersinia	15.4297	BZ22_RS21590		Gene
gene-BZ22_RS00495	NZ_CP009792.1	101941	102840	-	Yersinia	373.624	BZ22_RS00495		Gene
gene-BZ22_RS00500	NZ_CP009792.1	102939	104162	-	Yersinia	39.5583	BZ22_RS00500		Gene
gene-BZ22_RS00505	NZ_CP009792.1	104325	105311	-	Yersinia	125.036	BZ22_RS00505		Gene
gene-BZ22_RS00510	NZ_CP009792.1	105399	105656	-	Yersinia	3623.25	BZ22_RS00510		Gene
gene-BZ22_RS00515	NZ_CP009792.1	105676	105987	-	Yersinia	4790.51	BZ22_RS00515		Gene
gene-BZ22_RS00520	NZ_CP009792.1	106247	107218	+	Yersinia	262.825	BZ22_RS00520		Gene
gene-BZ22_RS00525	NZ_CP009792.1	107315	107662	-	Yersinia	57.6969	BZ22_RS00525		Gene
gene-BZ22_RS00530	NZ_CP009792.1	107846	108121	+	Yersinia	37.7882	BZ22_RS00530		Gene
gene-NZ_CP009792.1_ORF.95614	NZ_CP009792.1	108388	108540	-	Yersinia	540.071	NZ_CP009792.1_ORF.95614	Yersinia_13526	MicroProt6K
gene-BZ22_RS00535	NZ_CP009792.1	108555	109493	-	Yersinia	729.512	BZ22_RS00535		Gene
gene-NZ_CP009792.1_ORF.114843	NZ_CP009792.1	109605	109676	-	Yersinia	215.667	NZ_CP009792.1_ORF.114843	Yersinia_82115	MicroProt6K
gene-BZ22_RS00540	NZ_CP009792.1	109957	110427	+	Yersinia	200.842	BZ22_RS00540		Gene
gene-BZ22_RS00545	NZ_CP009792.1	110816	111079	+	Yersinia	72.1862	BZ22_RS00545		Gene
gene-NZ_CP009792.1_ORF.38387	NZ_CP009792.1	111105	111176	+	Yersinia	2.19127	NZ_CP009792.1_ORF.38387	Yersinia_77890	MicroProt6K
gene-NZ_CP009792.1_ORF.114835	NZ_CP009792.1	111114	111233	-	Yersinia	26.6413	NZ_CP009792.1_ORF.114835	Yersinia_26791	MicroProt6K
gene-BZ22_RS00555	NZ_CP009792.1	111375	112760	-	Yersinia	48.1511	BZ22_RS00555		Gene
gene-BZ22_RS00560	NZ_CP009792.1	112931	113944	+	Yersinia	108.146	BZ22_RS00560		Gene
gene-BZ22_RS00565	NZ_CP009792.1	114144	114671	+	Yersinia	1717.69	BZ22_RS00565		Gene
gene-BZ22_RS00570	NZ_CP009792.1	114789	115145	-	Yersinia	362.575	BZ22_RS00570		Gene
gene-BZ22_RS00575	NZ_CP009792.1	115148	119023	-	Yersinia	35.4988	BZ22_RS00575		Gene
gene-BZ22_RS00580	NZ_CP009792.1	119020	120756	-	Yersinia	53.1355	BZ22_RS00580		Gene
gene-BZ22_RS00585	NZ_CP009792.1	121031	121669	+	Yersinia	81.9072	BZ22_RS00585		Gene
gene-BZ22_RS00590	NZ_CP009792.1	121947	123278	+	Yersinia	97.0706	BZ22_RS00590		Gene
gene-BZ22_RS00595	NZ_CP009792.1	123386	123598	-	Yersinia	713.306	BZ22_RS00595		Gene
gene-BZ22_RS00600	NZ_CP009792.1	123934	124497	+	Yersinia	65.5321	BZ22_RS00600		Gene
gene-BZ22_RS00605	NZ_CP009792.1	124500	125240	-	Yersinia	57.6109	BZ22_RS00605		Gene
gene-BZ22_RS00610	NZ_CP009792.1	125675	127645	+	Yersinia	72.7665	BZ22_RS00610		Gene
gene-BZ22_RS00615	NZ_CP009792.1	127774	128439	+	Yersinia	25.7467	BZ22_RS00615		Gene
gene-BZ22_RS00620	NZ_CP009792.1	128537	129157	-	Yersinia	762.035	BZ22_RS00620		Gene
gene-NZ_CP009792.1_ORF.38458	NZ_CP009792.1	129156	129239	+	Yersinia	2.1748	NZ_CP009792.1_ORF.38458	Yersinia_63125	MicroProt6K
gene-BZ22_RS00625	NZ_CP009792.1	129475	130215	+	Yersinia	29.7636	BZ22_RS00625		Gene
gene-BZ22_RS00630	NZ_CP009792.1	130355	130810	+	Yersinia	32.687	BZ22_RS00630		Gene
gene-BZ22_RS00635	NZ_CP009792.1	130876	131328	-	Yersinia	2809.5	BZ22_RS00635		Gene
gene-BZ22_RS00640	NZ_CP009792.1	131368	131595	-	Yersinia	2616.23	BZ22_RS00640		Gene
gene-BZ22_RS00645	NZ_CP009792.1	131600	131920	-	Yersinia	4289.48	BZ22_RS00645		Gene
gene-BZ22_RS00650	NZ_CP009792.1	131926	132318	-	Yersinia	8891.4	BZ22_RS00650		Gene
gene-BZ22_RS00660	NZ_CP009792.1	132686	133435	-	Yersinia	28.3214	BZ22_RS00660		Gene
gene-BZ22_RS00665	NZ_CP009792.1	133626	133937	+	Yersinia	36.3024	BZ22_RS00665		Gene
gene-BZ22_RS00670	NZ_CP009792.1	134009	135640	-	Yersinia	13.0052	BZ22_RS00670		Gene
gene-NZ_CP009792.1_ORF.95478	NZ_CP009792.1	135823	135942	-	Yersinia	16.7459	NZ_CP009792.1_ORF.95478	Yersinia_26791	MicroProt6K
gene-BZ22_RS00675	NZ_CP009792.1	136060	136800	-	Yersinia	31.0971	BZ22_RS00675		Gene
gene-BZ22_RS00680	NZ_CP009792.1	136919	139453	-	Yersinia	69.3979	BZ22_RS00680		Gene
gene-BZ22_RS00685	NZ_CP009792.1	139694	140119	-	Yersinia	135.141	BZ22_RS00685		Gene
gene-BZ22_RS00690	NZ_CP009792.1	140508	141806	-	Yersinia	517.385	BZ22_RS00690		Gene
gene-BZ22_RS00695	NZ_CP009792.1	141906	142112	-	Yersinia	24.1491	BZ22_RS00695		SmallGene
gene-BZ22_RS00700	NZ_CP009792.1	142284	143288	-	Yersinia	541.497	BZ22_RS00700		Gene
gene-BZ22_RS00705	NZ_CP009792.1	143292	144554	-	Yersinia	359.271	BZ22_RS00705		Gene
gene-BZ22_RS00710	NZ_CP009792.1	144795	146081	-	Yersinia	430.299	BZ22_RS00710		Gene
gene-BZ22_RS00715	NZ_CP009792.1	146180	146485	-	Yersinia	1782.41	BZ22_RS00715		Gene
gene-NZ_CP009792.1_ORF.114710	NZ_CP009792.1	146490	146615	-	Yersinia	85.6739	NZ_CP009792.1_ORF.114710	Yersinia_24522	MicroProt6K
gene-BZ22_RS00720	NZ_CP009792.1	146602	147543	-	Yersinia	261.296	BZ22_RS00720		Gene
gene-BZ22_RS00725	NZ_CP009792.1	147536	149443	-	Yersinia	59.506	BZ22_RS00725		Gene
gene-BZ22_RS00730	NZ_CP009792.1	149459	151372	-	Yersinia	40.4343	BZ22_RS00730		Gene
gene-BZ22_RS00735	NZ_CP009792.1	151380	151850	-	Yersinia	54.812	BZ22_RS00735		Gene
gene-BZ22_RS00740	NZ_CP009792.1	151861	153375	-	Yersinia	24.9606	BZ22_RS00740		Gene
gene-BZ22_RS00745	NZ_CP009792.1	153374	154609	+	Yersinia	62.2716	BZ22_RS00745		Gene
gene-BZ22_RS21600	NZ_CP009792.1	155314	155712	+	Yersinia	8.82406	BZ22_RS21600		Gene
gene-BZ22_RS00770	NZ_CP009792.1	155865	156410	-	Yersinia	87.068	BZ22_RS00770		Gene
gene-BZ22_RS00780	NZ_CP009792.1	156610	157662	+	Yersinia	125.574	BZ22_RS00780		Gene
gene-BZ22_RS00785	NZ_CP009792.1	158110	158991	+	Yersinia	35.8324	BZ22_RS00785		Gene
gene-BZ22_RS00790	NZ_CP009792.1	159033	162374	+	Yersinia	27.2892	BZ22_RS00790		Gene
gene-NZ_CP009792.1_ORF.19493	NZ_CP009792.1	162470	162544	+	Yersinia	33.3258	NZ_CP009792.1_ORF.19493	Yersinia_76567	MicroProt6K
gene-BZ22_RS00795	NZ_CP009792.1	162619	163596	-	Yersinia	170.907	BZ22_RS00795		Gene
gene-BZ22_RS00800	NZ_CP009792.1	163756	163947	-	Yersinia	16.1751	BZ22_RS00800		SmallGene
gene-BZ22_RS00805	NZ_CP009792.1	164054	165877	+	Yersinia	12.9291	BZ22_RS00805		Gene
gene-BZ22_RS00810	NZ_CP009792.1	165870	166604	+	Yersinia	10.1905	BZ22_RS00810		Gene
gene-BZ22_RS00815	NZ_CP009792.1	166621	167013	+	Yersinia	11.8112	BZ22_RS00815		Gene
gene-BZ22_RS00820	NZ_CP009792.1	167030	167386	+	Yersinia	36.5645	BZ22_RS00820		Gene
gene-BZ22_RS00825	NZ_CP009792.1	167551	167865	-	Yersinia	82.9059	BZ22_RS00825		Gene
gene-BZ22_RS00830	NZ_CP009792.1	168112	168678	-	Yersinia	1786.63	BZ22_RS00830		Gene
gene-BZ22_RS00835	NZ_CP009792.1	168714	169742	+	Yersinia	122.394	BZ22_RS00835		Gene
gene-NZ_CP009792.1_ORF.716	NZ_CP009792.1	169837	169968	+	Yersinia	90.1463	NZ_CP009792.1_ORF.716	Yersinia_18960	MicroProt6K
gene-NZ_CP009792.1_ORF.38600	NZ_CP009792.1	169992	170171	+	Yersinia	26.1569	NZ_CP009792.1_ORF.38600	Yersinia_7562	MicroProt6K
gene-BZ22_RS00840	NZ_CP009792.1	170214	170612	-	Yersinia	273.837	BZ22_RS00840		Gene
gene-BZ22_RS00845	NZ_CP009792.1	171237	172883	-	Yersinia	4073.53	BZ22_RS00845		Gene
gene-BZ22_RS00850	NZ_CP009792.1	172930	173223	-	Yersinia	3586.04	BZ22_RS00850		Gene
gene-BZ22_RS00855	NZ_CP009792.1	173478	174041	-	Yersinia	536.55	BZ22_RS00855		Gene
gene-BZ22_RS00860	NZ_CP009792.1	174489	175925	+	Yersinia	1283.33	BZ22_RS00860		Gene
gene-BZ22_RS00865	NZ_CP009792.1	176045	177346	+	Yersinia	75.6842	BZ22_RS00865		Gene
gene-BZ22_RS00870	NZ_CP009792.1	177531	177890	+	Yersinia	78.0093	BZ22_RS00870		Gene
gene-BZ22_RS00875	NZ_CP009792.1	177866	179653	+	Yersinia	11.8659	BZ22_RS00875		Gene
gene-BZ22_RS00880	NZ_CP009792.1	179715	181862	-	Yersinia	5.69435	BZ22_RS00880		Gene
gene-BZ22_RS00885	NZ_CP009792.1	181885	182442	-	Yersinia	1.26491	BZ22_RS00885		Gene
gene-BZ22_RS00890	NZ_CP009792.1	182465	184480	-	Yersinia	4.01184	BZ22_RS00890		Gene
gene-BZ22_RS23765	NZ_CP009792.1	184683	184868	-	Yersinia	10.0895	BZ22_RS23765		SmallGene
gene-BZ22_RS00895	NZ_CP009792.1	184900	185475	+	Yersinia	70.4667	BZ22_RS00895		Gene
gene-BZ22_RS00905	NZ_CP009792.1	186129	188684	-	Yersinia	18.5503	BZ22_RS00905		Gene
gene-BZ22_RS00915	NZ_CP009792.1	189111	189536	+	Yersinia	994.075	BZ22_RS00915		Gene
gene-NZ_CP009792.1_ORF.806	NZ_CP009792.1	190255	190392	+	Yersinia	8.72498	NZ_CP009792.1_ORF.806	Yersinia_18877	MicroProt6K
gene-BZ22_RS00925	NZ_CP009792.1	190392	191426	+	Yersinia	6.90778	BZ22_RS00925		Gene
gene-BZ22_RS00930	NZ_CP009792.1	191575	192447	-	Yersinia	38.6653	BZ22_RS00930		Gene
gene-BZ22_RS00935	NZ_CP009792.1	192580	193401	-	Yersinia	4.29331	BZ22_RS00935		Gene
gene-BZ22_RS00945	NZ_CP009792.1	193623	193799	-	Yersinia	1.12594	BZ22_RS00945		SmallGene
gene-BZ22_RS00950	NZ_CP009792.1	193798	195255	+	Yersinia	1.76555	BZ22_RS00950		Gene
gene-BZ22_RS00955	NZ_CP009792.1	195252	196508	+	Yersinia	1.08999	BZ22_RS00955		Gene
gene-BZ22_RS00960	NZ_CP009792.1	196521	197345	+	Yersinia	1.26821	BZ22_RS00960		Gene
gene-BZ22_RS00965	NZ_CP009792.1	197412	198560	+	Yersinia	3.27381	BZ22_RS00965		Gene
gene-BZ22_RS00970	NZ_CP009792.1	198574	198888	+	Yersinia	24.6213	BZ22_RS00970		Gene
gene-BZ22_RS00975	NZ_CP009792.1	199154	199702	-	Yersinia	565.035	BZ22_RS00975		Gene
gene-NZ_CP009792.1_ORF.854	NZ_CP009792.1	199801	199872	+	Yersinia	25.2573	NZ_CP009792.1_ORF.854	Yersinia_81100	MicroProt6K
gene-BZ22_RS00980	NZ_CP009792.1	200160	203003	+	Yersinia	41.0021	BZ22_RS00980		Gene
gene-BZ22_RS00985	NZ_CP009792.1	203096	203455	-	Yersinia	31.3929	BZ22_RS00985		Gene
gene-BZ22_RS00990	NZ_CP009792.1	203982	205175	-	Yersinia	40.5383	BZ22_RS00990		Gene
gene-BZ22_RS00995	NZ_CP009792.1	205361	206440	-	Yersinia	19.7445	BZ22_RS00995		Gene
gene-BZ22_RS01000	NZ_CP009792.1	206537	207943	-	Yersinia	48.8725	BZ22_RS01000		Gene
gene-BZ22_RS01005	NZ_CP009792.1	208276	209259	+	Yersinia	26.8691	BZ22_RS01005		Gene
gene-BZ22_RS01010	NZ_CP009792.1	209604	209822	-	Yersinia	58.316	BZ22_RS01010		Gene
gene-NZ_CP009792.1_ORF.114467	NZ_CP009792.1	209835	209936	-	Yersinia	55.1957	NZ_CP009792.1_ORF.114467	Yersinia_39380	MicroProt6K
gene-BZ22_RS01015	NZ_CP009792.1	210338	211375	-	Yersinia	160.732	BZ22_RS01015		Gene
gene-BZ22_RS01020	NZ_CP009792.1	211630	212139	+	Yersinia	899.624	BZ22_RS01020		Gene
gene-BZ22_RS01025	NZ_CP009792.1	212320	212928	-	Yersinia	379.124	BZ22_RS01025		Gene
gene-BZ22_RS01030	NZ_CP009792.1	213053	213424	-	Yersinia	44.8002	BZ22_RS01030		Gene
gene-BZ22_RS01035	NZ_CP009792.1	213552	216038	+	Yersinia	104.083	BZ22_RS01035		Gene
gene-BZ22_RS01040	NZ_CP009792.1	216219	217085	-	Yersinia	46.2119	BZ22_RS01040		Gene
gene-BZ22_RS01045	NZ_CP009792.1	217267	217791	-	Yersinia	79.8744	BZ22_RS01045		Gene
gene-BZ22_RS01050	NZ_CP009792.1	218623	222432	+	Yersinia	2.03344	BZ22_RS01050		Gene
gene-NZ_CP009792.1_ORF.38768	NZ_CP009792.1	222471	222653	+	Yersinia	1.04364	NZ_CP009792.1_ORF.38768	Yersinia_7033	MicroProt6K
gene-BZ22_RS01055	NZ_CP009792.1	222776	224833	-	Yersinia	5.10815	BZ22_RS01055		Gene
gene-BZ22_RS01065	NZ_CP009792.1	225842	227161	-	Yersinia	13.0218	BZ22_RS01065		Gene
gene-NZ_CP009792.1_ORF.38792	NZ_CP009792.1	227448	227561	+	Yersinia	53.0276	NZ_CP009792.1_ORF.38792	Yersinia_32068	MicroProt6K
gene-NZ_CP009792.1_ORF.95090	NZ_CP009792.1	227614	227703	-	Yersinia	69.1981	NZ_CP009792.1_ORF.95090	Yersinia_55197	MicroProt6K
gene-BZ22_RS01075	NZ_CP009792.1	228616	229359	-	Yersinia	11.0717	BZ22_RS01075		Gene
gene-BZ22_RS01080	NZ_CP009792.1	229431	231809	-	Yersinia	12.3317	BZ22_RS01080		Gene
gene-BZ22_RS01085	NZ_CP009792.1	232060	232698	-	Yersinia	21.7016	BZ22_RS01085		Gene
gene-BZ22_RS01090	NZ_CP009792.1	233411	233986	-	Yersinia	161.304	BZ22_RS01090		Gene
gene-BZ22_RS01095	NZ_CP009792.1	234170	234748	-	Yersinia	700.256	BZ22_RS01095		Gene
gene-BZ22_RS01100	NZ_CP009792.1	234812	235849	-	Yersinia	149.964	BZ22_RS01100		Gene
gene-BZ22_RS01105	NZ_CP009792.1	235871	236326	-	Yersinia	71.6018	BZ22_RS01105		Gene
gene-BZ22_RS01110	NZ_CP009792.1	236359	237543	-	Yersinia	75.75	BZ22_RS01110		Gene
gene-BZ22_RS01115	NZ_CP009792.1	237543	238136	-	Yersinia	338.036	BZ22_RS01115		Gene
gene-BZ22_RS01120	NZ_CP009792.1	238412	239473	+	Yersinia	47.6333	BZ22_RS01120		Gene
gene-BZ22_RS01125	NZ_CP009792.1	239485	240621	+	Yersinia	10.2391	BZ22_RS01125		Gene
gene-BZ22_RS01130	NZ_CP009792.1	240614	241426	+	Yersinia	9.70306	BZ22_RS01130		Gene
gene-BZ22_RS01135	NZ_CP009792.1	241419	242498	+	Yersinia	10.8487	BZ22_RS01135		Gene
gene-BZ22_RS01140	NZ_CP009792.1	242498	243457	+	Yersinia	23.9252	BZ22_RS01140		Gene
gene-BZ22_RS01145	NZ_CP009792.1	243854	244342	+	Yersinia	128.564	BZ22_RS01145		Gene
gene-BZ22_RS01150	NZ_CP009792.1	244657	245457	+	Yersinia	287.439	BZ22_RS01150		Gene
gene-BZ22_RS01155	NZ_CP009792.1	245798	247111	+	Yersinia	57.7599	BZ22_RS01155		Gene
gene-BZ22_RS01160	NZ_CP009792.1	247162	247671	+	Yersinia	89.1435	BZ22_RS01160		Gene
gene-BZ22_RS01165	NZ_CP009792.1	247705	248355	+	Yersinia	76.5197	BZ22_RS01165		Gene
gene-BZ22_RS22975	NZ_CP009792.1	248441	248632	+	Yersinia	237.436	BZ22_RS22975		SmallGene
gene-BZ22_RS01175	NZ_CP009792.1	248763	250793	+	Yersinia	237.837	BZ22_RS01175		Gene
gene-BZ22_RS01180	NZ_CP009792.1	250912	251949	+	Yersinia	592.864	BZ22_RS01180		Gene
gene-BZ22_RS01185	NZ_CP009792.1	251946	252785	+	Yersinia	124.161	BZ22_RS01185		Gene
gene-BZ22_RS01190	NZ_CP009792.1	252782	253786	+	Yersinia	35.8673	BZ22_RS01190		Gene
gene-BZ22_RS01195	NZ_CP009792.1	253779	254579	+	Yersinia	100.184	BZ22_RS01195		Gene
gene-BZ22_RS01200	NZ_CP009792.1	254720	255901	-	Yersinia	18.1671	BZ22_RS01200		Gene
gene-BZ22_RS01205	NZ_CP009792.1	255947	257233	-	Yersinia	7.54243	BZ22_RS01205		Gene
gene-BZ22_RS01210	NZ_CP009792.1	257403	258386	+	Yersinia	18.3881	BZ22_RS01210		Gene
gene-BZ22_RS01215	NZ_CP009792.1	258464	258733	-	Yersinia	33.1843	BZ22_RS01215		Gene
gene-BZ22_RS01220	NZ_CP009792.1	258730	259944	-	Yersinia	18.1521	BZ22_RS01220		Gene
gene-BZ22_RS01225	NZ_CP009792.1	260327	261394	-	Yersinia	8.40485	BZ22_RS01225		Gene
gene-BZ22_RS01230	NZ_CP009792.1	261384	262178	-	Yersinia	1.74431	BZ22_RS01230		Gene
gene-BZ22_RS01235	NZ_CP009792.1	262180	262473	-	Yersinia	2.42899	BZ22_RS01235		Gene
gene-BZ22_RS01240	NZ_CP009792.1	262470	263120	-	Yersinia	7.15579	BZ22_RS01240		Gene
gene-BZ22_RS01245	NZ_CP009792.1	263247	264209	-	Yersinia	1.82804	BZ22_RS01245		Gene
gene-BZ22_RS01250	NZ_CP009792.1	264187	264585	-	Yersinia	1.2695	BZ22_RS01250		Gene
gene-BZ22_RS01265	NZ_CP009792.1	266288	268336	-	Yersinia	1.33736	BZ22_RS01265		Gene
gene-BZ22_RS01275	NZ_CP009792.1	268973	269566	-	Yersinia	1.16029	BZ22_RS01275		Gene
gene-BZ22_RS01280	NZ_CP009792.1	269761	270492	-	Yersinia	1.80369	BZ22_RS01280		Gene
gene-BZ22_RS01285	NZ_CP009792.1	270489	270740	-	Yersinia	1.25216	BZ22_RS01285		Gene
gene-BZ22_RS01290	NZ_CP009792.1	270838	271086	-	Yersinia	2.03426	BZ22_RS01290		Gene
gene-BZ22_RS01295	NZ_CP009792.1	271083	271298	-	Yersinia	2.84481	BZ22_RS01295		Gene
gene-BZ22_RS01300	NZ_CP009792.1	271308	272015	-	Yersinia	3.28398	BZ22_RS01300		Gene
gene-BZ22_RS01305	NZ_CP009792.1	272122	272343	-	Yersinia	3.92746	BZ22_RS01305		Gene
gene-BZ22_RS01310	NZ_CP009792.1	272362	273576	-	Yersinia	1.95463	BZ22_RS01310		Gene
gene-BZ22_RS01315	NZ_CP009792.1	273578	275077	-	Yersinia	1.84344	BZ22_RS01315		Gene
gene-BZ22_RS01320	NZ_CP009792.1	275322	278141	+	Yersinia	4.94398	BZ22_RS01320		Gene
gene-BZ22_RS01325	NZ_CP009792.1	278154	278786	+	Yersinia	16.9093	BZ22_RS01325		Gene
gene-BZ22_RS01330	NZ_CP009792.1	278964	280280	-	Yersinia	46.5881	BZ22_RS01330		Gene
gene-BZ22_RS01335	NZ_CP009792.1	281135	283093	+	Yersinia	25.2674	BZ22_RS01335		Gene
gene-BZ22_RS01340	NZ_CP009792.1	283150	283461	+	Yersinia	9.2619	BZ22_RS01340		Gene
gene-BZ22_RS01345	NZ_CP009792.1	283458	285113	+	Yersinia	19.2	BZ22_RS01345		Gene
gene-BZ22_RS01350	NZ_CP009792.1	285187	286200	-	Yersinia	14.462	BZ22_RS01350		Gene
gene-BZ22_RS21645	NZ_CP009792.1	286739	287838	-	Yersinia	57.598	BZ22_RS21645		Gene
gene-NZ_CP009792.1_ORF.114117	NZ_CP009792.1	288162	288284	-	Yersinia	6.41348	NZ_CP009792.1_ORF.114117	Yersinia_23214	MicroProt6K
gene-NZ_CP009792.1_ORF.39025	NZ_CP009792.1	291483	291650	+	Yersinia	543.007	NZ_CP009792.1_ORF.39025	Yersinia_9710	MicroProt6K
gene-NZ_CP009792.1_ORF.1256	NZ_CP009792.1	293515	293697	+	Yersinia	10.3457	NZ_CP009792.1_ORF.1256	Yersinia_7023	MicroProt6K
gene-BZ22_RS01395	NZ_CP009792.1	293984	294517	-	Yersinia	94.0628	BZ22_RS01395		Gene
gene-BZ22_RS01400	NZ_CP009792.1	294539	295990	-	Yersinia	30.2299	BZ22_RS01400		Gene
gene-BZ22_RS01405	NZ_CP009792.1	296030	296641	-	Yersinia	42.5365	BZ22_RS01405		Gene
gene-BZ22_RS01410	NZ_CP009792.1	296641	297972	-	Yersinia	312.564	BZ22_RS01410		Gene
gene-BZ22_RS01415	NZ_CP009792.1	298299	300488	+	Yersinia	35.7669	BZ22_RS01415		Gene
gene-BZ22_RS01420	NZ_CP009792.1	300500	301663	+	Yersinia	51.228	BZ22_RS01420		Gene
gene-BZ22_RS01425	NZ_CP009792.1	301823	302524	-	Yersinia	90.6909	BZ22_RS01425		Gene
gene-BZ22_RS01430	NZ_CP009792.1	302579	304075	-	Yersinia	50.2109	BZ22_RS01430		Gene
gene-BZ22_RS01435	NZ_CP009792.1	304323	304808	+	Yersinia	212.806	BZ22_RS01435		Gene
gene-BZ22_RS01440	NZ_CP009792.1	304921	305943	-	Yersinia	140.507	BZ22_RS01440		Gene
gene-BZ22_RS01445	NZ_CP009792.1	305958	306740	-	Yersinia	25.7173	BZ22_RS01445		Gene
gene-BZ22_RS01450	NZ_CP009792.1	306796	307572	-	Yersinia	81.5522	BZ22_RS01450		Gene
gene-BZ22_RS01455	NZ_CP009792.1	307575	308237	-	Yersinia	242.125	BZ22_RS01455		Gene
gene-BZ22_RS01460	NZ_CP009792.1	308241	308507	-	Yersinia	370.435	BZ22_RS01460		Gene
gene-BZ22_RS01465	NZ_CP009792.1	308687	310318	-	Yersinia	84.1062	BZ22_RS01465		Gene
gene-BZ22_RS01470	NZ_CP009792.1	310318	310968	-	Yersinia	104.747	BZ22_RS01470		Gene
gene-BZ22_RS01475	NZ_CP009792.1	310982	311737	-	Yersinia	149.666	BZ22_RS01475		Gene
gene-BZ22_RS01480	NZ_CP009792.1	311829	313334	-	Yersinia	43.4542	BZ22_RS01480		Gene
gene-BZ22_RS01485	NZ_CP009792.1	313542	314072	-	Yersinia	50.198	BZ22_RS01485		Gene
gene-NZ_CP009792.1_ORF.94694	NZ_CP009792.1	314065	314184	-	Yersinia	26.8489	NZ_CP009792.1_ORF.94694	Yersinia_28014	MicroProt6K
gene-NZ_CP009792.1_ORF.39133	NZ_CP009792.1	314202	314330	+	Yersinia	6.88763	NZ_CP009792.1_ORF.39133	Yersinia_23209	MicroProt6K
gene-BZ22_RS01490	NZ_CP009792.1	314344	316155	-	Yersinia	86.1585	BZ22_RS01490		Gene
gene-BZ22_RS01495	NZ_CP009792.1	316519	317364	-	Yersinia	102.835	BZ22_RS01495		Gene
gene-BZ22_RS01500	NZ_CP009792.1	317485	318246	-	Yersinia	1529.98	BZ22_RS01500		Gene
gene-BZ22_RS01505	NZ_CP009792.1	318673	319545	+	Yersinia	25.7959	BZ22_RS01505		Gene
gene-BZ22_RS01510	NZ_CP009792.1	319600	321876	-	Yersinia	5.22222	BZ22_RS01510		Gene
gene-BZ22_RS01515	NZ_CP009792.1	321982	322935	+	Yersinia	10.8019	BZ22_RS01515		Gene
gene-BZ22_RS01520	NZ_CP009792.1	322823	323722	-	Yersinia	10.269	BZ22_RS01520		Gene
gene-BZ22_RS01525	NZ_CP009792.1	323929	325131	-	Yersinia	97.8368	BZ22_RS01525		Gene
gene-BZ22_RS01530	NZ_CP009792.1	325144	325812	-	Yersinia	92.2476	BZ22_RS01530		Gene
gene-BZ22_RS01535	NZ_CP009792.1	325949	326905	-	Yersinia	11.1671	BZ22_RS01535		Gene
gene-BZ22_RS01540	NZ_CP009792.1	327006	327755	-	Yersinia	13.4632	BZ22_RS01540		Gene
gene-BZ22_RS01545	NZ_CP009792.1	327752	328825	-	Yersinia	7.36825	BZ22_RS01545		Gene
gene-BZ22_RS01550	NZ_CP009792.1	328832	329677	-	Yersinia	12.2299	BZ22_RS01550		Gene
gene-BZ22_RS01555	NZ_CP009792.1	329674	330561	-	Yersinia	6.59252	BZ22_RS01555		Gene
gene-BZ22_RS01560	NZ_CP009792.1	330877	332196	-	Yersinia	2.54775	BZ22_RS01560		Gene
gene-BZ22_RS01565	NZ_CP009792.1	332751	333242	+	Yersinia	55.5273	BZ22_RS01565		Gene
gene-NZ_CP009792.1_ORF.94625	NZ_CP009792.1	333247	333366	-	Yersinia	2.35274	NZ_CP009792.1_ORF.94625	Yersinia_28037	MicroProt6K
gene-BZ22_RS01570	NZ_CP009792.1	333509	335824	+	Yersinia	1.64928	BZ22_RS01570		Gene
gene-BZ22_RS01575	NZ_CP009792.1	335842	336528	+	Yersinia	2.74375	BZ22_RS01575		Gene
gene-BZ22_RS01580	NZ_CP009792.1	336500	337147	+	Yersinia	2.02469	BZ22_RS01580		Gene
gene-BZ22_RS01585	NZ_CP009792.1	337209	337727	+	Yersinia	1.40796	BZ22_RS01585		Gene
gene-BZ22_RS01590	NZ_CP009792.1	337833	338939	+	Yersinia	4.42568	BZ22_RS01590		Gene
gene-BZ22_RS01595	NZ_CP009792.1	339054	339515	-	Yersinia	6.12898	BZ22_RS01595		Gene
gene-BZ22_RS01600	NZ_CP009792.1	339743	340444	-	Yersinia	6.21009	BZ22_RS01600		Gene
gene-BZ22_RS01605	NZ_CP009792.1	340489	341256	-	Yersinia	3.91402	BZ22_RS01605		Gene
gene-BZ22_RS01610	NZ_CP009792.1	341253	342539	-	Yersinia	7.40694	BZ22_RS01610		Gene
gene-BZ22_RS01615	NZ_CP009792.1	342536	343462	-	Yersinia	7.7484	BZ22_RS01615		Gene
gene-BZ22_RS01620	NZ_CP009792.1	343643	344758	-	Yersinia	16.548	BZ22_RS01620		Gene
gene-BZ22_RS01625	NZ_CP009792.1	345180	345572	+	Yersinia	61.655	BZ22_RS01625		Gene
gene-BZ22_RS01630	NZ_CP009792.1	345779	346636	-	Yersinia	1221.98	BZ22_RS01630		Gene
gene-NZ_CP009792.1_ORF.39260	NZ_CP009792.1	346662	346775	+	Yersinia	717.038	NZ_CP009792.1_ORF.39260	Yersinia_32151	MicroProt6K
gene-BZ22_RS01635	NZ_CP009792.1	346947	347900	-	Yersinia	115.939	BZ22_RS01635		Gene
gene-BZ22_RS01640	NZ_CP009792.1	347890	348558	-	Yersinia	32.1352	BZ22_RS01640		Gene
gene-BZ22_RS01645	NZ_CP009792.1	348564	350135	-	Yersinia	110.891	BZ22_RS01645		Gene
gene-BZ22_RS01655	NZ_CP009792.1	350417	351079	+	Yersinia	60.8192	BZ22_RS01655		Gene
gene-BZ22_RS01660	NZ_CP009792.1	351069	351341	+	Yersinia	62.4152	BZ22_RS01660		Gene
gene-BZ22_RS01665	NZ_CP009792.1	351528	351947	-	Yersinia	137.665	BZ22_RS01665		Gene
gene-BZ22_RS01670	NZ_CP009792.1	352159	352479	-	Yersinia	105.414	BZ22_RS01670		Gene
gene-BZ22_RS01675	NZ_CP009792.1	352769	353395	+	Yersinia	138.582	BZ22_RS01675		Gene
gene-BZ22_RS01680	NZ_CP009792.1	353809	356157	+	Yersinia	20.6587	BZ22_RS01680		Gene
gene-BZ22_RS01685	NZ_CP009792.1	356222	356476	-	Yersinia	156.013	BZ22_RS01685		Gene
gene-BZ22_RS01690	NZ_CP009792.1	356760	357428	+	Yersinia	60.4847	BZ22_RS01690		Gene
gene-BZ22_RS01695	NZ_CP009792.1	357558	358085	+	Yersinia	482.059	BZ22_RS01695		Gene
gene-BZ22_RS01700	NZ_CP009792.1	358229	359524	-	Yersinia	8.82276	BZ22_RS01700		Gene
gene-BZ22_RS01705	NZ_CP009792.1	359521	360795	-	Yersinia	6.72768	BZ22_RS01705		Gene
gene-BZ22_RS01710	NZ_CP009792.1	360785	362440	-	Yersinia	9.73788	BZ22_RS01710		Gene
gene-BZ22_RS01720	NZ_CP009792.1	363065	364180	+	Yersinia	117.213	BZ22_RS01720		Gene
gene-BZ22_RS01725	NZ_CP009792.1	364254	365453	-	Yersinia	13.805	BZ22_RS01725		Gene
gene-BZ22_RS01730	NZ_CP009792.1	365716	366525	-	Yersinia	281.139	BZ22_RS01730		Gene
gene-BZ22_RS01735	NZ_CP009792.1	366560	367573	-	Yersinia	46.0475	BZ22_RS01735		Gene
gene-BZ22_RS01740	NZ_CP009792.1	367769	368389	+	Yersinia	40.2486	BZ22_RS01740		Gene
gene-BZ22_RS01745	NZ_CP009792.1	368440	369060	-	Yersinia	18.386	BZ22_RS01745		Gene
gene-BZ22_RS01750	NZ_CP009792.1	369167	370999	-	Yersinia	33.3102	BZ22_RS01750		Gene
gene-BZ22_RS01755	NZ_CP009792.1	371076	371954	-	Yersinia	100.76	BZ22_RS01755		Gene
gene-BZ22_RS01760	NZ_CP009792.1	372176	372646	+	Yersinia	218.102	BZ22_RS01760		Gene
gene-BZ22_RS01765	NZ_CP009792.1	372733	373623	+	Yersinia	37.791	BZ22_RS01765		Gene
gene-BZ22_RS01770	NZ_CP009792.1	373721	374671	-	Yersinia	122.225	BZ22_RS01770		Gene
gene-NZ_CP009792.1_ORF.74837	NZ_CP009792.1	374840	374926	-	Yersinia	43.5232	NZ_CP009792.1_ORF.74837	Yersinia_58844	MicroProt6K
gene-BZ22_RS01775	NZ_CP009792.1	375320	376150	-	Yersinia	10.8818	BZ22_RS01775		Gene
gene-BZ22_RS01780	NZ_CP009792.1	376176	377408	-	Yersinia	7.07134	BZ22_RS01780		Gene
gene-BZ22_RS01785	NZ_CP009792.1	377836	378522	+	Yersinia	122.115	BZ22_RS01785		Gene
gene-BZ22_RS01790	NZ_CP009792.1	378636	380798	-	Yersinia	49.7113	BZ22_RS01790		Gene
gene-BZ22_RS01795	NZ_CP009792.1	380898	381614	-	Yersinia	50.7723	BZ22_RS01795		Gene
gene-BZ22_RS01800	NZ_CP009792.1	381614	382525	-	Yersinia	18.465	BZ22_RS01800		Gene
gene-BZ22_RS01805	NZ_CP009792.1	382522	383226	-	Yersinia	62.3431	BZ22_RS01805		Gene
gene-BZ22_RS01810	NZ_CP009792.1	383291	384115	-	Yersinia	59.9885	BZ22_RS01810		Gene
gene-BZ22_RS01815	NZ_CP009792.1	384298	384498	-	Yersinia	378.214	BZ22_RS01815		SmallGene
gene-BZ22_RS01820	NZ_CP009792.1	384632	384952	+	Yersinia	239.878	BZ22_RS01820		Gene
gene-NZ_CP009792.1_ORF.39429	NZ_CP009792.1	385029	385148	+	Yersinia	16.8151	NZ_CP009792.1_ORF.39429	Yersinia_26791	MicroProt6K
gene-BZ22_RS01825	NZ_CP009792.1	385196	387748	-	Yersinia	43.4119	BZ22_RS01825		Gene
gene-BZ22_RS21655	NZ_CP009792.1	387821	388021	+	Yersinia	67.3391	BZ22_RS21655		SmallGene
gene-NZ_CP009792.1_ORF.94377	NZ_CP009792.1	388129	388239	-	Yersinia	53.9371	NZ_CP009792.1_ORF.94377	Yersinia_33371	MicroProt6K
gene-BZ22_RS01830	NZ_CP009792.1	388242	389183	+	Yersinia	48.7031	BZ22_RS01830		Gene
gene-BZ22_RS01835	NZ_CP009792.1	389180	389929	+	Yersinia	33.7133	BZ22_RS01835		Gene
gene-BZ22_RS01840	NZ_CP009792.1	389960	391084	+	Yersinia	33.7613	BZ22_RS01840		Gene
gene-BZ22_RS01845	NZ_CP009792.1	391087	392307	+	Yersinia	85.4928	BZ22_RS01845		Gene
gene-NZ_CP009792.1_ORF.20397	NZ_CP009792.1	392483	392557	+	Yersinia	1433.34	NZ_CP009792.1_ORF.20397	Yersinia_76789	MicroProt6K
gene-NZ_CP009792.1_ORF.94355	NZ_CP009792.1	392806	392913	-	Yersinia	14.2241	NZ_CP009792.1_ORF.94355	Yersinia_36796	MicroProt6K
gene-BZ22_RS01870	NZ_CP009792.1	393786	395177	-	Yersinia	34.4917	BZ22_RS01870		Gene
gene-BZ22_RS01875	NZ_CP009792.1	395706	396446	-	Yersinia	64.6932	BZ22_RS01875		Gene
gene-BZ22_RS01880	NZ_CP009792.1	396455	397819	-	Yersinia	22.5023	BZ22_RS01880		Gene
gene-BZ22_RS01885	NZ_CP009792.1	397816	398901	-	Yersinia	28.9638	BZ22_RS01885		Gene
gene-BZ22_RS01890	NZ_CP009792.1	398924	400180	-	Yersinia	33.4793	BZ22_RS01890		Gene
gene-BZ22_RS01895	NZ_CP009792.1	400182	401312	-	Yersinia	49.4629	BZ22_RS01895		Gene
gene-BZ22_RS01900	NZ_CP009792.1	401314	402051	-	Yersinia	14.436	BZ22_RS01900		Gene
gene-BZ22_RS01905	NZ_CP009792.1	402029	402910	-	Yersinia	36.6232	BZ22_RS01905		Gene
gene-BZ22_RS01910	NZ_CP009792.1	403205	404278	-	Yersinia	34.4599	BZ22_RS01910		Gene
gene-BZ22_RS01915	NZ_CP009792.1	404269	405531	-	Yersinia	47.5347	BZ22_RS01915		Gene
gene-BZ22_RS01920	NZ_CP009792.1	405528	406658	-	Yersinia	88.4341	BZ22_RS01920		Gene
gene-BZ22_RS01925	NZ_CP009792.1	407007	408083	-	Yersinia	131.812	BZ22_RS01925		Gene
gene-BZ22_RS01930	NZ_CP009792.1	408104	409201	-	Yersinia	60.1608	BZ22_RS01930		Gene
gene-BZ22_RS01935	NZ_CP009792.1	409736	410995	-	Yersinia	649.836	BZ22_RS01935		Gene
gene-BZ22_RS01940	NZ_CP009792.1	411475	411801	-	Yersinia	2607.31	BZ22_RS01940		Gene
gene-BZ22_RS01945	NZ_CP009792.1	411920	413206	+	Yersinia	405.014	BZ22_RS01945		Gene
gene-BZ22_RS01950	NZ_CP009792.1	413213	414706	+	Yersinia	58.5544	BZ22_RS01950		Gene
gene-BZ22_RS01955	NZ_CP009792.1	414874	416895	-	Yersinia	23.6547	BZ22_RS01955		Gene
gene-BZ22_RS01965	NZ_CP009792.1	417099	417380	+	Yersinia	257.505	BZ22_RS01965		Gene
gene-BZ22_RS01970	NZ_CP009792.1	417619	418410	+	Yersinia	17.4987	BZ22_RS01970		Gene
gene-BZ22_RS01980	NZ_CP009792.1	419202	419732	+	Yersinia	9.77374	BZ22_RS01980		Gene
gene-BZ22_RS01985	NZ_CP009792.1	419796	420527	+	Yersinia	4.51489	BZ22_RS01985		Gene
gene-BZ22_RS01990	NZ_CP009792.1	420555	423206	+	Yersinia	3.8513	BZ22_RS01990		Gene
gene-BZ22_RS01995	NZ_CP009792.1	423332	424609	+	Yersinia	24.0147	BZ22_RS01995		Gene
gene-BZ22_RS02000	NZ_CP009792.1	424659	425393	+	Yersinia	27.4307	BZ22_RS02000		Gene
gene-NZ_CP009792.1_ORF.94217	NZ_CP009792.1	425590	425772	-	Yersinia	4.71908	NZ_CP009792.1_ORF.94217	Yersinia_7020	MicroProt6K
gene-BZ22_RS02010	NZ_CP009792.1	426028	426285	-	Yersinia	21.0491	BZ22_RS02010		Gene
gene-BZ22_RS02015	NZ_CP009792.1	426287	426538	-	Yersinia	8.831	BZ22_RS02015		Gene
gene-BZ22_RS02020	NZ_CP009792.1	426791	427054	-	Yersinia	9.27884	BZ22_RS02020		Gene
gene-BZ22_RS02025	NZ_CP009792.1	427054	428484	-	Yersinia	11.2806	BZ22_RS02025		Gene
gene-BZ22_RS02035	NZ_CP009792.1	429072	430550	-	Yersinia	105.552	BZ22_RS02035		Gene
gene-NZ_CP009792.1_ORF.113498	NZ_CP009792.1	430704	430805	-	Yersinia	15.5492	NZ_CP009792.1_ORF.113498	Yersinia_41985	MicroProt6K
gene-BZ22_RS02040	NZ_CP009792.1	430836	431717	+	Yersinia	14.5363	BZ22_RS02040		Gene
gene-BZ22_RS02045	NZ_CP009792.1	431772	431981	-	Yersinia	47.292	BZ22_RS02045		SmallGene
gene-BZ22_RS02050	NZ_CP009792.1	432629	433507	+	Yersinia	3.68427	BZ22_RS02050		Gene
gene-BZ22_RS02055	NZ_CP009792.1	433491	433952	+	Yersinia	5.2303	BZ22_RS02055		Gene
gene-BZ22_RS02060	NZ_CP009792.1	434083	435627	-	Yersinia	8.49188	BZ22_RS02060		Gene
gene-BZ22_RS02065	NZ_CP009792.1	435633	437483	-	Yersinia	10.2238	BZ22_RS02065		Gene
gene-BZ22_RS02075	NZ_CP009792.1	437812	438738	-	Yersinia	43.1671	BZ22_RS02075		Gene
gene-BZ22_RS02080	NZ_CP009792.1	438761	439018	-	Yersinia	8.36814	BZ22_RS02080		Gene
gene-BZ22_RS02085	NZ_CP009792.1	439015	440661	-	Yersinia	17.4798	BZ22_RS02085		Gene
gene-BZ22_RS21665	NZ_CP009792.1	440802	440900	-	Yersinia	18.2851	BZ22_RS21665		SmallGene
gene-NZ_CP009792.1_ORF.94175	NZ_CP009792.1	441109	441300	-	Yersinia	4.88712	NZ_CP009792.1_ORF.94175	Yersinia_5797	MicroProt6K
gene-BZ22_RS02090	NZ_CP009792.1	441284	442807	+	Yersinia	13.8505	BZ22_RS02090		Gene
gene-BZ22_RS02095	NZ_CP009792.1	443064	443402	-	Yersinia	1284.9	BZ22_RS02095		Gene
gene-BZ22_RS02100	NZ_CP009792.1	443521	444402	+	Yersinia	45.3601	BZ22_RS02100		Gene
gene-BZ22_RS02105	NZ_CP009792.1	444389	445381	-	Yersinia	14.3163	BZ22_RS02105		Gene
gene-BZ22_RS02110	NZ_CP009792.1	445381	446379	-	Yersinia	8.41183	BZ22_RS02110		Gene
gene-BZ22_RS02115	NZ_CP009792.1	446412	447902	-	Yersinia	7.92506	BZ22_RS02115		Gene
gene-BZ22_RS02120	NZ_CP009792.1	447988	448944	-	Yersinia	28.1304	BZ22_RS02120		Gene
gene-NZ_CP009792.1_ORF.20634	NZ_CP009792.1	455351	455533	+	Yersinia	257.145	NZ_CP009792.1_ORF.20634	Yersinia_7023	MicroProt6K
gene-BZ22_RS02160	NZ_CP009792.1	455802	456665	-	Yersinia	91.1589	BZ22_RS02160		Gene
gene-BZ22_RS02165	NZ_CP009792.1	456610	458484	-	Yersinia	21.9485	BZ22_RS02165		Gene
gene-NZ_CP009792.1_ORF.94101	NZ_CP009792.1	458836	458925	-	Yersinia	17.2534	NZ_CP009792.1_ORF.94101	Yersinia_51837	MicroProt6K
gene-BZ22_RS02175	NZ_CP009792.1	458964	460067	+	Yersinia	107.964	BZ22_RS02175		Gene
gene-BZ22_RS02180	NZ_CP009792.1	460201	460608	-	Yersinia	289.452	BZ22_RS02180		Gene
gene-BZ22_RS02185	NZ_CP009792.1	460621	461256	-	Yersinia	220.168	BZ22_RS02185		Gene
gene-BZ22_RS02190	NZ_CP009792.1	461474	462874	+	Yersinia	155.093	BZ22_RS02190		Gene
gene-BZ22_RS02195	NZ_CP009792.1	462857	463774	-	Yersinia	160.169	BZ22_RS02195		Gene
gene-BZ22_RS02200	NZ_CP009792.1	463921	464652	+	Yersinia	7088.29	BZ22_RS02200		Gene
gene-BZ22_RS02205	NZ_CP009792.1	464746	466209	+	Yersinia	109.951	BZ22_RS02205		Gene
gene-BZ22_RS02210	NZ_CP009792.1	466325	467128	-	Yersinia	10.8755	BZ22_RS02210		Gene
gene-BZ22_RS02215	NZ_CP009792.1	467193	468521	-	Yersinia	3.33026	BZ22_RS02215		Gene
gene-BZ22_RS02220	NZ_CP009792.1	468597	470405	-	Yersinia	3.96139	BZ22_RS02220		Gene
gene-BZ22_RS02225	NZ_CP009792.1	470571	471188	-	Yersinia	55.6407	BZ22_RS02225		Gene
gene-NZ_CP009792.1_ORF.20728	NZ_CP009792.1	474221	474334	+	Yersinia	3.56917	NZ_CP009792.1_ORF.20728	Yersinia_32369	MicroProt6K
gene-BZ22_RS02240	NZ_CP009792.1	474500	475873	-	Yersinia	82.0224	BZ22_RS02240		Gene
gene-BZ22_RS02245	NZ_CP009792.1	476040	476816	-	Yersinia	42.1708	BZ22_RS02245		Gene
gene-BZ22_RS02250	NZ_CP009792.1	476996	478000	-	Yersinia	57.7959	BZ22_RS02250		Gene
gene-BZ22_RS02255	NZ_CP009792.1	478251	479414	+	Yersinia	36.14	BZ22_RS02255		Gene
gene-BZ22_RS02260	NZ_CP009792.1	479788	482424	+	Yersinia	30.655	BZ22_RS02260		Gene
gene-BZ22_RS23540	NZ_CP009792.1	483030	483284	-	Yersinia	4.72175	BZ22_RS23540		Gene
gene-BZ22_RS02270	NZ_CP009792.1	483318	484202	-	Yersinia	7.02771	BZ22_RS02270		Gene
gene-BZ22_RS02275	NZ_CP009792.1	484435	486870	-	Yersinia	11.3001	BZ22_RS02275		Gene
gene-BZ22_RS02280	NZ_CP009792.1	486873	488033	-	Yersinia	7.98907	BZ22_RS02280		Gene
gene-BZ22_RS02285	NZ_CP009792.1	488411	488728	+	Yersinia	255.119	BZ22_RS02285		Gene
gene-BZ22_RS02295	NZ_CP009792.1	489077	489532	+	Yersinia	24.5835	BZ22_RS02295		Gene
gene-BZ22_RS02300	NZ_CP009792.1	490057	490272	-	Yersinia	2801.68	BZ22_RS02300		Gene
gene-NZ_CP009792.1_ORF.74351	NZ_CP009792.1	490289	490390	-	Yersinia	187.323	NZ_CP009792.1_ORF.74351	Yersinia_42123	MicroProt6K
gene-BZ22_RS02305	NZ_CP009792.1	490525	492723	+	Yersinia	11.9666	BZ22_RS02305		Gene
gene-BZ22_RS23780	NZ_CP009792.1	492810	492953	+	Yersinia	4.49788	BZ22_RS23780		SmallGene
gene-BZ22_RS02315	NZ_CP009792.1	493076	494104	+	Yersinia	31.3106	BZ22_RS02315		Gene
gene-BZ22_RS02320	NZ_CP009792.1	494170	495015	+	Yersinia	79.1116	BZ22_RS02320		Gene
gene-BZ22_RS02325	NZ_CP009792.1	495115	495639	+	Yersinia	455.521	BZ22_RS02325		Gene
gene-BZ22_RS02330	NZ_CP009792.1	495710	497041	+	Yersinia	827.304	BZ22_RS02330		Gene
gene-BZ22_RS02335	NZ_CP009792.1	497276	498193	+	Yersinia	140.667	BZ22_RS02335		Gene
gene-BZ22_RS02340	NZ_CP009792.1	498335	498820	+	Yersinia	213.592	BZ22_RS02340		Gene
gene-BZ22_RS02345	NZ_CP009792.1	498937	499521	-	Yersinia	59.0207	BZ22_RS02345		Gene
gene-BZ22_RS02355	NZ_CP009792.1	500151	500390	-	Yersinia	748.793	BZ22_RS02355		Gene
gene-BZ22_RS02360	NZ_CP009792.1	500603	501895	+	Yersinia	16.6461	BZ22_RS02360		Gene
gene-BZ22_RS02365	NZ_CP009792.1	501888	504002	+	Yersinia	11.4133	BZ22_RS02365		Gene
gene-BZ22_RS02370	NZ_CP009792.1	504343	504582	-	Yersinia	6660.63	BZ22_RS02370		Gene
gene-NZ_CP009792.1_ORF.2100	NZ_CP009792.1	504955	505044	+	Yersinia	69.6594	NZ_CP009792.1_ORF.2100	Yersinia_55193	MicroProt6K
gene-BZ22_RS02380	NZ_CP009792.1	505306	506154	+	Yersinia	727.103	BZ22_RS02380		Gene
gene-BZ22_RS02385	NZ_CP009792.1	506331	507854	+	Yersinia	846.821	BZ22_RS02385		Gene
gene-BZ22_RS02390	NZ_CP009792.1	508107	509117	+	Yersinia	54.0279	BZ22_RS02390		Gene
gene-BZ22_RS02395	NZ_CP009792.1	509272	510018	+	Yersinia	41.5411	BZ22_RS02395		Gene
gene-BZ22_RS02400	NZ_CP009792.1	510376	510810	-	Yersinia	108.865	BZ22_RS02400		Gene
gene-BZ22_RS02405	NZ_CP009792.1	510958	511593	+	Yersinia	104.411	BZ22_RS02405		Gene
gene-NZ_CP009792.1_ORF.39960	NZ_CP009792.1	511608	511688	+	Yersinia	16.505	NZ_CP009792.1_ORF.39960	Yersinia_67541	MicroProt6K
gene-BZ22_RS02410	NZ_CP009792.1	511722	512489	+	Yersinia	1090.61	BZ22_RS02410		Gene
gene-BZ22_RS02415	NZ_CP009792.1	512706	513941	-	Yersinia	44.0651	BZ22_RS02415		Gene
gene-BZ22_RS02420	NZ_CP009792.1	514078	514815	+	Yersinia	6.89731	BZ22_RS02420		Gene
gene-BZ22_RS02425	NZ_CP009792.1	514812	515525	+	Yersinia	75.99	BZ22_RS02425		Gene
gene-BZ22_RS02430	NZ_CP009792.1	515591	517018	+	Yersinia	133.541	BZ22_RS02430		Gene
gene-BZ22_RS02435	NZ_CP009792.1	517136	517912	+	Yersinia	25.9693	BZ22_RS02435		Gene
gene-BZ22_RS23545	NZ_CP009792.1	517944	518084	-	Yersinia	34.8641	BZ22_RS23545		SmallGene
gene-BZ22_RS02440	NZ_CP009792.1	518162	519151	-	Yersinia	98.5129	BZ22_RS02440		Gene
gene-BZ22_RS02445	NZ_CP009792.1	519372	520355	-	Yersinia	499.914	BZ22_RS02445		Gene
gene-BZ22_RS02450	NZ_CP009792.1	520573	521475	-	Yersinia	112.841	BZ22_RS02450		Gene
gene-BZ22_RS02455	NZ_CP009792.1	522037	522957	-	Yersinia	80.6755	BZ22_RS02455		Gene
gene-BZ22_RS02460	NZ_CP009792.1	523672	524160	-	Yersinia	213.317	BZ22_RS02460		Gene
gene-BZ22_RS02465	NZ_CP009792.1	524334	525032	+	Yersinia	84.8197	BZ22_RS02465		Gene
gene-BZ22_RS02470	NZ_CP009792.1	525029	526405	+	Yersinia	36.7127	BZ22_RS02470		Gene
gene-BZ22_RS02475	NZ_CP009792.1	526454	527518	-	Yersinia	7.60984	BZ22_RS02475		Gene
gene-BZ22_RS02480	NZ_CP009792.1	527707	528195	+	Yersinia	100.189	BZ22_RS02480		Gene
gene-BZ22_RS02485	NZ_CP009792.1	528318	529139	-	Yersinia	59.6518	BZ22_RS02485		Gene
gene-BZ22_RS02495	NZ_CP009792.1	529405	530424	-	Yersinia	213.887	BZ22_RS02495		Gene
gene-BZ22_RS02500	NZ_CP009792.1	530424	530900	-	Yersinia	1341.5	BZ22_RS02500		Gene
gene-BZ22_RS02505	NZ_CP009792.1	530988	531236	-	Yersinia	626.585	BZ22_RS02505		Gene
gene-BZ22_RS02510	NZ_CP009792.1	531355	531789	-	Yersinia	291.205	BZ22_RS02510		Gene
gene-BZ22_RS02515	NZ_CP009792.1	532186	533733	+	Yersinia	29.4226	BZ22_RS02515		Gene
gene-BZ22_RS02520	NZ_CP009792.1	533743	535113	+	Yersinia	194.827	BZ22_RS02520		Gene
gene-BZ22_RS02525	NZ_CP009792.1	535137	536147	+	Yersinia	71.2843	BZ22_RS02525		Gene
gene-BZ22_RS02530	NZ_CP009792.1	536285	537310	-	Yersinia	47.1356	BZ22_RS02530		Gene
gene-BZ22_RS02535	NZ_CP009792.1	537320	538531	-	Yersinia	52.7961	BZ22_RS02535		Gene
gene-BZ22_RS02540	NZ_CP009792.1	538777	539709	+	Yersinia	285.337	BZ22_RS02540		Gene
gene-BZ22_RS02545	NZ_CP009792.1	539740	540804	+	Yersinia	124.549	BZ22_RS02545		Gene
gene-BZ22_RS02550	NZ_CP009792.1	540804	541769	+	Yersinia	88.3673	BZ22_RS02550		Gene
gene-BZ22_RS02555	NZ_CP009792.1	542192	543466	+	Yersinia	152.64	BZ22_RS02555		Gene
gene-BZ22_RS02560	NZ_CP009792.1	543467	544249	+	Yersinia	56.5781	BZ22_RS02560		Gene
gene-BZ22_RS02565	NZ_CP009792.1	544246	544725	+	Yersinia	52.6771	BZ22_RS02565		Gene
gene-BZ22_RS02570	NZ_CP009792.1	544731	545540	-	Yersinia	45.8553	BZ22_RS02570		Gene
gene-BZ22_RS02575	NZ_CP009792.1	545623	545790	-	Yersinia	1897.36	BZ22_RS02575		SmallGene
gene-BZ22_RS02580	NZ_CP009792.1	545802	546038	-	Yersinia	4372.41	BZ22_RS02580		Gene
gene-BZ22_RS02585	NZ_CP009792.1	546301	546969	-	Yersinia	440.423	BZ22_RS02585		Gene
gene-BZ22_RS02590	NZ_CP009792.1	547163	548380	+	Yersinia	49.8567	BZ22_RS02590		Gene
gene-BZ22_RS02595	NZ_CP009792.1	548358	548816	+	Yersinia	349.699	BZ22_RS02595		Gene
gene-BZ22_RS02600	NZ_CP009792.1	548938	549534	+	Yersinia	104.194	BZ22_RS02600		Gene
gene-BZ22_RS02605	NZ_CP009792.1	549669	550316	-	Yersinia	100.132	BZ22_RS02605		Gene
gene-BZ22_RS02610	NZ_CP009792.1	550483	551199	-	Yersinia	274.569	BZ22_RS02610		Gene
gene-BZ22_RS02615	NZ_CP009792.1	551326	552189	+	Yersinia	283.184	BZ22_RS02615		Gene
gene-BZ22_RS02620	NZ_CP009792.1	552395	553645	+	Yersinia	178.043	BZ22_RS02620		Gene
gene-BZ22_RS02625	NZ_CP009792.1	553642	554289	+	Yersinia	148.007	BZ22_RS02625		Gene
gene-BZ22_RS02630	NZ_CP009792.1	554630	554845	+	Yersinia	68.1217	BZ22_RS02630		Gene
gene-BZ22_RS02635	NZ_CP009792.1	554845	555264	+	Yersinia	23.8239	BZ22_RS02635		Gene
gene-BZ22_RS02640	NZ_CP009792.1	555279	556289	+	Yersinia	22.0613	BZ22_RS02640		Gene
gene-BZ22_RS23420	NZ_CP009792.1	557156	557338	+	Yersinia	309.009	BZ22_RS23420		SmallGene
gene-BZ22_RS02650	NZ_CP009792.1	557331	557522	+	Yersinia	85.2002	BZ22_RS02650		SmallGene
gene-BZ22_RS02655	NZ_CP009792.1	557515	557709	+	Yersinia	79.3756	BZ22_RS02655		SmallGene
gene-BZ22_RS02660	NZ_CP009792.1	558210	558398	+	Yersinia	78.3806	BZ22_RS02660		SmallGene
gene-BZ22_RS02665	NZ_CP009792.1	558415	558786	-	Yersinia	42.8805	BZ22_RS02665		Gene
gene-BZ22_RS02670	NZ_CP009792.1	559162	561153	+	Yersinia	83.1795	BZ22_RS02670		Gene
gene-BZ22_RS02675	NZ_CP009792.1	561854	562471	+	Yersinia	38.6703	BZ22_RS02675		Gene
gene-BZ22_RS02680	NZ_CP009792.1	562491	564194	-	Yersinia	9.82418	BZ22_RS02680		Gene
gene-BZ22_RS02685	NZ_CP009792.1	564595	565218	+	Yersinia	316.102	BZ22_RS02685		Gene
gene-BZ22_RS02690	NZ_CP009792.1	565273	565548	+	Yersinia	1410.41	BZ22_RS02690		Gene
gene-BZ22_RS02695	NZ_CP009792.1	565568	567676	+	Yersinia	141.29	BZ22_RS02695		Gene
gene-BZ22_RS02700	NZ_CP009792.1	567682	568374	+	Yersinia	40.9797	BZ22_RS02700		Gene
gene-BZ22_RS02705	NZ_CP009792.1	568375	570456	+	Yersinia	26.9454	BZ22_RS02705		Gene
gene-BZ22_RS23020	NZ_CP009792.1	570648	570740	+	Yersinia	154.647	BZ22_RS23020		SmallGene
gene-BZ22_RS02710	NZ_CP009792.1	570822	572036	-	Yersinia	81.8896	BZ22_RS02710		Gene
gene-NZ_CP009792.1_ORF.112882	NZ_CP009792.1	572175	572285	-	Yersinia	2.01984	NZ_CP009792.1_ORF.112882	Yersinia_34481	MicroProt6K
gene-BZ22_RS02715	NZ_CP009792.1	572274	573659	+	Yersinia	5.61373	BZ22_RS02715		Gene
gene-BZ22_RS02720	NZ_CP009792.1	573805	575514	+	Yersinia	26.8634	BZ22_RS02720		Gene
gene-BZ22_RS02725	NZ_CP009792.1	575649	576572	-	Yersinia	32.6939	BZ22_RS02725		Gene
gene-BZ22_RS02730	NZ_CP009792.1	576758	577195	-	Yersinia	49.4056	BZ22_RS02730		Gene
gene-BZ22_RS02735	NZ_CP009792.1	577202	578086	-	Yersinia	31.6857	BZ22_RS02735		Gene
gene-BZ22_RS02740	NZ_CP009792.1	578183	578773	-	Yersinia	403.976	BZ22_RS02740		Gene
gene-BZ22_RS02745	NZ_CP009792.1	579095	580918	-	Yersinia	1562.27	BZ22_RS02745		Gene
gene-NZ_CP009792.1_ORF.73932	NZ_CP009792.1	580982	581122	-	Yersinia	712.476	NZ_CP009792.1_ORF.73932	Yersinia_17557	MicroProt6K
gene-BZ22_RS02755	NZ_CP009792.1	581480	582889	+	Yersinia	403.404	BZ22_RS02755		Gene
gene-NZ_CP009792.1_ORF.112852	NZ_CP009792.1	582909	583019	-	Yersinia	2.61831	NZ_CP009792.1_ORF.112852	Yersinia_33389	MicroProt6K
gene-BZ22_RS02760	NZ_CP009792.1	583142	584191	+	Yersinia	23.3534	BZ22_RS02760		Gene
gene-BZ22_RS02765	NZ_CP009792.1	584199	585611	+	Yersinia	16.7545	BZ22_RS02765		Gene
gene-BZ22_RS02770	NZ_CP009792.1	585665	587038	-	Yersinia	29.1236	BZ22_RS02770		Gene
gene-NZ_CP009792.1_ORF.21178	NZ_CP009792.1	587027	587173	+	Yersinia	318.707	NZ_CP009792.1_ORF.21178	Yersinia_15426	MicroProt6K
gene-BZ22_RS02775	NZ_CP009792.1	587221	587787	-	Yersinia	488.209	BZ22_RS02775		Gene
gene-BZ22_RS02785	NZ_CP009792.1	588531	589181	+	Yersinia	223.156	BZ22_RS02785		Gene
gene-BZ22_RS02790	NZ_CP009792.1	589589	592387	-	Yersinia	60.9537	BZ22_RS02790		Gene
gene-NZ_CP009792.1_ORF.21204	NZ_CP009792.1	592607	592720	+	Yersinia	25.8582	NZ_CP009792.1_ORF.21204	Yersinia_29968	MicroProt6K
gene-BZ22_RS02795	NZ_CP009792.1	592878	593501	-	Yersinia	569.514	BZ22_RS02795		Gene
gene-BZ22_RS02800	NZ_CP009792.1	593529	594515	-	Yersinia	212.962	BZ22_RS02800		Gene
gene-BZ22_RS02805	NZ_CP009792.1	594606	594875	-	Yersinia	112.962	BZ22_RS02805		Gene
gene-BZ22_RS02810	NZ_CP009792.1	595029	595616	+	Yersinia	49.5261	BZ22_RS02810		Gene
gene-BZ22_RS02815	NZ_CP009792.1	595616	596146	+	Yersinia	84.3201	BZ22_RS02815		Gene
gene-BZ22_RS02820	NZ_CP009792.1	596204	597412	-	Yersinia	7.69249	BZ22_RS02820		Gene
gene-NZ_CP009792.1_ORF.93409	NZ_CP009792.1	603049	603171	-	Yersinia	1.9578	NZ_CP009792.1_ORF.93409	Yersinia_24840	MicroProt6K
gene-NZ_CP009792.1_ORF.2474	NZ_CP009792.1	603058	603240	+	Yersinia	671.29	NZ_CP009792.1_ORF.2474	Yersinia_7023	MicroProt6K
gene-BZ22_RS02850	NZ_CP009792.1	603612	604301	+	Yersinia	109.429	BZ22_RS02850		Gene
gene-BZ22_RS02855	NZ_CP009792.1	604381	605805	+	Yersinia	26.0301	BZ22_RS02855		Gene
gene-BZ22_RS02860	NZ_CP009792.1	605802	605972	-	Yersinia	26.271	BZ22_RS02860		SmallGene
gene-BZ22_RS02865	NZ_CP009792.1	606025	606951	-	Yersinia	29.3006	BZ22_RS02865		Gene
gene-BZ22_RS02870	NZ_CP009792.1	607002	607421	-	Yersinia	67.913	BZ22_RS02870		Gene
gene-BZ22_RS02875	NZ_CP009792.1	607626	609494	-	Yersinia	30.1939	BZ22_RS02875		Gene
gene-BZ22_RS02880	NZ_CP009792.1	609768	611306	+	Yersinia	38.67	BZ22_RS02880		Gene
gene-BZ22_RS02885	NZ_CP009792.1	611310	612776	+	Yersinia	30.2264	BZ22_RS02885		Gene
gene-BZ22_RS02890	NZ_CP009792.1	612875	613867	-	Yersinia	37.229	BZ22_RS02890		Gene
gene-BZ22_RS02895	NZ_CP009792.1	614037	614498	+	Yersinia	124.341	BZ22_RS02895		Gene
gene-BZ22_RS02900	NZ_CP009792.1	614591	615031	+	Yersinia	408.297	BZ22_RS02900		Gene
gene-BZ22_RS02905	NZ_CP009792.1	615412	617301	+	Yersinia	190.912	BZ22_RS02905		Gene
gene-BZ22_RS02910	NZ_CP009792.1	617446	618066	+	Yersinia	137.647	BZ22_RS02910		Gene
gene-BZ22_RS02915	NZ_CP009792.1	618733	619116	+	Yersinia	490.117	BZ22_RS02915		Gene
gene-BZ22_RS02920	NZ_CP009792.1	619172	619996	+	Yersinia	1037.95	BZ22_RS02920		Gene
gene-BZ22_RS02925	NZ_CP009792.1	620046	620285	+	Yersinia	3011.19	BZ22_RS02925		Gene
gene-BZ22_RS02930	NZ_CP009792.1	620347	620817	+	Yersinia	2407.79	BZ22_RS02930		Gene
gene-BZ22_RS02935	NZ_CP009792.1	620832	621365	+	Yersinia	933.49	BZ22_RS02935		Gene
gene-BZ22_RS02940	NZ_CP009792.1	621380	622921	+	Yersinia	1031.87	BZ22_RS02940		Gene
gene-BZ22_RS02945	NZ_CP009792.1	622983	623846	+	Yersinia	1105.4	BZ22_RS02945		Gene
gene-BZ22_RS02950	NZ_CP009792.1	624002	625384	+	Yersinia	707.412	BZ22_RS02950		Gene
gene-BZ22_RS02955	NZ_CP009792.1	625406	625828	+	Yersinia	866.753	BZ22_RS02955		Gene
gene-BZ22_RS02960	NZ_CP009792.1	626449	627819	+	Yersinia	222.185	BZ22_RS02960		Gene
gene-BZ22_RS02965	NZ_CP009792.1	628020	629849	+	Yersinia	273.675	BZ22_RS02965		Gene
gene-BZ22_RS02970	NZ_CP009792.1	630332	631372	+	Yersinia	53.3643	BZ22_RS02970		Gene
gene-BZ22_RS02975	NZ_CP009792.1	631601	632557	+	Yersinia	22.1607	BZ22_RS02975		Gene
gene-BZ22_RS02980	NZ_CP009792.1	632559	633446	+	Yersinia	15.7005	BZ22_RS02980		Gene
gene-BZ22_RS02985	NZ_CP009792.1	633527	634303	+	Yersinia	73.4943	BZ22_RS02985		Gene
gene-BZ22_RS02990	NZ_CP009792.1	634391	635107	+	Yersinia	60.5353	BZ22_RS02990		Gene
gene-BZ22_RS02995	NZ_CP009792.1	635403	636074	+	Yersinia	39.3688	BZ22_RS02995		Gene
gene-BZ22_RS03000	NZ_CP009792.1	636294	637148	+	Yersinia	442.907	BZ22_RS03000		Gene
gene-BZ22_RS03005	NZ_CP009792.1	637319	638056	+	Yersinia	55.0997	BZ22_RS03005		Gene
gene-BZ22_RS03010	NZ_CP009792.1	638058	638813	+	Yersinia	79.8414	BZ22_RS03010		Gene
gene-BZ22_RS03015	NZ_CP009792.1	638848	639516	-	Yersinia	129.422	BZ22_RS03015		Gene
gene-BZ22_RS23025	NZ_CP009792.1	639591	639689	-	Yersinia	8.05214	BZ22_RS23025		SmallGene
gene-BZ22_RS03020	NZ_CP009792.1	640009	641337	+	Yersinia	9.24099	BZ22_RS03020		Gene
gene-BZ22_RS03025	NZ_CP009792.1	641882	642502	+	Yersinia	20.1911	BZ22_RS03025		Gene
gene-BZ22_RS03030	NZ_CP009792.1	642564	642845	+	Yersinia	27.532	BZ22_RS03030		Gene
gene-BZ22_RS23800	NZ_CP009792.1	643090	643227	+	Yersinia	44.1664	BZ22_RS23800		SmallGene
gene-BZ22_RS03040	NZ_CP009792.1	643310	644509	-	Yersinia	455.808	BZ22_RS03040		Gene
gene-BZ22_RS03045	NZ_CP009792.1	644716	646080	-	Yersinia	141.079	BZ22_RS03045		Gene
gene-NZ_CP009792.1_ORF.93206	NZ_CP009792.1	646105	646185	-	Yersinia	5.74088	NZ_CP009792.1_ORF.93206	Yersinia_67490	MicroProt6K
gene-BZ22_RS03050	NZ_CP009792.1	646223	647863	-	Yersinia	320.168	BZ22_RS03050		Gene
gene-BZ22_RS21740	NZ_CP009792.1	647866	648123	-	Yersinia	276.438	BZ22_RS21740		Gene
gene-BZ22_RS03055	NZ_CP009792.1	648087	648446	-	Yersinia	611.204	BZ22_RS03055		Gene
gene-BZ22_RS03060	NZ_CP009792.1	648465	648605	-	Yersinia	13987.9	BZ22_RS03060		SmallGene
gene-NZ_CP009792.1_ORF.93190	NZ_CP009792.1	648862	648969	-	Yersinia	496.766	NZ_CP009792.1_ORF.93190	Yersinia_36793	MicroProt6K
gene-BZ22_RS03065	NZ_CP009792.1	649321	650709	+	Yersinia	91.3535	BZ22_RS03065		Gene
gene-BZ22_RS03070	NZ_CP009792.1	650714	651814	+	Yersinia	110.204	BZ22_RS03070		Gene
gene-BZ22_RS03080	NZ_CP009792.1	651987	653072	+	Yersinia	32.3664	BZ22_RS03080		Gene
gene-BZ22_RS03085	NZ_CP009792.1	653092	655506	+	Yersinia	183.99	BZ22_RS03085		Gene
gene-BZ22_RS03090	NZ_CP009792.1	655722	656531	+	Yersinia	105.806	BZ22_RS03090		Gene
gene-BZ22_RS03095	NZ_CP009792.1	657126	658079	-	Yersinia	12.0379	BZ22_RS03095		Gene
gene-BZ22_RS03100	NZ_CP009792.1	658073	659035	-	Yersinia	14.7105	BZ22_RS03100		Gene
gene-BZ22_RS03105	NZ_CP009792.1	659243	660544	+	Yersinia	11.4161	BZ22_RS03105		Gene
gene-BZ22_RS03110	NZ_CP009792.1	660584	660922	-	Yersinia	89.2594	BZ22_RS03110		Gene
gene-BZ22_RS03115	NZ_CP009792.1	661290	661703	+	Yersinia	1929.78	BZ22_RS03115		Gene
gene-BZ22_RS03120	NZ_CP009792.1	661984	662448	+	Yersinia	1632.02	BZ22_RS03120		Gene
gene-BZ22_RS03125	NZ_CP009792.1	662821	664479	+	Yersinia	15.3813	BZ22_RS03125		Gene
gene-BZ22_RS03130	NZ_CP009792.1	664592	665857	-	Yersinia	18.8704	BZ22_RS03130		Gene
gene-BZ22_RS03135	NZ_CP009792.1	666313	666756	-	Yersinia	8.64041	BZ22_RS03135		Gene
gene-BZ22_RS03140	NZ_CP009792.1	667170	669233	-	Yersinia	15.4046	BZ22_RS03140		Gene
gene-BZ22_RS03145	NZ_CP009792.1	669503	670483	-	Yersinia	24.5473	BZ22_RS03145		Gene
gene-NZ_CP009792.1_ORF.21506	NZ_CP009792.1	670742	670867	+	Yersinia	7.64474	NZ_CP009792.1_ORF.21506	Yersinia_24668	MicroProt6K
gene-BZ22_RS03150	NZ_CP009792.1	671038	671682	+	Yersinia	14.8438	BZ22_RS03150		Gene
gene-BZ22_RS03155	NZ_CP009792.1	671813	672472	-	Yersinia	58.3906	BZ22_RS03155		Gene
gene-NZ_CP009792.1_ORF.112475	NZ_CP009792.1	672606	672680	-	Yersinia	29.34	NZ_CP009792.1_ORF.112475	Yersinia_76997	MicroProt6K
gene-BZ22_RS03160	NZ_CP009792.1	672830	673285	-	Yersinia	24.4925	BZ22_RS03160		Gene
gene-BZ22_RS03165	NZ_CP009792.1	673282	673854	-	Yersinia	48.4894	BZ22_RS03165		Gene
gene-BZ22_RS03170	NZ_CP009792.1	674201	675115	+	Yersinia	32.4437	BZ22_RS03170		Gene
gene-BZ22_RS03175	NZ_CP009792.1	675125	677194	+	Yersinia	42.1487	BZ22_RS03175		Gene
gene-NZ_CP009792.1_ORF.2760	NZ_CP009792.1	677284	677403	+	Yersinia	14.8776	NZ_CP009792.1_ORF.2760	Yersinia_26791	MicroProt6K
gene-NZ_CP009792.1_ORF.93063	NZ_CP009792.1	677341	677412	-	Yersinia	14.4163	NZ_CP009792.1_ORF.93063	Yersinia_77890	MicroProt6K
gene-BZ22_RS03180	NZ_CP009792.1	677667	678386	+	Yersinia	219.439	BZ22_RS03180		Gene
gene-BZ22_RS03185	NZ_CP009792.1	678868	680799	+	Yersinia	9.18057	BZ22_RS03185		Gene
gene-BZ22_RS03190	NZ_CP009792.1	680936	682099	+	Yersinia	17.8774	BZ22_RS03190		Gene
gene-BZ22_RS03195	NZ_CP009792.1	682306	682860	+	Yersinia	51.1692	BZ22_RS03195		Gene
gene-BZ22_RS03200	NZ_CP009792.1	683109	683465	+	Yersinia	1168.46	BZ22_RS03200		Gene
gene-NZ_CP009792.1_ORF.21555	NZ_CP009792.1	683495	683650	+	Yersinia	19.2158	NZ_CP009792.1_ORF.21555	Yersinia_11094	MicroProt6K
gene-BZ22_RS03205	NZ_CP009792.1	683628	684104	-	Yersinia	81.7843	BZ22_RS03205		Gene
gene-NZ_CP009792.1_ORF.112423	NZ_CP009792.1	684441	684539	-	Yersinia	22.8983	NZ_CP009792.1_ORF.112423	Yersinia_45181	MicroProt6K
gene-BZ22_RS03210	NZ_CP009792.1	684636	684968	-	Yersinia	12.518	BZ22_RS03210		Gene
gene-BZ22_RS03215	NZ_CP009792.1	685158	687107	-	Yersinia	43.3755	BZ22_RS03215		Gene
gene-NZ_CP009792.1_ORF.112419	NZ_CP009792.1	687174	687260	-	Yersinia	46.6729	NZ_CP009792.1_ORF.112419	Yersinia_59150	MicroProt6K
gene-BZ22_RS03220	NZ_CP009792.1	687451	688074	-	Yersinia	2443.31	BZ22_RS03220		Gene
gene-BZ22_RS03225	NZ_CP009792.1	688509	689333	-	Yersinia	61.6392	BZ22_RS03225		Gene
gene-BZ22_RS03235	NZ_CP009792.1	689530	692577	+	Yersinia	75.0146	BZ22_RS03235		Gene
gene-BZ22_RS03240	NZ_CP009792.1	692590	693561	+	Yersinia	30.7035	BZ22_RS03240		Gene
gene-BZ22_RS03245	NZ_CP009792.1	693558	694232	+	Yersinia	90.2466	BZ22_RS03245		Gene
gene-BZ22_RS03250	NZ_CP009792.1	694232	695161	+	Yersinia	44.7868	BZ22_RS03250		Gene
gene-BZ22_RS03255	NZ_CP009792.1	695345	696733	+	Yersinia	15.8722	BZ22_RS03255		Gene
gene-BZ22_RS03260	NZ_CP009792.1	696730	698703	+	Yersinia	10.2809	BZ22_RS03260		Gene
gene-BZ22_RS03270	NZ_CP009792.1	699462	699794	+	Yersinia	245.772	BZ22_RS03270		Gene
gene-BZ22_RS03275	NZ_CP009792.1	699808	700356	-	Yersinia	45.1792	BZ22_RS03275		Gene
gene-BZ22_RS03280	NZ_CP009792.1	700344	700529	-	Yersinia	13.795	BZ22_RS03280		SmallGene
gene-BZ22_RS03285	NZ_CP009792.1	700650	700853	+	Yersinia	132.901	BZ22_RS03285		SmallGene
gene-BZ22_RS03290	NZ_CP009792.1	701002	702231	-	Yersinia	42.0184	BZ22_RS03290		Gene
gene-NZ_CP009792.1_ORF.2842	NZ_CP009792.1	702364	702441	+	Yersinia	30.4472	NZ_CP009792.1_ORF.2842	Yersinia_72270	MicroProt6K
gene-BZ22_RS03295	NZ_CP009792.1	703092	704084	+	Yersinia	35.9328	BZ22_RS03295		Gene
gene-BZ22_RS03300	NZ_CP009792.1	704975	705532	+	Yersinia	15.3724	BZ22_RS03300		Gene
gene-BZ22_RS03305	NZ_CP009792.1	705608	708106	+	Yersinia	3.02046	BZ22_RS03305		Gene
gene-BZ22_RS03310	NZ_CP009792.1	708199	708966	+	Yersinia	2.08676	BZ22_RS03310		Gene
gene-BZ22_RS03315	NZ_CP009792.1	709005	709991	+	Yersinia	6.73893	BZ22_RS03315		Gene
gene-BZ22_RS03320	NZ_CP009792.1	710090	711544	-	Yersinia	22.7598	BZ22_RS03320		Gene
gene-BZ22_RS03325	NZ_CP009792.1	711668	712987	-	Yersinia	11.4114	BZ22_RS03325		Gene
gene-BZ22_RS03330	NZ_CP009792.1	713450	714445	+	Yersinia	2.80961	BZ22_RS03330		Gene
gene-BZ22_RS03335	NZ_CP009792.1	714653	716185	+	Yersinia	2.10167	BZ22_RS03335		Gene
gene-BZ22_RS03340	NZ_CP009792.1	716172	717356	+	Yersinia	2.21434	BZ22_RS03340		Gene
gene-BZ22_RS03345	NZ_CP009792.1	717446	718639	+	Yersinia	9.44433	BZ22_RS03345		Gene
gene-BZ22_RS03350	NZ_CP009792.1	719026	720216	+	Yersinia	60.5457	BZ22_RS03350		Gene
gene-BZ22_RS03355	NZ_CP009792.1	720397	721665	+	Yersinia	98.1795	BZ22_RS03355		Gene
gene-BZ22_RS03360	NZ_CP009792.1	721701	722471	-	Yersinia	14.7982	BZ22_RS03360		Gene
gene-BZ22_RS03365	NZ_CP009792.1	722464	723579	-	Yersinia	51.9507	BZ22_RS03365		Gene
gene-BZ22_RS03370	NZ_CP009792.1	723620	724387	-	Yersinia	66.6248	BZ22_RS03370		Gene
gene-BZ22_RS03380	NZ_CP009792.1	724869	725968	+	Yersinia	43.0211	BZ22_RS03380		Gene
gene-BZ22_RS03385	NZ_CP009792.1	726156	726914	-	Yersinia	25.7975	BZ22_RS03385		Gene
gene-BZ22_RS03390	NZ_CP009792.1	726911	727918	-	Yersinia	17.7361	BZ22_RS03390		Gene
gene-BZ22_RS03395	NZ_CP009792.1	727908	728867	-	Yersinia	34.0887	BZ22_RS03395		Gene
gene-BZ22_RS03400	NZ_CP009792.1	728877	729830	-	Yersinia	125.357	BZ22_RS03400		Gene
gene-BZ22_RS03405	NZ_CP009792.1	730353	731597	-	Yersinia	17.7547	BZ22_RS03405		Gene
gene-BZ22_RS03410	NZ_CP009792.1	731599	732528	-	Yersinia	2.79471	BZ22_RS03410		Gene
gene-BZ22_RS03415	NZ_CP009792.1	732611	733174	-	Yersinia	6.25728	BZ22_RS03415		Gene
gene-BZ22_RS03425	NZ_CP009792.1	734203	735894	+	Yersinia	7.45475	BZ22_RS03425		Gene
gene-BZ22_RS03430	NZ_CP009792.1	735891	737423	+	Yersinia	5.33002	BZ22_RS03430		Gene
gene-BZ22_RS03435	NZ_CP009792.1	737790	739193	+	Yersinia	5.70145	BZ22_RS03435		Gene
gene-BZ22_RS03440	NZ_CP009792.1	739661	741124	+	Yersinia	24.5767	BZ22_RS03440		Gene
gene-BZ22_RS03445	NZ_CP009792.1	741635	743326	+	Yersinia	58.9264	BZ22_RS03445		Gene
gene-BZ22_RS03450	NZ_CP009792.1	743442	744032	+	Yersinia	30.6298	BZ22_RS03450		Gene
gene-BZ22_RS03455	NZ_CP009792.1	744029	745558	+	Yersinia	13.4217	BZ22_RS03455		Gene
gene-BZ22_RS03460	NZ_CP009792.1	745653	746984	+	Yersinia	12.7362	BZ22_RS03460		Gene
gene-BZ22_RS03470	NZ_CP009792.1	747490	748881	+	Yersinia	5.78043	BZ22_RS03470		Gene
gene-BZ22_RS03475	NZ_CP009792.1	749074	750753	+	Yersinia	3.56865	BZ22_RS03475		Gene
gene-NZ_CP009792.1_ORF.73206	NZ_CP009792.1	750785	750940	-	Yersinia	33.7474	NZ_CP009792.1_ORF.73206	Yersinia_12684	MicroProt6K
gene-BZ22_RS03485	NZ_CP009792.1	751422	753029	+	Yersinia	24.9578	BZ22_RS03485		Gene
gene-BZ22_RS03490	NZ_CP009792.1	753312	754331	+	Yersinia	7.34314	BZ22_RS03490		Gene
gene-BZ22_RS03495	NZ_CP009792.1	754342	755244	+	Yersinia	8.60723	BZ22_RS03495		Gene
gene-BZ22_RS03500	NZ_CP009792.1	755258	756238	+	Yersinia	4.28309	BZ22_RS03500		Gene
gene-BZ22_RS03505	NZ_CP009792.1	756271	757311	+	Yersinia	8.36759	BZ22_RS03505		Gene
gene-BZ22_RS03510	NZ_CP009792.1	757429	758544	+	Yersinia	18.0213	BZ22_RS03510		Gene
gene-BZ22_RS03515	NZ_CP009792.1	758860	760875	+	Yersinia	62.8014	BZ22_RS03515		Gene
gene-BZ22_RS03520	NZ_CP009792.1	761516	762220	+	Yersinia	10.6123	BZ22_RS03520		Gene
gene-BZ22_RS03525	NZ_CP009792.1	762466	764184	+	Yersinia	8.33759	BZ22_RS03525		Gene
gene-BZ22_RS03530	NZ_CP009792.1	764309	764788	+	Yersinia	14.7911	BZ22_RS03530		Gene
gene-BZ22_RS03535	NZ_CP009792.1	765260	766549	+	Yersinia	34.5218	BZ22_RS03535		Gene
gene-BZ22_RS03540	NZ_CP009792.1	766914	768413	+	Yersinia	68.0024	BZ22_RS03540		Gene
gene-BZ22_RS03545	NZ_CP009792.1	768577	769521	-	Yersinia	41.7561	BZ22_RS03545		Gene
gene-NZ_CP009792.1_ORF.40971	NZ_CP009792.1	769545	769634	+	Yersinia	14.4855	NZ_CP009792.1_ORF.40971	Yersinia_55101	MicroProt6K
gene-BZ22_RS03550	NZ_CP009792.1	769800	770000	-	Yersinia	18.6318	BZ22_RS03550		SmallGene
gene-BZ22_RS03555	NZ_CP009792.1	770219	771064	+	Yersinia	117.362	BZ22_RS03555		Gene
gene-NZ_CP009792.1_ORF.112048	NZ_CP009792.1	771207	771359	-	Yersinia	2.60511	NZ_CP009792.1_ORF.112048	Yersinia_13533	MicroProt6K
gene-BZ22_RS03560	NZ_CP009792.1	771369	773588	+	Yersinia	8.07561	BZ22_RS03560		Gene
gene-BZ22_RS03565	NZ_CP009792.1	773593	774390	-	Yersinia	22.5076	BZ22_RS03565		Gene
gene-BZ22_RS03570	NZ_CP009792.1	774394	775494	-	Yersinia	36.3526	BZ22_RS03570		Gene
gene-BZ22_RS03575	NZ_CP009792.1	776173	779385	+	Yersinia	2.91782	BZ22_RS03575		Gene
gene-BZ22_RS03580	NZ_CP009792.1	779562	780356	+	Yersinia	8.19932	BZ22_RS03580		Gene
gene-BZ22_RS03585	NZ_CP009792.1	780343	780846	+	Yersinia	6.87038	BZ22_RS03585		Gene
gene-BZ22_RS03590	NZ_CP009792.1	780915	781421	+	Yersinia	4.6678	BZ22_RS03590		Gene
gene-BZ22_RS03595	NZ_CP009792.1	781667	782803	-	Yersinia	5.93022	BZ22_RS03595		Gene
gene-BZ22_RS03600	NZ_CP009792.1	782814	784082	-	Yersinia	9.29839	BZ22_RS03600		Gene
gene-BZ22_RS23805	NZ_CP009792.1	784085	784315	+	Yersinia	2.48035	BZ22_RS23805		Gene
gene-BZ22_RS03605	NZ_CP009792.1	784260	785387	-	Yersinia	26.8548	BZ22_RS03605		Gene
gene-BZ22_RS03610	NZ_CP009792.1	785598	786950	-	Yersinia	385.128	BZ22_RS03610		Gene
gene-BZ22_RS03615	NZ_CP009792.1	787118	787960	-	Yersinia	73.4633	BZ22_RS03615		Gene
gene-BZ22_RS03620	NZ_CP009792.1	788289	790331	+	Yersinia	93.829	BZ22_RS03620		Gene
gene-BZ22_RS03625	NZ_CP009792.1	790335	791105	+	Yersinia	52.5044	BZ22_RS03625		Gene
gene-BZ22_RS03630	NZ_CP009792.1	791170	792504	-	Yersinia	8.5588	BZ22_RS03630		Gene
gene-BZ22_RS03635	NZ_CP009792.1	792752	794095	-	Yersinia	317.187	BZ22_RS03635		Gene
gene-BZ22_RS03640	NZ_CP009792.1	794342	794788	-	Yersinia	510.413	BZ22_RS03640		Gene
gene-NZ_CP009792.1_ORF.92562	NZ_CP009792.1	794998	795144	-	Yersinia	23.6121	NZ_CP009792.1_ORF.92562	Yersinia_13551	MicroProt6K
gene-BZ22_RS03645	NZ_CP009792.1	795479	795814	+	Yersinia	17.7444	BZ22_RS03645		Gene
gene-BZ22_RS03650	NZ_CP009792.1	795961	797457	-	Yersinia	257.733	BZ22_RS03650		Gene
gene-BZ22_RS03655	NZ_CP009792.1	797768	798964	+	Yersinia	28.1093	BZ22_RS03655		Gene
gene-BZ22_RS03660	NZ_CP009792.1	799100	801655	-	Yersinia	7.74499	BZ22_RS03660		Gene
gene-BZ22_RS03670	NZ_CP009792.1	803360	804352	+	Yersinia	1.04529	BZ22_RS03670		Gene
gene-BZ22_RS03675	NZ_CP009792.1	804383	805327	+	Yersinia	5.65008	BZ22_RS03675		Gene
gene-BZ22_RS03680	NZ_CP009792.1	805402	806085	+	Yersinia	5.43873	BZ22_RS03680		Gene
gene-BZ22_RS03685	NZ_CP009792.1	806111	806971	+	Yersinia	10.1458	BZ22_RS03685		Gene
gene-BZ22_RS03690	NZ_CP009792.1	806981	807988	+	Yersinia	11.4918	BZ22_RS03690		Gene
gene-BZ22_RS03695	NZ_CP009792.1	808063	808800	-	Yersinia	36.3431	BZ22_RS03695		Gene
gene-BZ22_RS21790	NZ_CP009792.1	809223	809435	+	Yersinia	6.54946	BZ22_RS21790		Gene
gene-BZ22_RS03705	NZ_CP009792.1	809564	810259	+	Yersinia	29.1229	BZ22_RS03705		Gene
gene-BZ22_RS03710	NZ_CP009792.1	810388	811383	+	Yersinia	51.9319	BZ22_RS03710		Gene
gene-BZ22_RS03715	NZ_CP009792.1	811475	812791	-	Yersinia	10.6177	BZ22_RS03715		Gene
gene-NZ_CP009792.1_ORF.3270	NZ_CP009792.1	812824	812994	+	Yersinia	1.26256	NZ_CP009792.1_ORF.3270	Yersinia_9093	MicroProt6K
gene-BZ22_RS03720	NZ_CP009792.1	813008	813511	+	Yersinia	64.9638	BZ22_RS03720		Gene
gene-BZ22_RS03725	NZ_CP009792.1	813693	813926	+	Yersinia	26.4727	BZ22_RS03725		Gene
gene-BZ22_RS03735	NZ_CP009792.1	814312	814701	+	Yersinia	16.2669	BZ22_RS03735		Gene
gene-BZ22_RS03740	NZ_CP009792.1	814886	815479	-	Yersinia	26.4351	BZ22_RS03740		Gene
gene-NZ_CP009792.1_ORF.3282	NZ_CP009792.1	815719	815832	+	Yersinia	153.328	NZ_CP009792.1_ORF.3282	Yersinia_32355	MicroProt6K
gene-BZ22_RS03745	NZ_CP009792.1	815838	816941	+	Yersinia	63.8277	BZ22_RS03745		Gene
gene-BZ22_RS23425	NZ_CP009792.1	817303	817665	+	Yersinia	8.05214	BZ22_RS23425		Gene
gene-BZ22_RS03755	NZ_CP009792.1	817685	817984	+	Yersinia	14.8084	BZ22_RS03755		Gene
gene-BZ22_RS03760	NZ_CP009792.1	817991	818278	+	Yersinia	9.45708	BZ22_RS03760		Gene
gene-NZ_CP009792.1_ORF.22113	NZ_CP009792.1	819596	819736	+	Yersinia	1.88454	NZ_CP009792.1_ORF.22113	Yersinia_17768	MicroProt6K
gene-BZ22_RS03765	NZ_CP009792.1	820016	836029	+	Yersinia	3.80188	BZ22_RS03765		Gene
gene-BZ22_RS03770	NZ_CP009792.1	836254	837951	-	Yersinia	8.51895	BZ22_RS03770		Gene
gene-BZ22_RS03775	NZ_CP009792.1	838457	840640	+	Yersinia	18.577	BZ22_RS03775		Gene
gene-BZ22_RS03780	NZ_CP009792.1	840642	842630	+	Yersinia	5.611	BZ22_RS03780		Gene
gene-BZ22_RS03785	NZ_CP009792.1	842640	843926	+	Yersinia	10.1942	BZ22_RS03785		Gene
gene-BZ22_RS03790	NZ_CP009792.1	844137	845567	+	Yersinia	11.8783	BZ22_RS03790		Gene
gene-BZ22_RS03795	NZ_CP009792.1	845880	848327	+	Yersinia	49.3952	BZ22_RS03795		Gene
gene-BZ22_RS03800	NZ_CP009792.1	848489	850003	-	Yersinia	538.276	BZ22_RS03800		Gene
gene-NZ_CP009792.1_ORF.72836	NZ_CP009792.1	850721	850861	-	Yersinia	31.2717	NZ_CP009792.1_ORF.72836	Yersinia_17660	MicroProt6K
gene-BZ22_RS03810	NZ_CP009792.1	851085	851549	+	Yersinia	158.718	BZ22_RS03810		Gene
gene-BZ22_RS03815	NZ_CP009792.1	851598	851984	+	Yersinia	102.242	BZ22_RS03815		Gene
gene-BZ22_RS03820	NZ_CP009792.1	852714	853472	-	Yersinia	186.775	BZ22_RS03820		Gene
gene-BZ22_RS03825	NZ_CP009792.1	853507	854343	-	Yersinia	67.4719	BZ22_RS03825		Gene
gene-BZ22_RS03830	NZ_CP009792.1	854361	854690	-	Yersinia	137.817	BZ22_RS03830		Gene
gene-BZ22_RS03835	NZ_CP009792.1	855065	857776	-	Yersinia	99.7769	BZ22_RS03835		Gene
gene-BZ22_RS03840	NZ_CP009792.1	858094	860499	+	Yersinia	218.014	BZ22_RS03840		Gene
gene-BZ22_RS03845	NZ_CP009792.1	860512	862608	+	Yersinia	113.992	BZ22_RS03845		Gene
gene-BZ22_RS03850	NZ_CP009792.1	862793	863368	-	Yersinia	797.105	BZ22_RS03850		Gene
gene-BZ22_RS03855	NZ_CP009792.1	863428	864129	-	Yersinia	9.86517	BZ22_RS03855		Gene
gene-BZ22_RS03860	NZ_CP009792.1	864216	864992	+	Yersinia	11.606	BZ22_RS03860		Gene
gene-BZ22_RS03865	NZ_CP009792.1	865162	865431	+	Yersinia	47.7006	BZ22_RS03865		Gene
gene-BZ22_RS03870	NZ_CP009792.1	865569	865826	-	Yersinia	32.1852	BZ22_RS03870		Gene
gene-BZ22_RS03875	NZ_CP009792.1	865862	868177	-	Yersinia	35.3986	BZ22_RS03875		Gene
gene-BZ22_RS03880	NZ_CP009792.1	868269	868496	-	Yersinia	456.088	BZ22_RS03880		Gene
gene-BZ22_RS03890	NZ_CP009792.1	869020	871395	-	Yersinia	51.633	BZ22_RS03890		Gene
gene-BZ22_RS03895	NZ_CP009792.1	871929	872444	+	Yersinia	72.0465	BZ22_RS03895		Gene
gene-BZ22_RS03900	NZ_CP009792.1	872580	873299	+	Yersinia	251.996	BZ22_RS03900		Gene
gene-BZ22_RS03905	NZ_CP009792.1	873296	874648	+	Yersinia	72.9971	BZ22_RS03905		Gene
gene-NZ_CP009792.1_ORF.92246	NZ_CP009792.1	874654	874773	-	Yersinia	20.2058	NZ_CP009792.1_ORF.92246	Yersinia_26791	MicroProt6K
gene-BZ22_RS03910	NZ_CP009792.1	874987	876606	-	Yersinia	98.7329	BZ22_RS03910		Gene
gene-BZ22_RS03915	NZ_CP009792.1	876803	877684	-	Yersinia	246.703	BZ22_RS03915		Gene
gene-BZ22_RS03920	NZ_CP009792.1	877847	878254	-	Yersinia	192.737	BZ22_RS03920		Gene
gene-BZ22_RS03925	NZ_CP009792.1	878283	878963	-	Yersinia	110.583	BZ22_RS03925		Gene
gene-BZ22_RS03930	NZ_CP009792.1	879107	881254	-	Yersinia	72.2482	BZ22_RS03930		Gene
gene-NZ_CP009792.1_ORF.22315	NZ_CP009792.1	881534	881725	+	Yersinia	47.617	NZ_CP009792.1_ORF.22315	Yersinia_5795	MicroProt6K
gene-BZ22_RS03940	NZ_CP009792.1	881841	882386	+	Yersinia	81.6994	BZ22_RS03940		Gene
gene-BZ22_RS03945	NZ_CP009792.1	882507	883262	-	Yersinia	13.7518	BZ22_RS03945		Gene
gene-BZ22_RS03950	NZ_CP009792.1	883394	883831	-	Yersinia	12.304	BZ22_RS03950		Gene
gene-BZ22_RS03955	NZ_CP009792.1	883841	885067	-	Yersinia	2.24006	BZ22_RS03955		Gene
gene-BZ22_RS03965	NZ_CP009792.1	885070	885639	-	Yersinia	3.35065	BZ22_RS03965		Gene
gene-BZ22_RS03970	NZ_CP009792.1	885636	886697	-	Yersinia	6.40376	BZ22_RS03970		Gene
gene-BZ22_RS03975	NZ_CP009792.1	886697	887047	-	Yersinia	29.5955	BZ22_RS03975		Gene
gene-BZ22_RS03980	NZ_CP009792.1	887102	887752	-	Yersinia	33.2789	BZ22_RS03980		Gene
gene-BZ22_RS03985	NZ_CP009792.1	887742	888965	-	Yersinia	5.13559	BZ22_RS03985		Gene
gene-BZ22_RS03990	NZ_CP009792.1	888949	890268	-	Yersinia	39.77	BZ22_RS03990		Gene
gene-BZ22_RS03995	NZ_CP009792.1	890270	892477	-	Yersinia	11.8013	BZ22_RS03995		Gene
gene-NZ_CP009792.1_ORF.92163	NZ_CP009792.1	892480	892611	-	Yersinia	15.0349	NZ_CP009792.1_ORF.92163	Yersinia_22127	MicroProt6K
gene-BZ22_RS23555	NZ_CP009792.1	892632	892799	-	Yersinia	10.2809	BZ22_RS23555		SmallGene
gene-BZ22_RS04005	NZ_CP009792.1	892915	893112	-	Yersinia	17.2366	BZ22_RS04005		SmallGene
gene-BZ22_RS04010	NZ_CP009792.1	893105	893605	-	Yersinia	5.00547	BZ22_RS04010		Gene
gene-BZ22_RS04025	NZ_CP009792.1	894131	894718	-	Yersinia	1.63816	BZ22_RS04025		Gene
gene-BZ22_RS04035	NZ_CP009792.1	894941	895573	-	Yersinia	5.0636	BZ22_RS04035		Gene
gene-BZ22_RS04040	NZ_CP009792.1	895671	895940	-	Yersinia	374.162	BZ22_RS04040		Gene
gene-BZ22_RS04045	NZ_CP009792.1	895952	896386	-	Yersinia	65.8766	BZ22_RS04045		Gene
gene-BZ22_RS04050	NZ_CP009792.1	896386	896787	-	Yersinia	13.4678	BZ22_RS04050		Gene
gene-BZ22_RS04055	NZ_CP009792.1	896772	897245	-	Yersinia	28.9931	BZ22_RS04055		Gene
gene-BZ22_RS04060	NZ_CP009792.1	897238	897630	-	Yersinia	3.08486	BZ22_RS04060		Gene
gene-BZ22_RS04070	NZ_CP009792.1	897832	898374	-	Yersinia	2.04918	BZ22_RS04070		Gene
gene-BZ22_RS04085	NZ_CP009792.1	898821	899321	-	Yersinia	1.85633	BZ22_RS04085		Gene
gene-BZ22_RS04090	NZ_CP009792.1	899321	900019	-	Yersinia	1.68689	BZ22_RS04090		Gene
gene-BZ22_RS04095	NZ_CP009792.1	900102	900293	-	Yersinia	1.60021	BZ22_RS04095		SmallGene
gene-BZ22_RS04100	NZ_CP009792.1	900295	900933	-	Yersinia	2.36508	BZ22_RS04100		Gene
gene-BZ22_RS04105	NZ_CP009792.1	900923	901123	-	Yersinia	1.15674	BZ22_RS04105		SmallGene
gene-BZ22_RS04115	NZ_CP009792.1	901382	902272	-	Yersinia	19.3382	BZ22_RS04115		Gene
gene-BZ22_RS04120	NZ_CP009792.1	902315	904369	-	Yersinia	3.69326	BZ22_RS04120		Gene
gene-BZ22_RS04125	NZ_CP009792.1	904371	904613	-	Yersinia	3.0413	BZ22_RS04125		Gene
gene-BZ22_RS04130	NZ_CP009792.1	904798	905361	+	Yersinia	125.646	BZ22_RS04130		Gene
gene-BZ22_RS04135	NZ_CP009792.1	905707	908262	-	Yersinia	25.4798	BZ22_RS04135		Gene
gene-BZ22_RS04140	NZ_CP009792.1	908382	909278	+	Yersinia	4.11949	BZ22_RS04140		Gene
gene-BZ22_RS04145	NZ_CP009792.1	909278	909883	+	Yersinia	1.67172	BZ22_RS04145		Gene
gene-BZ22_RS04150	NZ_CP009792.1	909876	910457	+	Yersinia	4.20896	BZ22_RS04150		Gene
gene-BZ22_RS04155	NZ_CP009792.1	910492	910851	+	Yersinia	12.5249	BZ22_RS04155		Gene
gene-BZ22_RS04165	NZ_CP009792.1	911042	912424	+	Yersinia	20.3962	BZ22_RS04165		Gene
gene-NZ_CP009792.1_ORF.22445	NZ_CP009792.1	912491	912562	+	Yersinia	1005.79	NZ_CP009792.1_ORF.22445	Yersinia_78490	MicroProt6K
gene-BZ22_RS04170	NZ_CP009792.1	912773	913294	+	Yersinia	867.203	BZ22_RS04170		Gene
gene-BZ22_RS04175	NZ_CP009792.1	913351	914439	+	Yersinia	209.897	BZ22_RS04175		Gene
gene-BZ22_RS04180	NZ_CP009792.1	914693	915682	+	Yersinia	389.472	BZ22_RS04180		Gene
gene-BZ22_RS04185	NZ_CP009792.1	915766	916581	+	Yersinia	124.394	BZ22_RS04185		Gene
gene-BZ22_RS04190	NZ_CP009792.1	916884	917561	+	Yersinia	52.4313	BZ22_RS04190		Gene
gene-BZ22_RS04195	NZ_CP009792.1	917554	918252	+	Yersinia	25.4934	BZ22_RS04195		Gene
gene-BZ22_RS04200	NZ_CP009792.1	918254	919294	+	Yersinia	140.662	BZ22_RS04200		Gene
gene-BZ22_RS04205	NZ_CP009792.1	919412	920833	-	Yersinia	8.82349	BZ22_RS04205		Gene
gene-BZ22_RS04210	NZ_CP009792.1	920896	921702	-	Yersinia	4.10558	BZ22_RS04210		Gene
gene-BZ22_RS04215	NZ_CP009792.1	921897	922223	-	Yersinia	5.43427	BZ22_RS04215		Gene
gene-BZ22_RS04220	NZ_CP009792.1	922220	924766	-	Yersinia	14.345	BZ22_RS04220		Gene
gene-BZ22_RS04225	NZ_CP009792.1	925088	926386	+	Yersinia	23.4666	BZ22_RS04225		Gene
gene-BZ22_RS04230	NZ_CP009792.1	926471	927655	-	Yersinia	148.41	BZ22_RS04230		Gene
gene-BZ22_RS04235	NZ_CP009792.1	928141	930186	+	Yersinia	2.58529	BZ22_RS04235		Gene
gene-BZ22_RS04240	NZ_CP009792.1	930283	931269	-	Yersinia	48.5775	BZ22_RS04240		Gene
gene-BZ22_RS04245	NZ_CP009792.1	931498	932811	-	Yersinia	30.4851	BZ22_RS04245		Gene
gene-BZ22_RS04250	NZ_CP009792.1	933327	933896	+	Yersinia	471.611	BZ22_RS04250		Gene
gene-BZ22_RS04255	NZ_CP009792.1	934222	935763	+	Yersinia	8.77766	BZ22_RS04255		Gene
gene-BZ22_RS04260	NZ_CP009792.1	936006	936581	+	Yersinia	15.2092	BZ22_RS04260		Gene
gene-BZ22_RS04265	NZ_CP009792.1	936714	937931	+	Yersinia	15.3258	BZ22_RS04265		Gene
gene-NZ_CP009792.1_ORF.41703	NZ_CP009792.1	937995	938171	+	Yersinia	3.98769	NZ_CP009792.1_ORF.41703	Yersinia_7562	MicroProt6K
gene-BZ22_RS04270	NZ_CP009792.1	938157	940277	-	Yersinia	33.5126	BZ22_RS04270		Gene
gene-BZ22_RS04275	NZ_CP009792.1	940363	940995	-	Yersinia	838.629	BZ22_RS04275		Gene
gene-BZ22_RS04280	NZ_CP009792.1	941331	941738	+	Yersinia	87.0268	BZ22_RS04280		Gene
gene-BZ22_RS04285	NZ_CP009792.1	942183	942662	+	Yersinia	51.4315	BZ22_RS04285		Gene
gene-BZ22_RS21475	NZ_CP009792.1	942738	943610	+	Yersinia	30.5803	BZ22_RS21475		Gene
gene-BZ22_RS04295	NZ_CP009792.1	943570	944001	+	Yersinia	13.9742	BZ22_RS04295		Gene
gene-BZ22_RS04300	NZ_CP009792.1	944179	945048	-	Yersinia	43.8382	BZ22_RS04300		Gene
gene-BZ22_RS04305	NZ_CP009792.1	945197	945433	-	Yersinia	30.8326	BZ22_RS04305		Gene
gene-BZ22_RS04310	NZ_CP009792.1	945430	946410	-	Yersinia	30.9212	BZ22_RS04310		Gene
gene-BZ22_RS04315	NZ_CP009792.1	946512	947114	+	Yersinia	19.3617	BZ22_RS04315		Gene
gene-BZ22_RS04320	NZ_CP009792.1	947317	948378	+	Yersinia	21.2286	BZ22_RS04320		Gene
gene-BZ22_RS04325	NZ_CP009792.1	948387	949154	+	Yersinia	10.3797	BZ22_RS04325		Gene
gene-BZ22_RS04330	NZ_CP009792.1	949151	950005	+	Yersinia	10.421	BZ22_RS04330		Gene
gene-BZ22_RS04335	NZ_CP009792.1	950002	950850	+	Yersinia	37.6751	BZ22_RS04335		Gene
gene-BZ22_RS04340	NZ_CP009792.1	950863	951843	-	Yersinia	92.0864	BZ22_RS04340		Gene
gene-BZ22_RS04345	NZ_CP009792.1	951936	952961	-	Yersinia	63.6542	BZ22_RS04345		Gene
gene-BZ22_RS04350	NZ_CP009792.1	953096	955018	-	Yersinia	60.1862	BZ22_RS04350		Gene
gene-NZ_CP009792.1_ORF.91904	NZ_CP009792.1	955084	955161	-	Yersinia	68.24	NZ_CP009792.1_ORF.91904	Yersinia_67969	MicroProt6K
gene-BZ22_RS04355	NZ_CP009792.1	955269	955817	+	Yersinia	25.1685	BZ22_RS04355		Gene
gene-BZ22_RS04360	NZ_CP009792.1	955821	957629	+	Yersinia	13.6147	BZ22_RS04360		Gene
gene-BZ22_RS04365	NZ_CP009792.1	957645	957866	+	Yersinia	59.3608	BZ22_RS04365		Gene
gene-BZ22_RS04370	NZ_CP009792.1	957961	958542	+	Yersinia	958.016	BZ22_RS04370		Gene
gene-BZ22_RS04375	NZ_CP009792.1	958743	958961	-	Yersinia	444.043	BZ22_RS04375		Gene
gene-BZ22_RS04380	NZ_CP009792.1	959276	960076	+	Yersinia	1577.04	BZ22_RS04380		Gene
gene-BZ22_RS04385	NZ_CP009792.1	960330	961052	+	Yersinia	203.15	BZ22_RS04385		Gene
gene-BZ22_RS04390	NZ_CP009792.1	961052	961447	+	Yersinia	118.979	BZ22_RS04390		Gene
gene-BZ22_RS04395	NZ_CP009792.1	961447	961812	+	Yersinia	108.902	BZ22_RS04395		Gene
gene-BZ22_RS04400	NZ_CP009792.1	961832	962119	+	Yersinia	137.675	BZ22_RS04400		Gene
gene-BZ22_RS04405	NZ_CP009792.1	962257	962631	+	Yersinia	1990.4	BZ22_RS04405		Gene
gene-BZ22_RS04410	NZ_CP009792.1	962728	963198	+	Yersinia	3274.21	BZ22_RS04410		Gene
gene-BZ22_RS04415	NZ_CP009792.1	963292	965400	+	Yersinia	3228.3	BZ22_RS04415		Gene
gene-BZ22_RS04420	NZ_CP009792.1	965472	966656	+	Yersinia	8763.21	BZ22_RS04420		Gene
gene-NZ_CP009792.1_ORF.72452	NZ_CP009792.1	966677	966859	-	Yersinia	4.67371	NZ_CP009792.1_ORF.72452	Yersinia_6669	MicroProt6K
gene-BZ22_RS04425	NZ_CP009792.1	966859	967317	+	Yersinia	3.56393	BZ22_RS04425		Gene
gene-BZ22_RS04430	NZ_CP009792.1	967505	967699	+	Yersinia	816.921	BZ22_RS04430		SmallGene
gene-BZ22_RS04435	NZ_CP009792.1	967778	968251	+	Yersinia	200.885	BZ22_RS04435		Gene
gene-BZ22_RS04440	NZ_CP009792.1	968665	968976	+	Yersinia	3402.87	BZ22_RS04440		Gene
gene-BZ22_RS04445	NZ_CP009792.1	969009	969638	+	Yersinia	2043.65	BZ22_RS04445		Gene
gene-BZ22_RS04450	NZ_CP009792.1	969655	970260	+	Yersinia	3859.02	BZ22_RS04450		Gene
gene-BZ22_RS04455	NZ_CP009792.1	970257	970559	+	Yersinia	2476.2	BZ22_RS04455		Gene
gene-BZ22_RS04460	NZ_CP009792.1	970576	971400	+	Yersinia	2897.19	BZ22_RS04460		Gene
gene-BZ22_RS04465	NZ_CP009792.1	971415	971693	+	Yersinia	3920.36	BZ22_RS04465		Gene
gene-BZ22_RS04470	NZ_CP009792.1	971708	972040	+	Yersinia	5254.94	BZ22_RS04470		Gene
gene-BZ22_RS04475	NZ_CP009792.1	972058	972756	+	Yersinia	4396.13	BZ22_RS04475		Gene
gene-BZ22_RS04480	NZ_CP009792.1	972769	973179	+	Yersinia	5413.94	BZ22_RS04480		Gene
gene-BZ22_RS04485	NZ_CP009792.1	973179	973370	+	Yersinia	4082.08	BZ22_RS04485		SmallGene
gene-BZ22_RS04490	NZ_CP009792.1	973370	973624	+	Yersinia	904.33	BZ22_RS04490		Gene
gene-BZ22_RS04495	NZ_CP009792.1	973805	974176	+	Yersinia	4224.59	BZ22_RS04495		Gene
gene-BZ22_RS04500	NZ_CP009792.1	974187	974501	+	Yersinia	2889.69	BZ22_RS04500		Gene
gene-BZ22_RS04505	NZ_CP009792.1	974516	975055	+	Yersinia	4187.67	BZ22_RS04505		Gene
gene-BZ22_RS04510	NZ_CP009792.1	975069	975374	+	Yersinia	1690.01	BZ22_RS04510		Gene
gene-BZ22_RS04515	NZ_CP009792.1	975408	975800	+	Yersinia	2349.99	BZ22_RS04515		Gene
gene-BZ22_RS04520	NZ_CP009792.1	975815	976348	+	Yersinia	1706.05	BZ22_RS04520		Gene
gene-BZ22_RS04525	NZ_CP009792.1	976358	976711	+	Yersinia	1432.92	BZ22_RS04525		Gene
gene-BZ22_RS04530	NZ_CP009792.1	976726	977229	+	Yersinia	1700.72	BZ22_RS04530		Gene
gene-BZ22_RS04535	NZ_CP009792.1	977232	977411	+	Yersinia	1985.02	BZ22_RS04535		SmallGene
gene-BZ22_RS04540	NZ_CP009792.1	977415	977849	+	Yersinia	3436.66	BZ22_RS04540		Gene
gene-BZ22_RS04545	NZ_CP009792.1	977857	979188	+	Yersinia	1991.57	BZ22_RS04545		Gene
gene-BZ22_RS04550	NZ_CP009792.1	979222	979338	+	Yersinia	2219.8	BZ22_RS04550		SmallGene
gene-BZ22_RS04555	NZ_CP009792.1	979486	979842	+	Yersinia	6637.3	BZ22_RS04555		Gene
gene-BZ22_RS04560	NZ_CP009792.1	979859	980248	+	Yersinia	3285.04	BZ22_RS04560		Gene
gene-BZ22_RS04565	NZ_CP009792.1	980279	980899	+	Yersinia	5060.39	BZ22_RS04565		Gene
gene-BZ22_RS04570	NZ_CP009792.1	980925	981914	+	Yersinia	4076.73	BZ22_RS04570		Gene
gene-BZ22_RS04575	NZ_CP009792.1	981955	982344	+	Yersinia	4893.84	BZ22_RS04575		Gene
gene-BZ22_RS04580	NZ_CP009792.1	982791	983216	+	Yersinia	88.4761	BZ22_RS04580		Gene
gene-BZ22_RS04585	NZ_CP009792.1	983304	983504	+	Yersinia	220.732	BZ22_RS04585		SmallGene
gene-BZ22_RS04590	NZ_CP009792.1	983614	984027	-	Yersinia	138.998	BZ22_RS04590		Gene
gene-BZ22_RS04595	NZ_CP009792.1	984166	985542	-	Yersinia	37.9248	BZ22_RS04595		Gene
gene-BZ22_RS04600	NZ_CP009792.1	985598	986887	-	Yersinia	66.7714	BZ22_RS04600		Gene
gene-BZ22_RS04605	NZ_CP009792.1	986981	987928	-	Yersinia	161.512	BZ22_RS04605		Gene
gene-BZ22_RS04610	NZ_CP009792.1	987953	988465	-	Yersinia	1660.93	BZ22_RS04610		Gene
gene-BZ22_RS04615	NZ_CP009792.1	988600	989721	+	Yersinia	15.49	BZ22_RS04615		Gene
gene-BZ22_RS04620	NZ_CP009792.1	989693	990166	+	Yersinia	168.843	BZ22_RS04620		Gene
gene-BZ22_RS04625	NZ_CP009792.1	990207	990746	+	Yersinia	78.2554	BZ22_RS04625		Gene
gene-BZ22_RS04630	NZ_CP009792.1	990748	991320	+	Yersinia	99.341	BZ22_RS04630		Gene
gene-BZ22_RS04635	NZ_CP009792.1	991329	992150	+	Yersinia	158.954	BZ22_RS04635		Gene
gene-BZ22_RS04640	NZ_CP009792.1	992205	992747	-	Yersinia	124.725	BZ22_RS04640		Gene
gene-NZ_CP009792.1_ORF.72360	NZ_CP009792.1	992888	993058	-	Yersinia	39.4793	NZ_CP009792.1_ORF.72360	Yersinia_8963	MicroProt6K
gene-NZ_CP009792.1_ORF.91730	NZ_CP009792.1	995158	995325	-	Yersinia	949.645	NZ_CP009792.1_ORF.91730	Yersinia_9710	MicroProt6K
gene-BZ22_RS04675	NZ_CP009792.1	998962	999999	+	Yersinia	136.676	BZ22_RS04675		Gene
gene-BZ22_RS04680	NZ_CP009792.1	999996	1000955	+	Yersinia	129.928	BZ22_RS04680		Gene
gene-BZ22_RS04685	NZ_CP009792.1	1000990	1001940	-	Yersinia	276.731	BZ22_RS04685		Gene
gene-BZ22_RS04690	NZ_CP009792.1	1002151	1002609	-	Yersinia	48.7553	BZ22_RS04690		Gene
gene-BZ22_RS04715	NZ_CP009792.1	1003691	1004875	+	Yersinia	1627.93	BZ22_RS04715		Gene
gene-BZ22_RS04720	NZ_CP009792.1	1005126	1005509	+	Yersinia	1386.95	BZ22_RS04720		Gene
gene-BZ22_RS04725	NZ_CP009792.1	1005511	1006056	+	Yersinia	2011.35	BZ22_RS04725		Gene
gene-BZ22_RS04730	NZ_CP009792.1	1006247	1006675	+	Yersinia	4395.91	BZ22_RS04730		Gene
gene-BZ22_RS04735	NZ_CP009792.1	1006679	1007383	+	Yersinia	3846.57	BZ22_RS04735		Gene
gene-NZ_CP009792.1_ORF.72297	NZ_CP009792.1	1007429	1007551	-	Yersinia	260.657	NZ_CP009792.1_ORF.72297	Yersinia_26336	MicroProt6K
gene-NZ_CP009792.1_ORF.22865	NZ_CP009792.1	1007459	1007581	+	Yersinia	467.374	NZ_CP009792.1_ORF.22865	Yersinia_26254	MicroProt6K
gene-BZ22_RS04740	NZ_CP009792.1	1007748	1008245	+	Yersinia	8761.25	BZ22_RS04740		Gene
gene-BZ22_RS04745	NZ_CP009792.1	1008312	1008680	+	Yersinia	12418.9	BZ22_RS04745		Gene
gene-BZ22_RS04750	NZ_CP009792.1	1009023	1013051	+	Yersinia	692.484	BZ22_RS04750		Gene
gene-BZ22_RS04755	NZ_CP009792.1	1013180	1017400	+	Yersinia	691.369	BZ22_RS04755		Gene
gene-BZ22_RS04765	NZ_CP009792.1	1017707	1018837	-	Yersinia	9.19949	BZ22_RS04765		Gene
gene-BZ22_RS04770	NZ_CP009792.1	1018830	1019645	-	Yersinia	3.91783	BZ22_RS04770		Gene
gene-BZ22_RS04775	NZ_CP009792.1	1019647	1019862	-	Yersinia	1.11486	BZ22_RS04775		Gene
gene-BZ22_RS04780	NZ_CP009792.1	1019859	1020656	-	Yersinia	1.72735	BZ22_RS04780		Gene
gene-BZ22_RS04785	NZ_CP009792.1	1020646	1021320	-	Yersinia	2.33736	BZ22_RS04785		Gene
gene-BZ22_RS04790	NZ_CP009792.1	1021307	1023352	-	Yersinia	4.38728	BZ22_RS04790		Gene
gene-NZ_CP009792.1_ORF.42051	NZ_CP009792.1	1023444	1023629	+	Yersinia	102.279	NZ_CP009792.1_ORF.42051	Yersinia_6535	MicroProt6K
gene-BZ22_RS04800	NZ_CP009792.1	1023727	1024236	-	Yersinia	218.243	BZ22_RS04800		Gene
gene-NZ_CP009792.1_ORF.22909	NZ_CP009792.1	1024229	1024306	+	Yersinia	4.15189	NZ_CP009792.1_ORF.22909	Yersinia_67467	MicroProt6K
gene-BZ22_RS04805	NZ_CP009792.1	1024333	1025115	+	Yersinia	16.7242	BZ22_RS04805		Gene
gene-BZ22_RS04810	NZ_CP009792.1	1025208	1025993	+	Yersinia	11.114	BZ22_RS04810		Gene
gene-BZ22_RS04815	NZ_CP009792.1	1026112	1027179	+	Yersinia	41.7677	BZ22_RS04815		Gene
gene-BZ22_RS04820	NZ_CP009792.1	1027245	1027949	+	Yersinia	17.9385	BZ22_RS04820		Gene
gene-BZ22_RS04825	NZ_CP009792.1	1027995	1028585	+	Yersinia	350.824	BZ22_RS04825		Gene
gene-NZ_CP009792.1_ORF.4138	NZ_CP009792.1	1028614	1028733	+	Yersinia	502.447	NZ_CP009792.1_ORF.4138	Yersinia_28052	MicroProt6K
gene-BZ22_RS04830	NZ_CP009792.1	1028774	1029049	+	Yersinia	9570.58	BZ22_RS04830		Gene
gene-BZ22_RS04835	NZ_CP009792.1	1029099	1029752	+	Yersinia	193.691	BZ22_RS04835		Gene
gene-BZ22_RS04840	NZ_CP009792.1	1029919	1031205	-	Yersinia	13.4719	BZ22_RS04840		Gene
gene-BZ22_RS04845	NZ_CP009792.1	1031265	1032854	-	Yersinia	7.1026	BZ22_RS04845		Gene
gene-NZ_CP009792.1_ORF.110970	NZ_CP009792.1	1032936	1033109	-	Yersinia	2.00436	NZ_CP009792.1_ORF.110970	Yersinia_8489	MicroProt6K
gene-NZ_CP009792.1_ORF.110969	NZ_CP009792.1	1033188	1033289	-	Yersinia	1.13973	NZ_CP009792.1_ORF.110969	Yersinia_41981	MicroProt6K
gene-BZ22_RS04890	NZ_CP009792.1	1039642	1040571	+	Yersinia	16.6075	BZ22_RS04890		Gene
gene-BZ22_RS04895	NZ_CP009792.1	1040992	1042590	+	Yersinia	3.43783	BZ22_RS04895		Gene
gene-BZ22_RS04900	NZ_CP009792.1	1042637	1043944	+	Yersinia	2.71079	BZ22_RS04900		Gene
gene-NZ_CP009792.1_ORF.4206	NZ_CP009792.1	1044031	1044150	+	Yersinia	4.35948	NZ_CP009792.1_ORF.4206	Yersinia_26791	MicroProt6K
gene-BZ22_RS04905	NZ_CP009792.1	1044200	1045927	+	Yersinia	4.62762	BZ22_RS04905		Gene
gene-BZ22_RS04910	NZ_CP009792.1	1046047	1046889	-	Yersinia	9.79116	BZ22_RS04910		Gene
gene-BZ22_RS04915	NZ_CP009792.1	1047104	1050799	+	Yersinia	19.1216	BZ22_RS04915		Gene
gene-BZ22_RS23815	NZ_CP009792.1	1053807	1054154	-	Yersinia	2.52931	BZ22_RS23815		Gene
gene-BZ22_RS04935	NZ_CP009792.1	1054615	1056000	-	Yersinia	25.157	BZ22_RS04935		Gene
gene-BZ22_RS04940	NZ_CP009792.1	1056370	1058016	+	Yersinia	925.914	BZ22_RS04940		Gene
gene-BZ22_RS04945	NZ_CP009792.1	1058151	1058558	+	Yersinia	61.7084	BZ22_RS04945		Gene
gene-BZ22_RS04950	NZ_CP009792.1	1058701	1059591	-	Yersinia	127.306	BZ22_RS04950		Gene
gene-BZ22_RS04955	NZ_CP009792.1	1059605	1061182	-	Yersinia	216.945	BZ22_RS04955		Gene
gene-BZ22_RS04960	NZ_CP009792.1	1061369	1062580	-	Yersinia	1391.15	BZ22_RS04960		Gene
gene-BZ22_RS04965	NZ_CP009792.1	1063177	1063404	+	Yersinia	447.639	BZ22_RS04965		Gene
gene-BZ22_RS04970	NZ_CP009792.1	1063408	1064517	+	Yersinia	573.05	BZ22_RS04970		Gene
gene-BZ22_RS04975	NZ_CP009792.1	1064588	1065859	+	Yersinia	2289.82	BZ22_RS04975		Gene
gene-BZ22_RS04980	NZ_CP009792.1	1066100	1067011	+	Yersinia	371.685	BZ22_RS04980		Gene
gene-BZ22_RS04985	NZ_CP009792.1	1067482	1067760	+	Yersinia	408.7	BZ22_RS04985		Gene
gene-BZ22_RS04990	NZ_CP009792.1	1067912	1068430	-	Yersinia	86.2856	BZ22_RS04990		Gene
gene-BZ22_RS04995	NZ_CP009792.1	1068954	1069451	+	Yersinia	40.5184	BZ22_RS04995		Gene
gene-BZ22_RS05000	NZ_CP009792.1	1069519	1071000	+	Yersinia	11.4919	BZ22_RS05000		Gene
gene-BZ22_RS05005	NZ_CP009792.1	1071007	1071447	+	Yersinia	3.63408	BZ22_RS05005		Gene
gene-BZ22_RS05010	NZ_CP009792.1	1071447	1073267	+	Yersinia	3.06888	BZ22_RS05010		Gene
gene-BZ22_RS05015	NZ_CP009792.1	1073231	1074301	+	Yersinia	2.04687	BZ22_RS05015		Gene
gene-BZ22_RS05020	NZ_CP009792.1	1074427	1075743	+	Yersinia	3.02013	BZ22_RS05020		Gene
gene-BZ22_RS05025	NZ_CP009792.1	1075743	1076288	+	Yersinia	2.34209	BZ22_RS05025		Gene
gene-BZ22_RS05030	NZ_CP009792.1	1076291	1077637	+	Yersinia	1.7261	BZ22_RS05030		Gene
gene-BZ22_RS05035	NZ_CP009792.1	1077637	1078404	+	Yersinia	1.75158	BZ22_RS05035		Gene
gene-BZ22_RS05040	NZ_CP009792.1	1078415	1081018	+	Yersinia	3.97331	BZ22_RS05040		Gene
gene-BZ22_RS05045	NZ_CP009792.1	1081015	1081812	+	Yersinia	21.8624	BZ22_RS05045		Gene
gene-BZ22_RS05050	NZ_CP009792.1	1081809	1082495	+	Yersinia	2.33279	BZ22_RS05050		Gene
gene-BZ22_RS05055	NZ_CP009792.1	1082501	1083889	+	Yersinia	3.46738	BZ22_RS05055		Gene
gene-BZ22_RS05060	NZ_CP009792.1	1083921	1087454	+	Yersinia	2.95825	BZ22_RS05060		Gene
gene-BZ22_RS23565	NZ_CP009792.1	1087579	1088886	+	Yersinia	8.66564	BZ22_RS23565		Gene
gene-BZ22_RS05070	NZ_CP009792.1	1088908	1091130	+	Yersinia	1.31486	BZ22_RS05070		Gene
gene-BZ22_RS05075	NZ_CP009792.1	1091136	1091594	+	Yersinia	3.74484	BZ22_RS05075		Gene
gene-BZ22_RS23820	NZ_CP009792.1	1094827	1095759	+	Yersinia	6.71956	BZ22_RS23820		Gene
gene-BZ22_RS21490	NZ_CP009792.1	1095762	1096181	+	Yersinia	24.2984	BZ22_RS21490		Gene
gene-BZ22_RS05095	NZ_CP009792.1	1096465	1096710	+	Yersinia	1.9578	BZ22_RS05095		Gene
gene-BZ22_RS05100	NZ_CP009792.1	1096710	1097198	+	Yersinia	2.61509	BZ22_RS05100		Gene
gene-BZ22_RS23825	NZ_CP009792.1	1097244	1097396	-	Yersinia	2.22519	BZ22_RS23825		SmallGene
gene-NZ_CP009792.1_ORF.4380	NZ_CP009792.1	1097452	1097625	+	Yersinia	1.86119	NZ_CP009792.1_ORF.4380	Yersinia_8547	MicroProt6K
gene-NZ_CP009792.1_ORF.91272	NZ_CP009792.1	1097752	1097823	-	Yersinia	4.03656	NZ_CP009792.1_ORF.91272	Yersinia_77350	MicroProt6K
gene-BZ22_RS05115	NZ_CP009792.1	1097966	1101535	+	Yersinia	4.41705	BZ22_RS05115		Gene
gene-BZ22_RS05120	NZ_CP009792.1	1101532	1101813	+	Yersinia	15.5769	BZ22_RS05120		Gene
gene-BZ22_RS05125	NZ_CP009792.1	1102015	1102236	+	Yersinia	10.2488	BZ22_RS05125		Gene
gene-BZ22_RS23840	NZ_CP009792.1	1102237	1102311	-	Yersinia	5.868	BZ22_RS23840		SmallGene
gene-BZ22_RS05130	NZ_CP009792.1	1102526	1103425	-	Yersinia	5.84032	BZ22_RS05130		Gene
gene-BZ22_RS05135	NZ_CP009792.1	1103422	1104552	-	Yersinia	5.83687	BZ22_RS05135		Gene
gene-BZ22_RS05140	NZ_CP009792.1	1104822	1105688	+	Yersinia	19.7969	BZ22_RS05140		Gene
gene-BZ22_RS05145	NZ_CP009792.1	1105848	1106351	-	Yersinia	7.76007	BZ22_RS05145		Gene
gene-BZ22_RS05150	NZ_CP009792.1	1106357	1107286	-	Yersinia	3.45544	BZ22_RS05150		Gene
gene-BZ22_RS05155	NZ_CP009792.1	1107467	1108168	-	Yersinia	7.66502	BZ22_RS05155		Gene
gene-NZ_CP009792.1_ORF.71918	NZ_CP009792.1	1108400	1108519	-	Yersinia	4.84387	NZ_CP009792.1_ORF.71918	Yersinia_28035	MicroProt6K
gene-BZ22_RS05165	NZ_CP009792.1	1109234	1110355	+	Yersinia	6.86801	BZ22_RS05165		Gene
gene-BZ22_RS05170	NZ_CP009792.1	1110374	1111522	+	Yersinia	2.24758	BZ22_RS05170		Gene
gene-BZ22_RS05175	NZ_CP009792.1	1111534	1112328	+	Yersinia	2.94549	BZ22_RS05175		Gene
gene-BZ22_RS05180	NZ_CP009792.1	1112325	1113140	+	Yersinia	7.77461	BZ22_RS05180		Gene
gene-BZ22_RS05185	NZ_CP009792.1	1113759	1113962	-	Yersinia	43.7576	BZ22_RS05185		SmallGene
gene-NZ_CP009792.1_ORF.71893	NZ_CP009792.1	1114103	1114201	-	Yersinia	1.34202	NZ_CP009792.1_ORF.71893	Yersinia_42122	MicroProt6K
gene-BZ22_RS05190	NZ_CP009792.1	1114416	1115771	+	Yersinia	9.43054	BZ22_RS05190		Gene
gene-BZ22_RS05195	NZ_CP009792.1	1116029	1117237	-	Yersinia	13.6404	BZ22_RS05195		Gene
gene-NZ_CP009792.1_ORF.23243	NZ_CP009792.1	1117241	1117405	+	Yersinia	4.32803	NZ_CP009792.1_ORF.23243	Yersinia_10626	MicroProt6K
gene-BZ22_RS05200	NZ_CP009792.1	1117491	1119140	+	Yersinia	45.9475	BZ22_RS05200		Gene
gene-NZ_CP009792.1_ORF.91168	NZ_CP009792.1	1119286	1119366	-	Yersinia	8.09874	NZ_CP009792.1_ORF.91168	Yersinia_67437	MicroProt6K
gene-BZ22_RS05205	NZ_CP009792.1	1119357	1120544	-	Yersinia	30.5241	BZ22_RS05205		Gene
gene-BZ22_RS05210	NZ_CP009792.1	1120696	1121616	-	Yersinia	15.0207	BZ22_RS05210		Gene
gene-NZ_CP009792.1_ORF.42456	NZ_CP009792.1	1121790	1121861	+	Yersinia	68.0448	NZ_CP009792.1_ORF.42456	Yersinia_78441	MicroProt6K
gene-BZ22_RS05215	NZ_CP009792.1	1122423	1123412	+	Yersinia	1964.95	BZ22_RS05215		Gene
gene-BZ22_RS05220	NZ_CP009792.1	1123616	1125112	+	Yersinia	151.054	BZ22_RS05220		Gene
gene-BZ22_RS05225	NZ_CP009792.1	1125105	1126094	+	Yersinia	67.9735	BZ22_RS05225		Gene
gene-BZ22_RS05230	NZ_CP009792.1	1126096	1127049	+	Yersinia	36.453	BZ22_RS05230		Gene
gene-BZ22_RS05235	NZ_CP009792.1	1127068	1128705	+	Yersinia	44.7684	BZ22_RS05235		Gene
gene-BZ22_RS05240	NZ_CP009792.1	1128702	1129307	+	Yersinia	52.0562	BZ22_RS05240		Gene
gene-BZ22_RS05245	NZ_CP009792.1	1129406	1130257	-	Yersinia	79.4706	BZ22_RS05245		Gene
gene-BZ22_RS05250	NZ_CP009792.1	1130511	1131857	+	Yersinia	22.0756	BZ22_RS05250		Gene
gene-BZ22_RS05255	NZ_CP009792.1	1132009	1133184	-	Yersinia	69.6924	BZ22_RS05255		Gene
gene-BZ22_RS05260	NZ_CP009792.1	1133521	1133733	-	Yersinia	253.402	BZ22_RS05260		Gene
gene-BZ22_RS05265	NZ_CP009792.1	1133993	1134205	-	Yersinia	1025.69	BZ22_RS05265		Gene
gene-BZ22_RS05270	NZ_CP009792.1	1134465	1134677	-	Yersinia	2584.11	BZ22_RS05270		Gene
gene-BZ22_RS05285	NZ_CP009792.1	1135211	1135678	-	Yersinia	218.027	BZ22_RS05285		Gene
gene-BZ22_RS05290	NZ_CP009792.1	1136154	1136966	+	Yersinia	8.19142	BZ22_RS05290		Gene
gene-BZ22_RS05295	NZ_CP009792.1	1137031	1137921	+	Yersinia	3.87696	BZ22_RS05295		Gene
gene-BZ22_RS05300	NZ_CP009792.1	1138113	1138508	+	Yersinia	35.0813	BZ22_RS05300		Gene
gene-BZ22_RS05305	NZ_CP009792.1	1138662	1140026	+	Yersinia	1.80067	BZ22_RS05305		Gene
gene-BZ22_RS05310	NZ_CP009792.1	1140116	1140790	+	Yersinia	37.5208	BZ22_RS05310		Gene
gene-BZ22_RS05315	NZ_CP009792.1	1140856	1141332	+	Yersinia	21.6908	BZ22_RS05315		Gene
gene-BZ22_RS05320	NZ_CP009792.1	1141509	1141682	+	Yersinia	52.2088	BZ22_RS05320		SmallGene
gene-BZ22_RS05325	NZ_CP009792.1	1142086	1142382	-	Yersinia	1641.88	BZ22_RS05325		Gene
gene-BZ22_RS05330	NZ_CP009792.1	1142407	1143372	-	Yersinia	1017.69	BZ22_RS05330		Gene
gene-BZ22_RS05335	NZ_CP009792.1	1143961	1144842	-	Yersinia	47.5725	BZ22_RS05335		Gene
gene-BZ22_RS05340	NZ_CP009792.1	1144918	1146372	-	Yersinia	36.7421	BZ22_RS05340		Gene
gene-BZ22_RS05345	NZ_CP009792.1	1146362	1146604	-	Yersinia	12.8486	BZ22_RS05345		Gene
gene-NZ_CP009792.1_ORF.4605	NZ_CP009792.1	1147192	1147332	+	Yersinia	18.3154	NZ_CP009792.1_ORF.4605	Yersinia_17682	MicroProt6K
gene-BZ22_RS23570	NZ_CP009792.1	1147664	1147840	+	Yersinia	82.2871	BZ22_RS23570		SmallGene
gene-BZ22_RS05350	NZ_CP009792.1	1148086	1149435	-	Yersinia	265.241	BZ22_RS05350		Gene
gene-BZ22_RS05355	NZ_CP009792.1	1149447	1149911	-	Yersinia	329.74	BZ22_RS05355		Gene
gene-NZ_CP009792.1_ORF.91051	NZ_CP009792.1	1149901	1150002	-	Yersinia	13.6768	NZ_CP009792.1_ORF.91051	Yersinia_42156	MicroProt6K
gene-NZ_CP009792.1_ORF.4614	NZ_CP009792.1	1149916	1150011	+	Yersinia	47.9197	NZ_CP009792.1_ORF.4614	Yersinia_48477	MicroProt6K
gene-BZ22_RS05360	NZ_CP009792.1	1150069	1150521	-	Yersinia	605.149	BZ22_RS05360		Gene
gene-BZ22_RS05365	NZ_CP009792.1	1150783	1151403	-	Yersinia	18.4127	BZ22_RS05365		Gene
gene-BZ22_RS05370	NZ_CP009792.1	1151403	1152503	-	Yersinia	27.0457	BZ22_RS05370		Gene
gene-BZ22_RS05375	NZ_CP009792.1	1152726	1153703	-	Yersinia	17.7283	BZ22_RS05375		Gene
gene-BZ22_RS05380	NZ_CP009792.1	1154104	1156020	+	Yersinia	35.5109	BZ22_RS05380		Gene
gene-NZ_CP009792.1_ORF.42592	NZ_CP009792.1	1156125	1156217	+	Yersinia	21.6077	NZ_CP009792.1_ORF.42592	Yersinia_51611	MicroProt6K
gene-BZ22_RS05385	NZ_CP009792.1	1156357	1157400	+	Yersinia	255.055	BZ22_RS05385		Gene
gene-BZ22_RS05390	NZ_CP009792.1	1157604	1158599	+	Yersinia	32.3147	BZ22_RS05390		Gene
gene-BZ22_RS05395	NZ_CP009792.1	1158596	1159084	+	Yersinia	23.7057	BZ22_RS05395		Gene
gene-BZ22_RS05400	NZ_CP009792.1	1159098	1159691	+	Yersinia	26.7286	BZ22_RS05400		Gene
gene-BZ22_RS05405	NZ_CP009792.1	1159681	1161150	+	Yersinia	39.8016	BZ22_RS05405		Gene
gene-BZ22_RS05410	NZ_CP009792.1	1161244	1165167	+	Yersinia	18.5798	BZ22_RS05410		Gene
gene-BZ22_RS05415	NZ_CP009792.1	1165164	1166033	+	Yersinia	32.3179	BZ22_RS05415		Gene
gene-BZ22_RS05420	NZ_CP009792.1	1166045	1167490	+	Yersinia	45.1654	BZ22_RS05420		Gene
gene-BZ22_RS05425	NZ_CP009792.1	1167692	1170550	-	Yersinia	8.67554	BZ22_RS05425		Gene
gene-BZ22_RS23850	NZ_CP009792.1	1170604	1170777	-	Yersinia	3.53149	BZ22_RS23850		SmallGene
gene-BZ22_RS05430	NZ_CP009792.1	1170764	1171123	-	Yersinia	1.82222	BZ22_RS05430		Gene
gene-BZ22_RS05440	NZ_CP009792.1	1171534	1171836	-	Yersinia	1.78134	BZ22_RS05440		Gene
gene-BZ22_RS05445	NZ_CP009792.1	1171970	1176439	-	Yersinia	3.66704	BZ22_RS05445		Gene
gene-BZ22_RS23855	NZ_CP009792.1	1176496	1178637	-	Yersinia	2.66713	BZ22_RS23855		Gene
gene-BZ22_RS05455	NZ_CP009792.1	1180130	1182631	-	Yersinia	5.00151	BZ22_RS05455		Gene
gene-BZ22_RS05460	NZ_CP009792.1	1182867	1183733	-	Yersinia	8.57195	BZ22_RS05460		Gene
gene-BZ22_RS05465	NZ_CP009792.1	1183994	1184905	-	Yersinia	29.828	BZ22_RS05465		Gene
gene-BZ22_RS05470	NZ_CP009792.1	1185208	1185411	+	Yersinia	21.3293	BZ22_RS05470		SmallGene
gene-BZ22_RS05475	NZ_CP009792.1	1185419	1186354	+	Yersinia	12.6597	BZ22_RS05475		Gene
gene-BZ22_RS05480	NZ_CP009792.1	1186356	1188311	+	Yersinia	8.83443	BZ22_RS05480		Gene
gene-BZ22_RS05485	NZ_CP009792.1	1188578	1190047	+	Yersinia	13.8679	BZ22_RS05485		Gene
gene-BZ22_RS05490	NZ_CP009792.1	1190242	1190715	+	Yersinia	56.4096	BZ22_RS05490		Gene
gene-BZ22_RS05495	NZ_CP009792.1	1190720	1191001	+	Yersinia	51.825	BZ22_RS05495		Gene
gene-BZ22_RS05500	NZ_CP009792.1	1191097	1191645	-	Yersinia	278.123	BZ22_RS05500		Gene
gene-BZ22_RS05505	NZ_CP009792.1	1191826	1193166	+	Yersinia	29.4688	BZ22_RS05505		Gene
gene-BZ22_RS05510	NZ_CP009792.1	1193290	1193934	+	Yersinia	21.4482	BZ22_RS05510		Gene
gene-BZ22_RS05515	NZ_CP009792.1	1194142	1194528	+	Yersinia	120.523	BZ22_RS05515		Gene
gene-BZ22_RS05520	NZ_CP009792.1	1194760	1195170	-	Yersinia	771.039	BZ22_RS05520		Gene
gene-BZ22_RS05525	NZ_CP009792.1	1195523	1197184	-	Yersinia	72.2708	BZ22_RS05525		Gene
gene-BZ22_RS05530	NZ_CP009792.1	1197279	1198694	-	Yersinia	80.8152	BZ22_RS05530		Gene
gene-BZ22_RS05535	NZ_CP009792.1	1199105	1200058	-	Yersinia	25.7556	BZ22_RS05535		Gene
gene-NZ_CP009792.1_ORF.23620	NZ_CP009792.1	1200116	1200193	+	Yersinia	7.87794	NZ_CP009792.1_ORF.23620	Yersinia_72326	MicroProt6K
gene-BZ22_RS05540	NZ_CP009792.1	1200292	1200768	-	Yersinia	168.13	BZ22_RS05540		Gene
gene-BZ22_RS05545	NZ_CP009792.1	1201067	1201453	-	Yersinia	1758	BZ22_RS05545		Gene
gene-BZ22_RS05550	NZ_CP009792.1	1201591	1202055	-	Yersinia	30.8043	BZ22_RS05550		Gene
gene-BZ22_RS05555	NZ_CP009792.1	1202067	1203002	-	Yersinia	31.2456	BZ22_RS05555		Gene
gene-BZ22_RS05560	NZ_CP009792.1	1203340	1203612	-	Yersinia	144.632	BZ22_RS05560		Gene
gene-BZ22_RS05565	NZ_CP009792.1	1203609	1204463	-	Yersinia	137.425	BZ22_RS05565		Gene
gene-NZ_CP009792.1_ORF.90830	NZ_CP009792.1	1204510	1204608	-	Yersinia	539.829	NZ_CP009792.1_ORF.90830	Yersinia_42748	MicroProt6K
gene-BZ22_RS05570	NZ_CP009792.1	1204769	1205251	-	Yersinia	244.884	BZ22_RS05570		Gene
gene-BZ22_RS05575	NZ_CP009792.1	1205370	1205657	-	Yersinia	233.255	BZ22_RS05575		Gene
gene-BZ22_RS05580	NZ_CP009792.1	1205681	1207114	-	Yersinia	128.911	BZ22_RS05580		Gene
gene-BZ22_RS05585	NZ_CP009792.1	1207176	1207901	-	Yersinia	91.1242	BZ22_RS05585		Gene
gene-BZ22_RS05590	NZ_CP009792.1	1207908	1208453	-	Yersinia	93.273	BZ22_RS05590		Gene
gene-BZ22_RS05595	NZ_CP009792.1	1208437	1209000	-	Yersinia	59.3926	BZ22_RS05595		Gene
gene-BZ22_RS05600	NZ_CP009792.1	1208997	1209560	-	Yersinia	37.2786	BZ22_RS05600		Gene
gene-NZ_CP009792.1_ORF.42824	NZ_CP009792.1	1209630	1209737	+	Yersinia	17.2226	NZ_CP009792.1_ORF.42824	Yersinia_36877	MicroProt6K
gene-NZ_CP009792.1_ORF.23669	NZ_CP009792.1	1209770	1209877	+	Yersinia	9.07264	NZ_CP009792.1_ORF.23669	Yersinia_36877	MicroProt6K
gene-NZ_CP009792.1_ORF.4863	NZ_CP009792.1	1209910	1210017	+	Yersinia	46.0552	NZ_CP009792.1_ORF.4863	Yersinia_36877	MicroProt6K
gene-BZ22_RS05605	NZ_CP009792.1	1210110	1211096	-	Yersinia	62.2152	BZ22_RS05605		Gene
gene-BZ22_RS05610	NZ_CP009792.1	1211207	1212181	-	Yersinia	63.1938	BZ22_RS05610		Gene
gene-BZ22_RS05615	NZ_CP009792.1	1212446	1213264	+	Yersinia	129.15	BZ22_RS05615		Gene
gene-BZ22_RS05620	NZ_CP009792.1	1213482	1214264	+	Yersinia	41.2219	BZ22_RS05620		Gene
gene-BZ22_RS05625	NZ_CP009792.1	1214269	1214826	+	Yersinia	84.9574	BZ22_RS05625		Gene
gene-BZ22_RS05630	NZ_CP009792.1	1214839	1215462	+	Yersinia	156.028	BZ22_RS05630		Gene
gene-BZ22_RS05635	NZ_CP009792.1	1215498	1215800	+	Yersinia	338.482	BZ22_RS05635		Gene
gene-BZ22_RS05640	NZ_CP009792.1	1215947	1216201	+	Yersinia	174.998	BZ22_RS05640		Gene
gene-BZ22_RS05645	NZ_CP009792.1	1216355	1217617	+	Yersinia	123.077	BZ22_RS05645		Gene
gene-BZ22_RS05650	NZ_CP009792.1	1217798	1218886	-	Yersinia	93.1029	BZ22_RS05650		Gene
gene-BZ22_RS05655	NZ_CP009792.1	1218976	1220349	-	Yersinia	146.168	BZ22_RS05655		Gene
gene-BZ22_RS05660	NZ_CP009792.1	1220620	1221024	-	Yersinia	1501.1	BZ22_RS05660		Gene
gene-BZ22_RS05665	NZ_CP009792.1	1221248	1222375	+	Yersinia	27.5688	BZ22_RS05665		Gene
gene-NZ_CP009792.1_ORF.90758	NZ_CP009792.1	1222465	1222578	-	Yersinia	2488.36	NZ_CP009792.1_ORF.90758	Yersinia_31962	MicroProt6K
gene-BZ22_RS05670	NZ_CP009792.1	1222689	1223117	+	Yersinia	5594.73	BZ22_RS05670		Gene
gene-BZ22_RS05675	NZ_CP009792.1	1223132	1223524	+	Yersinia	3514.8	BZ22_RS05675		Gene
gene-NZ_CP009792.1_ORF.71478	NZ_CP009792.1	1223711	1223785	-	Yersinia	360.937	NZ_CP009792.1_ORF.71478	Yersinia_77065	MicroProt6K
gene-BZ22_RS05685	NZ_CP009792.1	1223898	1224539	+	Yersinia	918.809	BZ22_RS05685		Gene
gene-BZ22_RS05690	NZ_CP009792.1	1224545	1225060	+	Yersinia	724.182	BZ22_RS05690		Gene
gene-BZ22_RS05695	NZ_CP009792.1	1225213	1225698	-	Yersinia	1247.05	BZ22_RS05695		Gene
gene-NZ_CP009792.1_ORF.23727	NZ_CP009792.1	1226099	1226263	+	Yersinia	3.72412	NZ_CP009792.1_ORF.23727	Yersinia_10278	MicroProt6K
gene-BZ22_RS05700	NZ_CP009792.1	1226298	1227716	-	Yersinia	12.8624	BZ22_RS05700		Gene
gene-BZ22_RS05705	NZ_CP009792.1	1227726	1232183	-	Yersinia	11.4349	BZ22_RS05705		Gene
gene-NZ_CP009792.1_ORF.23747	NZ_CP009792.1	1232465	1232569	+	Yersinia	15.6585	NZ_CP009792.1_ORF.23747	Yersinia_39476	MicroProt6K
gene-NZ_CP009792.1_ORF.71423	NZ_CP009792.1	1232756	1232827	-	Yersinia	85.575	NZ_CP009792.1_ORF.71423	Yersinia_82226	MicroProt6K
gene-BZ22_RS05710	NZ_CP009792.1	1233006	1233929	+	Yersinia	5.12246	BZ22_RS05710		Gene
gene-BZ22_RS05720	NZ_CP009792.1	1234213	1236549	+	Yersinia	53.5961	BZ22_RS05720		Gene
gene-BZ22_RS05730	NZ_CP009792.1	1236791	1237444	+	Yersinia	39.6143	BZ22_RS05730		Gene
gene-BZ22_RS05735	NZ_CP009792.1	1237441	1238166	+	Yersinia	33.8442	BZ22_RS05735		Gene
gene-BZ22_RS05740	NZ_CP009792.1	1238373	1238948	-	Yersinia	436.28	BZ22_RS05740		Gene
gene-BZ22_RS05745	NZ_CP009792.1	1238959	1239549	-	Yersinia	134.237	BZ22_RS05745		Gene
gene-BZ22_RS05750	NZ_CP009792.1	1239820	1240173	-	Yersinia	92.139	BZ22_RS05750		Gene
gene-BZ22_RS05755	NZ_CP009792.1	1240272	1242245	-	Yersinia	24.5411	BZ22_RS05755		Gene
gene-BZ22_RS05760	NZ_CP009792.1	1242308	1243207	+	Yersinia	62.6843	BZ22_RS05760		Gene
gene-BZ22_RS05765	NZ_CP009792.1	1243805	1244509	-	Yersinia	20.9302	BZ22_RS05765		Gene
gene-BZ22_RS05770	NZ_CP009792.1	1244771	1245664	+	Yersinia	33.8095	BZ22_RS05770		Gene
gene-NZ_CP009792.1_ORF.23809	NZ_CP009792.1	1245680	1245751	+	Yersinia	4.38255	NZ_CP009792.1_ORF.23809	Yersinia_82470	MicroProt6K
gene-BZ22_RS05775	NZ_CP009792.1	1245795	1246781	-	Yersinia	11.3241	BZ22_RS05775		Gene
gene-BZ22_RS05780	NZ_CP009792.1	1246867	1247262	-	Yersinia	30.3843	BZ22_RS05780		Gene
gene-BZ22_RS05785	NZ_CP009792.1	1247566	1247850	-	Yersinia	200.339	BZ22_RS05785		Gene
gene-BZ22_RS05790	NZ_CP009792.1	1247847	1248242	-	Yersinia	2039.48	BZ22_RS05790		Gene
gene-BZ22_RS05795	NZ_CP009792.1	1248245	1248550	-	Yersinia	4689.87	BZ22_RS05795		Gene
gene-BZ22_RS05805	NZ_CP009792.1	1248705	1249085	-	Yersinia	555.002	BZ22_RS05805		Gene
gene-BZ22_RS05810	NZ_CP009792.1	1249311	1249700	-	Yersinia	77.289	BZ22_RS05810		Gene
gene-BZ22_RS05815	NZ_CP009792.1	1249697	1250395	-	Yersinia	53.5172	BZ22_RS05815		Gene
gene-BZ22_RS05820	NZ_CP009792.1	1250672	1251205	-	Yersinia	161.721	BZ22_RS05820		Gene
gene-BZ22_RS05825	NZ_CP009792.1	1251454	1252248	-	Yersinia	266.441	BZ22_RS05825		Gene
gene-BZ22_RS05830	NZ_CP009792.1	1252511	1253812	-	Yersinia	16.4162	BZ22_RS05830		Gene
gene-NZ_CP009792.1_ORF.43035	NZ_CP009792.1	1253862	1254026	+	Yersinia	1.71108	NZ_CP009792.1_ORF.43035	Yersinia_9705	MicroProt6K
gene-BZ22_RS05840	NZ_CP009792.1	1254560	1255969	+	Yersinia	30.5591	BZ22_RS05840		Gene
gene-BZ22_RS05845	NZ_CP009792.1	1256168	1257619	+	Yersinia	7.95492	BZ22_RS05845		Gene
gene-BZ22_RS05850	NZ_CP009792.1	1257630	1259120	+	Yersinia	7.67445	BZ22_RS05850		Gene
gene-BZ22_RS05855	NZ_CP009792.1	1259273	1259803	+	Yersinia	44.0053	BZ22_RS05855		Gene
gene-BZ22_RS05860	NZ_CP009792.1	1259870	1261126	-	Yersinia	160.579	BZ22_RS05860		Gene
gene-NZ_CP009792.1_ORF.71301	NZ_CP009792.1	1261235	1261342	-	Yersinia	611.942	NZ_CP009792.1_ORF.71301	Yersinia_36839	MicroProt6K
gene-BZ22_RS05865	NZ_CP009792.1	1261661	1262656	-	Yersinia	97.7444	BZ22_RS05865		Gene
gene-BZ22_RS05870	NZ_CP009792.1	1262859	1263368	-	Yersinia	66.186	BZ22_RS05870		Gene
gene-BZ22_RS05875	NZ_CP009792.1	1263624	1266617	-	Yersinia	3.55282	BZ22_RS05875		Gene
gene-BZ22_RS05880	NZ_CP009792.1	1267092	1268279	+	Yersinia	84.3867	BZ22_RS05880		Gene
gene-BZ22_RS05885	NZ_CP009792.1	1268395	1270416	-	Yersinia	9.69595	BZ22_RS05885		Gene
gene-BZ22_RS05890	NZ_CP009792.1	1270629	1271198	-	Yersinia	404.132	BZ22_RS05890		Gene
gene-NZ_CP009792.1_ORF.5135	NZ_CP009792.1	1271380	1271496	+	Yersinia	17.8141	NZ_CP009792.1_ORF.5135	Yersinia_30000	MicroProt6K
gene-BZ22_RS05900	NZ_CP009792.1	1271566	1273065	-	Yersinia	5.9455	BZ22_RS05900		Gene
gene-BZ22_RS05905	NZ_CP009792.1	1273097	1274845	-	Yersinia	2.41185	BZ22_RS05905		Gene
gene-BZ22_RS05910	NZ_CP009792.1	1274845	1275885	-	Yersinia	4.13992	BZ22_RS05910		Gene
gene-BZ22_RS05915	NZ_CP009792.1	1275987	1276625	-	Yersinia	2.66396	BZ22_RS05915		Gene
gene-BZ22_RS05920	NZ_CP009792.1	1276627	1277268	-	Yersinia	9.88175	BZ22_RS05920		Gene
gene-BZ22_RS05925	NZ_CP009792.1	1277301	1277939	-	Yersinia	11.5655	BZ22_RS05925		Gene
gene-BZ22_RS05930	NZ_CP009792.1	1278654	1280342	+	Yersinia	4.46408	BZ22_RS05930		Gene
gene-BZ22_RS05940	NZ_CP009792.1	1282332	1282688	+	Yersinia	5.65215	BZ22_RS05940		Gene
gene-BZ22_RS05945	NZ_CP009792.1	1282695	1283000	+	Yersinia	7.16404	BZ22_RS05945		Gene
gene-BZ22_RS05955	NZ_CP009792.1	1286338	1286871	+	Yersinia	31.0692	BZ22_RS05955		Gene
gene-BZ22_RS05965	NZ_CP009792.1	1288793	1289026	+	Yersinia	4.25835	BZ22_RS05965		Gene
gene-BZ22_RS05970	NZ_CP009792.1	1289088	1289237	+	Yersinia	23.6381	BZ22_RS05970		SmallGene
gene-BZ22_RS05975	NZ_CP009792.1	1289292	1289519	+	Yersinia	10.9624	BZ22_RS05975		Gene
gene-BZ22_RS05980	NZ_CP009792.1	1289615	1290031	+	Yersinia	21.9044	BZ22_RS05980		Gene
gene-BZ22_RS05985	NZ_CP009792.1	1290115	1290861	+	Yersinia	6.02496	BZ22_RS05985		Gene
gene-BZ22_RS05990	NZ_CP009792.1	1290888	1291052	+	Yersinia	15.752	BZ22_RS05990		SmallGene
gene-BZ22_RS05995	NZ_CP009792.1	1291320	1293605	-	Yersinia	8.16937	BZ22_RS05995		Gene
gene-BZ22_RS06000	NZ_CP009792.1	1293665	1294660	-	Yersinia	9.57102	BZ22_RS06000		Gene
gene-BZ22_RS06005	NZ_CP009792.1	1294762	1296141	-	Yersinia	7.65391	BZ22_RS06005		Gene
gene-BZ22_RS06010	NZ_CP009792.1	1296467	1297582	+	Yersinia	21.7342	BZ22_RS06010		Gene
gene-BZ22_RS06015	NZ_CP009792.1	1297665	1301018	+	Yersinia	13.2479	BZ22_RS06015		Gene
gene-BZ22_RS06020	NZ_CP009792.1	1301127	1302113	+	Yersinia	37.1861	BZ22_RS06020		Gene
gene-BZ22_RS06025	NZ_CP009792.1	1302190	1303434	+	Yersinia	5.51584	BZ22_RS06025		Gene
gene-BZ22_RS06030	NZ_CP009792.1	1303488	1304369	+	Yersinia	6.28903	BZ22_RS06030		Gene
gene-BZ22_RS06035	NZ_CP009792.1	1304369	1305187	+	Yersinia	7.97933	BZ22_RS06035		Gene
gene-BZ22_RS06040	NZ_CP009792.1	1305184	1305699	+	Yersinia	5.66459	BZ22_RS06040		Gene
gene-BZ22_RS06045	NZ_CP009792.1	1305750	1307933	+	Yersinia	6.7259	BZ22_RS06045		Gene
gene-BZ22_RS06050	NZ_CP009792.1	1307997	1309523	-	Yersinia	10.1799	BZ22_RS06050		Gene
gene-BZ22_RS06055	NZ_CP009792.1	1309528	1311429	-	Yersinia	5.41797	BZ22_RS06055		Gene
gene-BZ22_RS06060	NZ_CP009792.1	1311413	1312462	-	Yersinia	6.68256	BZ22_RS06060		Gene
gene-BZ22_RS06065	NZ_CP009792.1	1312472	1312807	-	Yersinia	3.18806	BZ22_RS06065		Gene
gene-BZ22_RS06070	NZ_CP009792.1	1312804	1313004	-	Yersinia	18.0122	BZ22_RS06070		SmallGene
gene-BZ22_RS06080	NZ_CP009792.1	1313770	1315002	+	Yersinia	61.5813	BZ22_RS06080		Gene
gene-BZ22_RS06085	NZ_CP009792.1	1314995	1316446	+	Yersinia	32.4202	BZ22_RS06085		Gene
gene-BZ22_RS06090	NZ_CP009792.1	1316459	1316896	+	Yersinia	21.4419	BZ22_RS06090		Gene
gene-BZ22_RS06095	NZ_CP009792.1	1317030	1317662	+	Yersinia	254.374	BZ22_RS06095		Gene
gene-BZ22_RS06100	NZ_CP009792.1	1317673	1318053	+	Yersinia	205.306	BZ22_RS06100		Gene
gene-BZ22_RS06105	NZ_CP009792.1	1318338	1318742	+	Yersinia	78.117	BZ22_RS06105		Gene
gene-BZ22_RS06110	NZ_CP009792.1	1318957	1319259	-	Yersinia	66.0465	BZ22_RS06110		Gene
gene-BZ22_RS06115	NZ_CP009792.1	1319519	1320235	-	Yersinia	7.58573	BZ22_RS06115		Gene
gene-BZ22_RS06120	NZ_CP009792.1	1320397	1321329	+	Yersinia	13.4836	BZ22_RS06120		Gene
gene-BZ22_RS06125	NZ_CP009792.1	1321720	1322334	+	Yersinia	22.1434	BZ22_RS06125		Gene
gene-BZ22_RS23575	NZ_CP009792.1	1322331	1322489	-	Yersinia	452.268	BZ22_RS23575		SmallGene
gene-BZ22_RS23865	NZ_CP009792.1	1322881	1323846	+	Yersinia	25.4013	BZ22_RS23865		Gene
gene-BZ22_RS06145	NZ_CP009792.1	1323855	1324385	+	Yersinia	16.6545	BZ22_RS06145		Gene
gene-BZ22_RS06150	NZ_CP009792.1	1324399	1324872	+	Yersinia	15.574	BZ22_RS06150		Gene
gene-BZ22_RS21870	NZ_CP009792.1	1324925	1325527	+	Yersinia	12.6416	BZ22_RS21870		Gene
gene-BZ22_RS06165	NZ_CP009792.1	1325980	1327410	+	Yersinia	83.914	BZ22_RS06165		Gene
gene-BZ22_RS06170	NZ_CP009792.1	1327410	1328138	+	Yersinia	93.4716	BZ22_RS06170		Gene
gene-BZ22_RS06175	NZ_CP009792.1	1328282	1328479	+	Yersinia	8.84897	BZ22_RS06175		SmallGene
gene-BZ22_RS06180	NZ_CP009792.1	1328494	1329297	+	Yersinia	22.0401	BZ22_RS06180		Gene
gene-BZ22_RS06185	NZ_CP009792.1	1329718	1329897	-	Yersinia	50.1917	BZ22_RS06185		SmallGene
gene-BZ22_RS21875	NZ_CP009792.1	1330109	1330372	+	Yersinia	1.66705	BZ22_RS21875		Gene
gene-BZ22_RS06190	NZ_CP009792.1	1330365	1330739	+	Yersinia	1.99291	BZ22_RS06190		Gene
gene-BZ22_RS06200	NZ_CP009792.1	1330974	1332359	+	Yersinia	3.26519	BZ22_RS06200		Gene
gene-BZ22_RS06210	NZ_CP009792.1	1332738	1334192	+	Yersinia	7.81297	BZ22_RS06210		Gene
gene-BZ22_RS06215	NZ_CP009792.1	1334192	1334635	+	Yersinia	11.24	BZ22_RS06215		Gene
gene-BZ22_RS06220	NZ_CP009792.1	1334718	1335179	-	Yersinia	48.7263	BZ22_RS06220		Gene
gene-BZ22_RS23585	NZ_CP009792.1	1335433	1335609	+	Yersinia	16.6075	BZ22_RS23585		SmallGene
gene-BZ22_RS06225	NZ_CP009792.1	1335694	1335963	+	Yersinia	4.82849	BZ22_RS06225		Gene
gene-BZ22_RS06230	NZ_CP009792.1	1335960	1336757	+	Yersinia	4.00621	BZ22_RS06230		Gene
gene-BZ22_RS06235	NZ_CP009792.1	1336779	1337300	+	Yersinia	3.64284	BZ22_RS06235		Gene
gene-BZ22_RS06240	NZ_CP009792.1	1337636	1338220	+	Yersinia	16.0256	BZ22_RS06240		Gene
gene-BZ22_RS06245	NZ_CP009792.1	1338447	1338755	+	Yersinia	54.0686	BZ22_RS06245		Gene
gene-BZ22_RS06250	NZ_CP009792.1	1338850	1339089	-	Yersinia	35.7754	BZ22_RS06250		Gene
gene-BZ22_RS06255	NZ_CP009792.1	1339366	1340055	+	Yersinia	56.2611	BZ22_RS06255		Gene
gene-BZ22_RS06265	NZ_CP009792.1	1340477	1342315	-	Yersinia	990.849	BZ22_RS06265		Gene
gene-NZ_CP009792.1_ORF.5444	NZ_CP009792.1	1342342	1342413	+	Yersinia	841.795	NZ_CP009792.1_ORF.5444	Yersinia_82418	MicroProt6K
gene-BZ22_RS06270	NZ_CP009792.1	1342473	1344221	-	Yersinia	104.863	BZ22_RS06270		Gene
gene-BZ22_RS06275	NZ_CP009792.1	1344357	1344572	-	Yersinia	19554.2	BZ22_RS06275		Gene
gene-BZ22_RS06280	NZ_CP009792.1	1344978	1345991	+	Yersinia	40.831	BZ22_RS06280		Gene
gene-NZ_CP009792.1_ORF.109734	NZ_CP009792.1	1346034	1346108	-	Yersinia	158.215	NZ_CP009792.1_ORF.109734	Yersinia_77059	MicroProt6K
gene-BZ22_RS06285	NZ_CP009792.1	1346182	1346832	-	Yersinia	141.1	BZ22_RS06285		Gene
gene-BZ22_RS06290	NZ_CP009792.1	1346940	1347299	+	Yersinia	135.236	BZ22_RS06290		Gene
gene-NZ_CP009792.1_ORF.70945	NZ_CP009792.1	1347479	1347550	-	Yersinia	55.9351	NZ_CP009792.1_ORF.70945	Yersinia_82285	MicroProt6K
gene-BZ22_RS06295	NZ_CP009792.1	1347573	1348391	+	Yersinia	16.0398	BZ22_RS06295		Gene
gene-NZ_CP009792.1_ORF.90294	NZ_CP009792.1	1348432	1348626	-	Yersinia	12.3918	NZ_CP009792.1_ORF.90294	Yersinia_5435	MicroProt6K
gene-BZ22_RS06300	NZ_CP009792.1	1348627	1349865	-	Yersinia	47.6244	BZ22_RS06300		Gene
gene-BZ22_RS06305	NZ_CP009792.1	1350025	1350645	-	Yersinia	136.738	BZ22_RS06305		Gene
gene-NZ_CP009792.1_ORF.90291	NZ_CP009792.1	1350826	1350930	-	Yersinia	3.24243	NZ_CP009792.1_ORF.90291	Yersinia_39346	MicroProt6K
gene-BZ22_RS06310	NZ_CP009792.1	1350949	1352256	+	Yersinia	29.7742	BZ22_RS06310		Gene
gene-NZ_CP009792.1_ORF.5501	NZ_CP009792.1	1352278	1352367	+	Yersinia	3.78283	NZ_CP009792.1_ORF.5501	Yersinia_55341	MicroProt6K
gene-BZ22_RS06315	NZ_CP009792.1	1352428	1355283	+	Yersinia	10.5251	BZ22_RS06315		Gene
gene-BZ22_RS06320	NZ_CP009792.1	1355418	1356848	+	Yersinia	28.0854	BZ22_RS06320		Gene
gene-BZ22_RS06325	NZ_CP009792.1	1356885	1358135	+	Yersinia	21.8049	BZ22_RS06325		Gene
gene-BZ22_RS06330	NZ_CP009792.1	1358460	1358741	-	Yersinia	779.141	BZ22_RS06330		Gene
gene-NZ_CP009792.1_ORF.5526	NZ_CP009792.1	1358926	1359063	+	Yersinia	512.247	NZ_CP009792.1_ORF.5526	Yersinia_18951	MicroProt6K
gene-BZ22_RS06340	NZ_CP009792.1	1359311	1359964	+	Yersinia	55.3077	BZ22_RS06340		Gene
gene-BZ22_RS06345	NZ_CP009792.1	1360423	1361205	+	Yersinia	7.86897	BZ22_RS06345		Gene
gene-BZ22_RS06350	NZ_CP009792.1	1361489	1362649	-	Yersinia	118.592	BZ22_RS06350		Gene
gene-BZ22_RS06355	NZ_CP009792.1	1362659	1363342	-	Yersinia	185.888	BZ22_RS06355		Gene
gene-NZ_CP009792.1_ORF.70883	NZ_CP009792.1	1363526	1363618	-	Yersinia	1.78576	NZ_CP009792.1_ORF.70883	Yersinia_51713	MicroProt6K
gene-BZ22_RS06365	NZ_CP009792.1	1363646	1365040	-	Yersinia	499.572	BZ22_RS06365		Gene
gene-BZ22_RS06370	NZ_CP009792.1	1365436	1366068	+	Yersinia	115.308	BZ22_RS06370		Gene
gene-BZ22_RS06375	NZ_CP009792.1	1366102	1366527	+	Yersinia	100.737	BZ22_RS06375		Gene
gene-BZ22_RS06385	NZ_CP009792.1	1367436	1368017	+	Yersinia	56.3572	BZ22_RS06385		Gene
gene-BZ22_RS06390	NZ_CP009792.1	1368119	1370014	+	Yersinia	30.0837	BZ22_RS06390		Gene
gene-BZ22_RS06395	NZ_CP009792.1	1370018	1370929	+	Yersinia	25.3939	BZ22_RS06395		Gene
gene-BZ22_RS06400	NZ_CP009792.1	1370987	1371571	-	Yersinia	160.256	BZ22_RS06400		Gene
gene-BZ22_RS21895	NZ_CP009792.1	1371644	1371892	-	Yersinia	9.37093	BZ22_RS21895		Gene
gene-BZ22_RS06405	NZ_CP009792.1	1371875	1374148	+	Yersinia	43.7938	BZ22_RS06405		Gene
gene-BZ22_RS06410	NZ_CP009792.1	1374455	1375186	+	Yersinia	84.002	BZ22_RS06410		Gene
gene-NZ_CP009792.1_ORF.109621	NZ_CP009792.1	1375179	1375355	-	Yersinia	16.6545	NZ_CP009792.1_ORF.109621	Yersinia_7566	MicroProt6K
gene-BZ22_RS06415	NZ_CP009792.1	1375365	1376789	+	Yersinia	13.5599	BZ22_RS06415		Gene
gene-NZ_CP009792.1_ORF.70833	NZ_CP009792.1	1376891	1376962	-	Yersinia	12.1097	NZ_CP009792.1_ORF.70833	Yersinia_82284	MicroProt6K
gene-BZ22_RS06420	NZ_CP009792.1	1377097	1379424	+	Yersinia	13.1013	BZ22_RS06420		Gene
gene-BZ22_RS06425	NZ_CP009792.1	1379446	1380279	-	Yersinia	46.3478	BZ22_RS06425		Gene
gene-BZ22_RS06430	NZ_CP009792.1	1380426	1380635	+	Yersinia	31.6334	BZ22_RS06430		SmallGene
gene-BZ22_RS06435	NZ_CP009792.1	1380698	1381855	-	Yersinia	56.764	BZ22_RS06435		Gene
gene-NZ_CP009792.1_ORF.109583	NZ_CP009792.1	1382073	1382198	-	Yersinia	7.11752	NZ_CP009792.1_ORF.109583	Yersinia_22792	MicroProt6K
gene-BZ22_RS06440	NZ_CP009792.1	1382252	1383145	+	Yersinia	18.586	BZ22_RS06440		Gene
gene-BZ22_RS06445	NZ_CP009792.1	1383237	1383899	-	Yersinia	23.7215	BZ22_RS06445		Gene
gene-BZ22_RS06450	NZ_CP009792.1	1384093	1385304	-	Yersinia	14.8879	BZ22_RS06450		Gene
gene-NZ_CP009792.1_ORF.109567	NZ_CP009792.1	1385379	1385558	-	Yersinia	2.49113	NZ_CP009792.1_ORF.109567	Yersinia_7482	MicroProt6K
gene-BZ22_RS06455	NZ_CP009792.1	1385783	1386820	+	Yersinia	142.732	BZ22_RS06455		Gene
gene-BZ22_RS06460	NZ_CP009792.1	1386824	1387255	+	Yersinia	183.356	BZ22_RS06460		Gene
gene-BZ22_RS06470	NZ_CP009792.1	1388932	1389504	-	Yersinia	3.99972	BZ22_RS06470		Gene
gene-BZ22_RS06485	NZ_CP009792.1	1390712	1391545	-	Yersinia	3.4151	BZ22_RS06485		Gene
gene-BZ22_RS06490	NZ_CP009792.1	1391542	1392417	-	Yersinia	1.47875	BZ22_RS06490		Gene
gene-BZ22_RS06495	NZ_CP009792.1	1392414	1393700	-	Yersinia	3.70347	BZ22_RS06495		Gene
gene-BZ22_RS06500	NZ_CP009792.1	1393712	1394839	-	Yersinia	1.41341	BZ22_RS06500		Gene
gene-BZ22_RS06510	NZ_CP009792.1	1395137	1396327	-	Yersinia	1.42928	BZ22_RS06510		Gene
gene-BZ22_RS06515	NZ_CP009792.1	1396451	1397332	-	Yersinia	1.26157	BZ22_RS06515		Gene
gene-BZ22_RS06520	NZ_CP009792.1	1397384	1397806	-	Yersinia	1.70787	BZ22_RS06520		Gene
gene-BZ22_RS06525	NZ_CP009792.1	1397873	1398070	-	Yersinia	20.1304	BZ22_RS06525		SmallGene
gene-BZ22_RS06530	NZ_CP009792.1	1398292	1398879	-	Yersinia	3.67174	BZ22_RS06530		Gene
gene-BZ22_RS23505	NZ_CP009792.1	1400085	1400351	-	Yersinia	17.3851	BZ22_RS23505		Gene
gene-BZ22_RS06545	NZ_CP009792.1	1400389	1401789	-	Yersinia	4.03631	BZ22_RS06545		Gene
gene-BZ22_RS06550	NZ_CP009792.1	1401858	1403273	-	Yersinia	2.6741	BZ22_RS06550		Gene
gene-NZ_CP009792.1_ORF.24438	NZ_CP009792.1	1404191	1404289	+	Yersinia	3.10343	NZ_CP009792.1_ORF.24438	Yersinia_42799	MicroProt6K
gene-BZ22_RS06555	NZ_CP009792.1	1404417	1404947	+	Yersinia	6.0519	BZ22_RS06555		Gene
gene-BZ22_RS06560	NZ_CP009792.1	1405254	1407734	+	Yersinia	5.43209	BZ22_RS06560		Gene
gene-BZ22_RS06565	NZ_CP009792.1	1407752	1408471	+	Yersinia	4.08269	BZ22_RS06565		Gene
gene-BZ22_RS06570	NZ_CP009792.1	1408496	1409599	+	Yersinia	8.49181	BZ22_RS06570		Gene
gene-BZ22_RS06575	NZ_CP009792.1	1409811	1410890	-	Yersinia	20.0059	BZ22_RS06575		Gene
gene-BZ22_RS06580	NZ_CP009792.1	1411746	1412741	+	Yersinia	30.1637	BZ22_RS06580		Gene
gene-BZ22_RS06585	NZ_CP009792.1	1412833	1413402	-	Yersinia	25.1881	BZ22_RS06585		Gene
gene-BZ22_RS06590	NZ_CP009792.1	1413614	1415710	-	Yersinia	2.64913	BZ22_RS06590		Gene
gene-BZ22_RS06595	NZ_CP009792.1	1415697	1416830	-	Yersinia	3.19996	BZ22_RS06595		Gene
gene-BZ22_RS06600	NZ_CP009792.1	1416830	1417603	-	Yersinia	2.42462	BZ22_RS06600		Gene
gene-BZ22_RS06605	NZ_CP009792.1	1417610	1417882	-	Yersinia	1.58167	BZ22_RS06605		Gene
gene-BZ22_RS06610	NZ_CP009792.1	1417884	1418654	-	Yersinia	1.97093	BZ22_RS06610		Gene
gene-BZ22_RS06615	NZ_CP009792.1	1418651	1419064	-	Yersinia	1.64471	BZ22_RS06615		Gene
gene-BZ22_RS06620	NZ_CP009792.1	1419057	1419956	-	Yersinia	2.16821	BZ22_RS06620		Gene
gene-BZ22_RS06625	NZ_CP009792.1	1420479	1421507	+	Yersinia	1.92867	BZ22_RS06625		Gene
gene-BZ22_RS06630	NZ_CP009792.1	1421524	1421904	+	Yersinia	3.07305	BZ22_RS06630		Gene
gene-BZ22_RS06635	NZ_CP009792.1	1421914	1423554	+	Yersinia	1.71034	BZ22_RS06635		Gene
gene-BZ22_RS06640	NZ_CP009792.1	1423526	1424569	+	Yersinia	1.36805	BZ22_RS06640		Gene
gene-BZ22_RS06645	NZ_CP009792.1	1424574	1425290	+	Yersinia	1.19287	BZ22_RS06645		Gene
gene-BZ22_RS06650	NZ_CP009792.1	1425283	1426623	+	Yersinia	1.38706	BZ22_RS06650		Gene
gene-BZ22_RS06655	NZ_CP009792.1	1426627	1427064	+	Yersinia	3.20397	BZ22_RS06655		Gene
gene-NZ_CP009792.1_ORF.5822	NZ_CP009792.1	1427188	1427298	+	Yersinia	2.01984	NZ_CP009792.1_ORF.5822	Yersinia_35017	MicroProt6K
gene-BZ22_RS06660	NZ_CP009792.1	1427364	1427789	-	Yersinia	20.4865	BZ22_RS06660		Gene
gene-BZ22_RS06665	NZ_CP009792.1	1427796	1428062	-	Yersinia	42.3275	BZ22_RS06665		Gene
gene-BZ22_RS06670	NZ_CP009792.1	1428310	1429158	-	Yersinia	10.7783	BZ22_RS06670		Gene
gene-BZ22_RS06675	NZ_CP009792.1	1429216	1429692	+	Yersinia	8.61712	BZ22_RS06675		Gene
gene-BZ22_RS06685	NZ_CP009792.1	1430123	1430779	+	Yersinia	1.92112	BZ22_RS06685		Gene
gene-BZ22_RS06700	NZ_CP009792.1	1432088	1432534	-	Yersinia	23.3137	BZ22_RS06700		Gene
gene-BZ22_RS06710	NZ_CP009792.1	1434188	1435393	+	Yersinia	15.6711	BZ22_RS06710		Gene
gene-BZ22_RS06730	NZ_CP009792.1	1438258	1439169	+	Yersinia	3.96979	BZ22_RS06730		Gene
gene-BZ22_RS06740	NZ_CP009792.1	1439629	1440225	+	Yersinia	18.4853	BZ22_RS06740		Gene
gene-BZ22_RS06745	NZ_CP009792.1	1440222	1440677	+	Yersinia	14.0946	BZ22_RS06745		Gene
gene-BZ22_RS06750	NZ_CP009792.1	1440775	1441032	+	Yersinia	10.6211	BZ22_RS06750		Gene
gene-BZ22_RS06755	NZ_CP009792.1	1441158	1441625	-	Yersinia	17.7786	BZ22_RS06755		Gene
gene-BZ22_RS06760	NZ_CP009792.1	1441874	1442176	-	Yersinia	5.89212	BZ22_RS06760		Gene
gene-NZ_CP009792.1_ORF.70591	NZ_CP009792.1	1442537	1442635	-	Yersinia	25.3307	NZ_CP009792.1_ORF.70591	Yersinia_45299	MicroProt6K
gene-BZ22_RS06765	NZ_CP009792.1	1442823	1445189	-	Yersinia	5.96735	BZ22_RS06765		Gene
gene-BZ22_RS06770	NZ_CP009792.1	1445829	1447121	+	Yersinia	5.60007	BZ22_RS06770		Gene
gene-BZ22_RS06780	NZ_CP009792.1	1450387	1451883	-	Yersinia	3.87177	BZ22_RS06780		Gene
gene-NZ_CP009792.1_ORF.70548	NZ_CP009792.1	1451996	1452136	-	Yersinia	4.06355	NZ_CP009792.1_ORF.70548	Yersinia_17662	MicroProt6K
gene-BZ22_RS06785	NZ_CP009792.1	1452161	1452748	+	Yersinia	14.3339	BZ22_RS06785		Gene
gene-BZ22_RS06790	NZ_CP009792.1	1453570	1466508	+	Yersinia	2.31869	BZ22_RS06790		Gene
gene-BZ22_RS06795	NZ_CP009792.1	1466625	1468493	-	Yersinia	27.5993	BZ22_RS06795		Gene
gene-BZ22_RS06800	NZ_CP009792.1	1469055	1469993	-	Yersinia	8.9847	BZ22_RS06800		Gene
gene-BZ22_RS06805	NZ_CP009792.1	1470207	1472087	-	Yersinia	13.4467	BZ22_RS06805		Gene
gene-BZ22_RS24105	NZ_CP009792.1	1472560	1472694	-	Yersinia	10.026	BZ22_RS24105		SmallGene
gene-BZ22_RS06810	NZ_CP009792.1	1472803	1474359	+	Yersinia	4.8692	BZ22_RS06810		Gene
gene-BZ22_RS06815	NZ_CP009792.1	1474801	1476033	+	Yersinia	12.0954	BZ22_RS06815		Gene
gene-BZ22_RS06820	NZ_CP009792.1	1476559	1478631	+	Yersinia	8.11551	BZ22_RS06820		Gene
gene-NZ_CP009792.1_ORF.24797	NZ_CP009792.1	1478702	1478782	+	Yersinia	1.84528	NZ_CP009792.1_ORF.24797	Yersinia_67574	MicroProt6K
gene-BZ22_RS06830	NZ_CP009792.1	1478782	1490409	+	Yersinia	3.52418	BZ22_RS06830		Gene
gene-BZ22_RS06840	NZ_CP009792.1	1490422	1496115	+	Yersinia	2.71251	BZ22_RS06840		Gene
gene-BZ22_RS06850	NZ_CP009792.1	1497179	1498306	+	Yersinia	3.0403	BZ22_RS06850		Gene
gene-BZ22_RS06860	NZ_CP009792.1	1499053	1500339	+	Yersinia	2.28402	BZ22_RS06860		Gene
gene-BZ22_RS06865	NZ_CP009792.1	1500339	1502111	+	Yersinia	10.4956	BZ22_RS06865		Gene
gene-BZ22_RS06870	NZ_CP009792.1	1502104	1503861	+	Yersinia	4.63368	BZ22_RS06870		Gene
gene-BZ22_RS06875	NZ_CP009792.1	1504184	1505059	-	Yersinia	28.1627	BZ22_RS06875		Gene
gene-BZ22_RS06880	NZ_CP009792.1	1505493	1505891	-	Yersinia	10.3433	BZ22_RS06880		Gene
gene-BZ22_RS06885	NZ_CP009792.1	1507430	1508773	+	Yersinia	5.72738	BZ22_RS06885		Gene
gene-BZ22_RS06890	NZ_CP009792.1	1509789	1513553	+	Yersinia	1.25714	BZ22_RS06890		Gene
gene-BZ22_RS06895	NZ_CP009792.1	1514139	1516364	+	Yersinia	1.425	BZ22_RS06895		Gene
gene-BZ22_RS06905	NZ_CP009792.1	1517723	1522123	+	Yersinia	3.71132	BZ22_RS06905		Gene
gene-BZ22_RS06910	NZ_CP009792.1	1522123	1522536	+	Yersinia	52.5304	BZ22_RS06910		Gene
gene-BZ22_RS23435	NZ_CP009792.1	1522591	1523163	+	Yersinia	5.72424	BZ22_RS23435		Gene
gene-BZ22_RS06920	NZ_CP009792.1	1523165	1523758	+	Yersinia	5.87135	BZ22_RS06920		Gene
gene-BZ22_RS06930	NZ_CP009792.1	1526130	1526492	+	Yersinia	23.9963	BZ22_RS06930		Gene
gene-BZ22_RS06940	NZ_CP009792.1	1527596	1528111	+	Yersinia	25.4263	BZ22_RS06940		Gene
gene-BZ22_RS06945	NZ_CP009792.1	1528242	1528580	+	Yersinia	2.30252	BZ22_RS06945		Gene
gene-BZ22_RS06950	NZ_CP009792.1	1528824	1529348	+	Yersinia	3.14753	BZ22_RS06950		Gene
gene-BZ22_RS21950	NZ_CP009792.1	1529623	1530009	+	Yersinia	3.54037	BZ22_RS21950		Gene
gene-BZ22_RS06960	NZ_CP009792.1	1530553	1530966	+	Yersinia	46.8341	BZ22_RS06960		Gene
gene-BZ22_RS06965	NZ_CP009792.1	1531145	1532524	-	Yersinia	9.96453	BZ22_RS06965		Gene
gene-BZ22_RS06970	NZ_CP009792.1	1532739	1533758	-	Yersinia	61.6107	BZ22_RS06970		Gene
gene-BZ22_RS06975	NZ_CP009792.1	1534052	1535125	+	Yersinia	17.5895	BZ22_RS06975		Gene
gene-BZ22_RS06980	NZ_CP009792.1	1535287	1536711	+	Yersinia	6.99848	BZ22_RS06980		Gene
gene-BZ22_RS06985	NZ_CP009792.1	1536986	1539166	-	Yersinia	62.0936	BZ22_RS06985		Gene
gene-BZ22_RS06990	NZ_CP009792.1	1539238	1540566	-	Yersinia	30.5659	BZ22_RS06990		Gene
gene-BZ22_RS06995	NZ_CP009792.1	1540563	1542311	-	Yersinia	14.5708	BZ22_RS06995		Gene
gene-BZ22_RS07000	NZ_CP009792.1	1542308	1543258	-	Yersinia	20.0827	BZ22_RS07000		Gene
gene-BZ22_RS07005	NZ_CP009792.1	1543242	1545014	-	Yersinia	50.5439	BZ22_RS07005		Gene
gene-BZ22_RS07010	NZ_CP009792.1	1545154	1546377	+	Yersinia	34.6465	BZ22_RS07010		Gene
gene-BZ22_RS07015	NZ_CP009792.1	1546668	1547501	-	Yersinia	9.399	BZ22_RS07015		Gene
gene-BZ22_RS07020	NZ_CP009792.1	1547877	1549235	-	Yersinia	35.7814	BZ22_RS07020		Gene
gene-BZ22_RS07025	NZ_CP009792.1	1549797	1550540	+	Yersinia	60.7381	BZ22_RS07025		Gene
gene-BZ22_RS07030	NZ_CP009792.1	1550521	1551171	-	Yersinia	134.761	BZ22_RS07030		Gene
gene-BZ22_RS07035	NZ_CP009792.1	1552342	1552992	+	Yersinia	2.69139	BZ22_RS07035		Gene
gene-BZ22_RS07040	NZ_CP009792.1	1553443	1553838	+	Yersinia	6.81497	BZ22_RS07040		Gene
gene-NZ_CP009792.1_ORF.108932	NZ_CP009792.1	1556004	1556117	-	Yersinia	2.40372	NZ_CP009792.1_ORF.108932	Yersinia_32068	MicroProt6K
gene-BZ22_RS07085	NZ_CP009792.1	1561985	1562476	+	Yersinia	14.2953	BZ22_RS07085		Gene
gene-BZ22_RS07100	NZ_CP009792.1	1567873	1570170	+	Yersinia	4.49878	BZ22_RS07100		Gene
gene-BZ22_RS07105	NZ_CP009792.1	1570157	1570924	+	Yersinia	10.9744	BZ22_RS07105		Gene
gene-NZ_CP009792.1_ORF.89333	NZ_CP009792.1	1573840	1574016	-	Yersinia	13.6989	NZ_CP009792.1_ORF.89333	Yersinia_7982	MicroProt6K
gene-BZ22_RS07135	NZ_CP009792.1	1574164	1576326	+	Yersinia	9.43244	BZ22_RS07135		Gene
gene-BZ22_RS07140	NZ_CP009792.1	1576907	1577866	+	Yersinia	35.4813	BZ22_RS07140		Gene
gene-BZ22_RS07145	NZ_CP009792.1	1577912	1579411	+	Yersinia	13.275	BZ22_RS07145		Gene
gene-BZ22_RS07150	NZ_CP009792.1	1579444	1580427	+	Yersinia	19.5358	BZ22_RS07150		Gene
gene-BZ22_RS07155	NZ_CP009792.1	1580672	1582705	-	Yersinia	38.7387	BZ22_RS07155		Gene
gene-BZ22_RS07160	NZ_CP009792.1	1582809	1583909	-	Yersinia	37.3104	BZ22_RS07160		Gene
gene-BZ22_RS07165	NZ_CP009792.1	1584227	1585303	-	Yersinia	92.9838	BZ22_RS07165		Gene
gene-NZ_CP009792.1_ORF.25224	NZ_CP009792.1	1585319	1585396	+	Yersinia	38.0057	NZ_CP009792.1_ORF.25224	Yersinia_72585	MicroProt6K
gene-BZ22_RS07170	NZ_CP009792.1	1585486	1585758	-	Yersinia	273.325	BZ22_RS07170		Gene
gene-BZ22_RS07175	NZ_CP009792.1	1585936	1587051	-	Yersinia	70.7904	BZ22_RS07175		Gene
gene-NZ_CP009792.1_ORF.44311	NZ_CP009792.1	1587198	1587293	+	Yersinia	25.2573	NZ_CP009792.1_ORF.44311	Yersinia_46217	MicroProt6K
gene-BZ22_RS07180	NZ_CP009792.1	1587464	1588183	+	Yersinia	182.914	BZ22_RS07180		Gene
gene-BZ22_RS07185	NZ_CP009792.1	1588183	1588509	+	Yersinia	1203.51	BZ22_RS07185		Gene
gene-BZ22_RS07190	NZ_CP009792.1	1588620	1589546	+	Yersinia	15.3983	BZ22_RS07190		Gene
gene-BZ22_RS07195	NZ_CP009792.1	1589658	1590392	+	Yersinia	85.7944	BZ22_RS07195		Gene
gene-BZ22_RS07200	NZ_CP009792.1	1590896	1600228	+	Yersinia	2.80351	BZ22_RS07200		Gene
gene-BZ22_RS07205	NZ_CP009792.1	1600418	1601548	-	Yersinia	29.5074	BZ22_RS07205		Gene
gene-BZ22_RS07210	NZ_CP009792.1	1601541	1602134	-	Yersinia	39.7714	BZ22_RS07210		Gene
gene-BZ22_RS07215	NZ_CP009792.1	1602234	1602524	-	Yersinia	40.6343	BZ22_RS07215		Gene
gene-BZ22_RS07220	NZ_CP009792.1	1602521	1603075	-	Yersinia	73.1779	BZ22_RS07220		Gene
gene-NZ_CP009792.1_ORF.25259	NZ_CP009792.1	1603097	1603264	+	Yersinia	97.0751	NZ_CP009792.1_ORF.25259	Yersinia_9707	MicroProt6K
gene-BZ22_RS07225	NZ_CP009792.1	1603363	1604184	-	Yersinia	19.2542	BZ22_RS07225		Gene
gene-BZ22_RS07230	NZ_CP009792.1	1604317	1605015	-	Yersinia	53.1845	BZ22_RS07230		Gene
gene-BZ22_RS07235	NZ_CP009792.1	1605035	1606159	+	Yersinia	8.40711	BZ22_RS07235		Gene
gene-BZ22_RS07240	NZ_CP009792.1	1606268	1607383	-	Yersinia	54.3094	BZ22_RS07240		Gene
gene-BZ22_RS07245	NZ_CP009792.1	1607387	1608271	-	Yersinia	47.1392	BZ22_RS07245		Gene
gene-BZ22_RS07250	NZ_CP009792.1	1608451	1608873	-	Yersinia	36.1008	BZ22_RS07250		Gene
gene-BZ22_RS07255	NZ_CP009792.1	1608873	1609436	-	Yersinia	50.9858	BZ22_RS07255		Gene
gene-BZ22_RS07260	NZ_CP009792.1	1609552	1610511	-	Yersinia	21.0362	BZ22_RS07260		Gene
gene-BZ22_RS07265	NZ_CP009792.1	1610537	1611268	-	Yersinia	32.8634	BZ22_RS07265		Gene
gene-BZ22_RS07270	NZ_CP009792.1	1611377	1611604	-	Yersinia	10.1612	BZ22_RS07270		Gene
gene-BZ22_RS07275	NZ_CP009792.1	1611583	1612290	-	Yersinia	45.8819	BZ22_RS07275		Gene
gene-BZ22_RS07280	NZ_CP009792.1	1612388	1612900	-	Yersinia	83.6528	BZ22_RS07280		Gene
gene-BZ22_RS07285	NZ_CP009792.1	1613092	1614246	-	Yersinia	254.994	BZ22_RS07285		Gene
gene-NZ_CP009792.1_ORF.69856	NZ_CP009792.1	1614929	1615030	-	Yersinia	305.693	NZ_CP009792.1_ORF.69856	Yersinia_42214	MicroProt6K
gene-NZ_CP009792.1_ORF.25311	NZ_CP009792.1	1615046	1615204	+	Yersinia	186.443	NZ_CP009792.1_ORF.25311	Yersinia_11810	MicroProt6K
gene-BZ22_RS07290	NZ_CP009792.1	1615453	1617432	+	Yersinia	72.3561	BZ22_RS07290		Gene
gene-BZ22_RS07295	NZ_CP009792.1	1617632	1618090	+	Yersinia	22.5233	BZ22_RS07295		Gene
gene-BZ22_RS07305	NZ_CP009792.1	1618344	1618802	+	Yersinia	14.907	BZ22_RS07305		Gene
gene-BZ22_RS07310	NZ_CP009792.1	1619116	1619868	-	Yersinia	271.51	BZ22_RS07310		Gene
gene-BZ22_RS07315	NZ_CP009792.1	1620342	1622336	+	Yersinia	789.437	BZ22_RS07315		Gene
gene-BZ22_RS07320	NZ_CP009792.1	1622751	1623767	+	Yersinia	447.244	BZ22_RS07320		Gene
gene-BZ22_RS07325	NZ_CP009792.1	1623870	1625033	+	Yersinia	527.054	BZ22_RS07325		Gene
gene-NZ_CP009792.1_ORF.6469	NZ_CP009792.1	1625035	1625157	+	Yersinia	235.476	NZ_CP009792.1_ORF.6469	Yersinia_26343	MicroProt6K
gene-BZ22_RS07330	NZ_CP009792.1	1625153	1626232	+	Yersinia	989.156	BZ22_RS07330		Gene
gene-BZ22_RS07340	NZ_CP009792.1	1626670	1627539	+	Yersinia	195.893	BZ22_RS07340		Gene
gene-BZ22_RS07345	NZ_CP009792.1	1627785	1628402	+	Yersinia	5.96582	BZ22_RS07345		Gene
gene-BZ22_RS07350	NZ_CP009792.1	1628592	1629371	+	Yersinia	193.201	BZ22_RS07350		Gene
gene-BZ22_RS07355	NZ_CP009792.1	1629382	1630290	-	Yersinia	74.0671	BZ22_RS07355		Gene
gene-BZ22_RS07360	NZ_CP009792.1	1630632	1631288	+	Yersinia	226.426	BZ22_RS07360		Gene
gene-BZ22_RS07365	NZ_CP009792.1	1631595	1632836	+	Yersinia	49.1541	BZ22_RS07365		Gene
gene-BZ22_RS23600	NZ_CP009792.1	1632849	1632950	-	Yersinia	103.634	BZ22_RS23600		SmallGene
gene-BZ22_RS07370	NZ_CP009792.1	1633101	1633697	-	Yersinia	318.186	BZ22_RS07370		Gene
gene-BZ22_RS07375	NZ_CP009792.1	1634061	1634390	-	Yersinia	867.266	BZ22_RS07375		Gene
gene-BZ22_RS07380	NZ_CP009792.1	1634727	1635305	+	Yersinia	91.9869	BZ22_RS07380		Gene
gene-BZ22_RS07385	NZ_CP009792.1	1635393	1636706	+	Yersinia	26.4533	BZ22_RS07385		Gene
gene-BZ22_RS07390	NZ_CP009792.1	1636843	1638021	+	Yersinia	20.6714	BZ22_RS07390		Gene
gene-BZ22_RS07395	NZ_CP009792.1	1638194	1639414	+	Yersinia	12.8059	BZ22_RS07395		Gene
gene-BZ22_RS07400	NZ_CP009792.1	1640135	1641232	+	Yersinia	93.8599	BZ22_RS07400		Gene
gene-BZ22_RS07405	NZ_CP009792.1	1641301	1641687	+	Yersinia	182.104	BZ22_RS07405		Gene
gene-BZ22_RS07410	NZ_CP009792.1	1641899	1644778	+	Yersinia	25.0209	BZ22_RS07410		Gene
gene-BZ22_RS07415	NZ_CP009792.1	1645156	1645593	+	Yersinia	17.8209	BZ22_RS07415		Gene
gene-BZ22_RS07425	NZ_CP009792.1	1646653	1648803	+	Yersinia	7.8135	BZ22_RS07425		Gene
gene-BZ22_RS07430	NZ_CP009792.1	1648907	1650010	+	Yersinia	2.45954	BZ22_RS07430		Gene
gene-BZ22_RS07435	NZ_CP009792.1	1650212	1650913	+	Yersinia	83.984	BZ22_RS07435		Gene
gene-BZ22_RS07440	NZ_CP009792.1	1651205	1651702	+	Yersinia	19.0753	BZ22_RS07440		Gene
gene-BZ22_RS07445	NZ_CP009792.1	1651775	1652767	-	Yersinia	85.8391	BZ22_RS07445		Gene
gene-BZ22_RS07450	NZ_CP009792.1	1653084	1653350	+	Yersinia	90.0042	BZ22_RS07450		Gene
gene-BZ22_RS07455	NZ_CP009792.1	1653331	1653756	+	Yersinia	46.0801	BZ22_RS07455		Gene
gene-BZ22_RS07460	NZ_CP009792.1	1653756	1654454	+	Yersinia	37.1828	BZ22_RS07460		Gene
gene-BZ22_RS07465	NZ_CP009792.1	1654479	1655912	+	Yersinia	10.9385	BZ22_RS07465		Gene
gene-BZ22_RS07470	NZ_CP009792.1	1655997	1657454	+	Yersinia	19.6716	BZ22_RS07470		Gene
gene-BZ22_RS07475	NZ_CP009792.1	1657539	1658057	-	Yersinia	45.2308	BZ22_RS07475		Gene
gene-BZ22_RS07480	NZ_CP009792.1	1658128	1659174	-	Yersinia	63.9398	BZ22_RS07480		Gene
gene-BZ22_RS07485	NZ_CP009792.1	1659204	1659767	-	Yersinia	137.189	BZ22_RS07485		Gene
gene-BZ22_RS22015	NZ_CP009792.1	1659906	1660136	+	Yersinia	5.17638	BZ22_RS22015		Gene
gene-BZ22_RS07490	NZ_CP009792.1	1660163	1660672	+	Yersinia	2.0678	BZ22_RS07490		Gene
gene-BZ22_RS07500	NZ_CP009792.1	1660879	1661196	+	Yersinia	2.45457	BZ22_RS07500		Gene
gene-BZ22_RS07505	NZ_CP009792.1	1661263	1662135	+	Yersinia	4.90807	BZ22_RS07505		Gene
gene-BZ22_RS07510	NZ_CP009792.1	1662132	1662401	+	Yersinia	1.53774	BZ22_RS07510		Gene
gene-BZ22_RS07515	NZ_CP009792.1	1662413	1662685	+	Yersinia	2.73751	BZ22_RS07515		Gene
gene-BZ22_RS07520	NZ_CP009792.1	1662689	1663693	+	Yersinia	6.00681	BZ22_RS07520		Gene
gene-BZ22_RS07525	NZ_CP009792.1	1663690	1665969	+	Yersinia	1.57335	BZ22_RS07525		Gene
gene-BZ22_RS07530	NZ_CP009792.1	1665989	1666348	+	Yersinia	2.72179	BZ22_RS07530		Gene
gene-BZ22_RS07535	NZ_CP009792.1	1666548	1666763	+	Yersinia	11.6868	BZ22_RS07535		Gene
gene-BZ22_RS07540	NZ_CP009792.1	1666740	1667060	-	Yersinia	129.679	BZ22_RS07540		Gene
gene-BZ22_RS07545	NZ_CP009792.1	1667057	1668082	-	Yersinia	1.68342	BZ22_RS07545		Gene
gene-BZ22_RS07550	NZ_CP009792.1	1668079	1669866	-	Yersinia	1.26786	BZ22_RS07550		Gene
gene-BZ22_RS07560	NZ_CP009792.1	1670942	1671973	+	Yersinia	1.05406	BZ22_RS07560		Gene
gene-BZ22_RS07565	NZ_CP009792.1	1671984	1672682	+	Yersinia	1.49682	BZ22_RS07565		Gene
gene-BZ22_RS07570	NZ_CP009792.1	1672778	1673230	+	Yersinia	3.33617	BZ22_RS07570		Gene
gene-BZ22_RS07585	NZ_CP009792.1	1674416	1675555	+	Yersinia	1.77001	BZ22_RS07585		Gene
gene-BZ22_RS07630	NZ_CP009792.1	1679888	1681072	+	Yersinia	1.73083	BZ22_RS07630		Gene
gene-BZ22_RS22820	NZ_CP009792.1	1681711	1683480	+	Yersinia	2.12989	BZ22_RS22820		Gene
gene-BZ22_RS07645	NZ_CP009792.1	1683491	1683919	+	Yersinia	39.9123	BZ22_RS07645		Gene
gene-BZ22_RS07650	NZ_CP009792.1	1683909	1684640	+	Yersinia	6.40933	BZ22_RS07650		Gene
gene-BZ22_RS07655	NZ_CP009792.1	1684606	1685154	+	Yersinia	2.51079	BZ22_RS07655		Gene
gene-BZ22_RS07660	NZ_CP009792.1	1685151	1686806	+	Yersinia	2.47208	BZ22_RS07660		Gene
gene-BZ22_RS07665	NZ_CP009792.1	1686982	1687179	+	Yersinia	14.0493	BZ22_RS07665		SmallGene
gene-BZ22_RS07670	NZ_CP009792.1	1687602	1688501	+	Yersinia	83.1854	BZ22_RS07670		Gene
gene-BZ22_RS07675	NZ_CP009792.1	1688532	1689248	+	Yersinia	106.073	BZ22_RS07675		Gene
gene-BZ22_RS07680	NZ_CP009792.1	1689255	1690988	+	Yersinia	30.8686	BZ22_RS07680		Gene
gene-BZ22_RS07685	NZ_CP009792.1	1691167	1692265	+	Yersinia	407.248	BZ22_RS07685		Gene
gene-BZ22_RS07690	NZ_CP009792.1	1692275	1693792	+	Yersinia	243.287	BZ22_RS07690		Gene
gene-BZ22_RS07700	NZ_CP009792.1	1694225	1695439	+	Yersinia	16.7921	BZ22_RS07700		Gene
gene-BZ22_RS07710	NZ_CP009792.1	1696262	1697959	-	Yersinia	1.52578	BZ22_RS07710		Gene
gene-BZ22_RS07715	NZ_CP009792.1	1697956	1698510	-	Yersinia	1.98991	BZ22_RS07715		Gene
gene-BZ22_RS07720	NZ_CP009792.1	1698503	1699213	-	Yersinia	2.14894	BZ22_RS07720		Gene
gene-BZ22_RS07725	NZ_CP009792.1	1699210	1699728	-	Yersinia	5.74384	BZ22_RS07725		Gene
gene-BZ22_RS07730	NZ_CP009792.1	1699728	1701323	-	Yersinia	2.22683	BZ22_RS07730		Gene
gene-BZ22_RS07735	NZ_CP009792.1	1701333	1701956	-	Yersinia	1.9961	BZ22_RS07735		Gene
gene-BZ22_RS07740	NZ_CP009792.1	1701949	1703133	-	Yersinia	1.45754	BZ22_RS07740		Gene
gene-BZ22_RS07745	NZ_CP009792.1	1703130	1703459	-	Yersinia	1.10717	BZ22_RS07745		Gene
gene-BZ22_RS07750	NZ_CP009792.1	1703611	1703901	-	Yersinia	1.31262	BZ22_RS07750		Gene
gene-BZ22_RS07755	NZ_CP009792.1	1703904	1705070	-	Yersinia	3.16639	BZ22_RS07755		Gene
gene-BZ22_RS07760	NZ_CP009792.1	1705067	1705795	-	Yersinia	1.13906	BZ22_RS07760		Gene
gene-BZ22_RS07765	NZ_CP009792.1	1705728	1706234	-	Yersinia	2.75155	BZ22_RS07765		Gene
gene-BZ22_RS07775	NZ_CP009792.1	1706803	1707546	-	Yersinia	1.45093	BZ22_RS07775		Gene
gene-BZ22_RS07780	NZ_CP009792.1	1707564	1708730	-	Yersinia	2.36946	BZ22_RS07780		Gene
gene-BZ22_RS07790	NZ_CP009792.1	1709932	1712025	+	Yersinia	1.61793	BZ22_RS07790		Gene
gene-BZ22_RS07795	NZ_CP009792.1	1712042	1712377	+	Yersinia	1.26039	BZ22_RS07795		Gene
gene-BZ22_RS07805	NZ_CP009792.1	1713440	1713766	+	Yersinia	4.0884	BZ22_RS07805		Gene
gene-BZ22_RS23610	NZ_CP009792.1	1713759	1713911	+	Yersinia	5.21021	BZ22_RS23610		SmallGene
gene-BZ22_RS07830	NZ_CP009792.1	1714976	1715341	-	Yersinia	3.90232	BZ22_RS07830		Gene
gene-NZ_CP009792.1_ORF.6810	NZ_CP009792.1	1715380	1715487	+	Yersinia	7.61179	NZ_CP009792.1_ORF.6810	Yersinia_36852	MicroProt6K
gene-BZ22_RS07835	NZ_CP009792.1	1715610	1716752	+	Yersinia	10.1563	BZ22_RS07835		Gene
gene-BZ22_RS07840	NZ_CP009792.1	1717259	1718791	+	Yersinia	6.41877	BZ22_RS07840		Gene
gene-BZ22_RS07845	NZ_CP009792.1	1718791	1718985	+	Yersinia	20.3549	BZ22_RS07845		SmallGene
gene-BZ22_RS07855	NZ_CP009792.1	1719573	1719857	+	Yersinia	1.57335	BZ22_RS07855		Gene
gene-BZ22_RS07860	NZ_CP009792.1	1720267	1722426	+	Yersinia	9.09571	BZ22_RS07860		Gene
gene-BZ22_RS07865	NZ_CP009792.1	1722396	1723163	+	Yersinia	8.73626	BZ22_RS07865		Gene
gene-BZ22_RS07875	NZ_CP009792.1	1723769	1724548	+	Yersinia	6.84529	BZ22_RS07875		Gene
gene-BZ22_RS07880	NZ_CP009792.1	1724804	1725070	+	Yersinia	9.64109	BZ22_RS07880		Gene
gene-BZ22_RS07885	NZ_CP009792.1	1725169	1725489	-	Yersinia	18.5994	BZ22_RS07885		Gene
gene-BZ22_RS07890	NZ_CP009792.1	1725489	1726169	-	Yersinia	46.5792	BZ22_RS07890		Gene
gene-NZ_CP009792.1_ORF.6852	NZ_CP009792.1	1726297	1726401	+	Yersinia	1.89801	NZ_CP009792.1_ORF.6852	Yersinia_39484	MicroProt6K
gene-BZ22_RS07895	NZ_CP009792.1	1726612	1727469	-	Yersinia	13.6848	BZ22_RS07895		Gene
gene-BZ22_RS07905	NZ_CP009792.1	1729141	1730142	-	Yersinia	7.49163	BZ22_RS07905		Gene
gene-NZ_CP009792.1_ORF.44931	NZ_CP009792.1	1730295	1730387	+	Yersinia	2.14291	NZ_CP009792.1_ORF.44931	Yersinia_52060	MicroProt6K
gene-BZ22_RS07910	NZ_CP009792.1	1730576	1731580	-	Yersinia	2.49526	BZ22_RS07910		Gene
gene-BZ22_RS07915	NZ_CP009792.1	1731651	1733159	-	Yersinia	6.35027	BZ22_RS07915		Gene
gene-NZ_CP009792.1_ORF.25734	NZ_CP009792.1	1733348	1733443	+	Yersinia	13.6666	NZ_CP009792.1_ORF.25734	Yersinia_48399	MicroProt6K
gene-BZ22_RS07920	NZ_CP009792.1	1733698	1734804	-	Yersinia	92.6542	BZ22_RS07920		Gene
gene-BZ22_RS07925	NZ_CP009792.1	1735160	1736395	+	Yersinia	97.8649	BZ22_RS07925		Gene
gene-BZ22_RS07930	NZ_CP009792.1	1736561	1737862	+	Yersinia	16.3524	BZ22_RS07930		Gene
gene-BZ22_RS07935	NZ_CP009792.1	1737874	1738725	+	Yersinia	14.0735	BZ22_RS07935		Gene
gene-BZ22_RS07940	NZ_CP009792.1	1738730	1739932	+	Yersinia	23.5791	BZ22_RS07940		Gene
gene-BZ22_RS07945	NZ_CP009792.1	1739983	1742043	+	Yersinia	23.2554	BZ22_RS07945		Gene
gene-BZ22_RS07950	NZ_CP009792.1	1742155	1742466	+	Yersinia	19.8013	BZ22_RS07950		Gene
gene-BZ22_RS07955	NZ_CP009792.1	1742823	1744082	-	Yersinia	20.4892	BZ22_RS07955		Gene
gene-BZ22_RS07960	NZ_CP009792.1	1744354	1745427	+	Yersinia	41.9441	BZ22_RS07960		Gene
gene-BZ22_RS07965	NZ_CP009792.1	1745550	1747925	-	Yersinia	4.26722	BZ22_RS07965		Gene
gene-BZ22_RS07970	NZ_CP009792.1	1748056	1749363	-	Yersinia	3.04091	BZ22_RS07970		Gene
gene-BZ22_RS07975	NZ_CP009792.1	1749757	1750839	+	Yersinia	8.77915	BZ22_RS07975		Gene
gene-BZ22_RS07980	NZ_CP009792.1	1750829	1751146	+	Yersinia	5.03971	BZ22_RS07980		Gene
gene-BZ22_RS07985	NZ_CP009792.1	1751116	1751694	-	Yersinia	6.32464	BZ22_RS07985		Gene
gene-BZ22_RS07990	NZ_CP009792.1	1751718	1752572	-	Yersinia	9.67317	BZ22_RS07990		Gene
gene-BZ22_RS07995	NZ_CP009792.1	1752683	1754170	-	Yersinia	4.10166	BZ22_RS07995		Gene
gene-BZ22_RS08000	NZ_CP009792.1	1754293	1755900	-	Yersinia	4.36878	BZ22_RS08000		Gene
gene-BZ22_RS08005	NZ_CP009792.1	1755921	1757147	-	Yersinia	4.69667	BZ22_RS08005		Gene
gene-BZ22_RS08010	NZ_CP009792.1	1757391	1758449	-	Yersinia	2.92475	BZ22_RS08010		Gene
gene-BZ22_RS08015	NZ_CP009792.1	1758465	1759220	-	Yersinia	5.82143	BZ22_RS08015		Gene
gene-NZ_CP009792.1_ORF.25847	NZ_CP009792.1	1759250	1759348	+	Yersinia	3.60669	NZ_CP009792.1_ORF.25847	Yersinia_45274	MicroProt6K
gene-BZ22_RS08020	NZ_CP009792.1	1759416	1760582	-	Yersinia	2.69677	BZ22_RS08020		Gene
gene-BZ22_RS08025	NZ_CP009792.1	1760585	1761025	-	Yersinia	4.06715	BZ22_RS08025		Gene
gene-BZ22_RS08030	NZ_CP009792.1	1761111	1762001	-	Yersinia	6.73808	BZ22_RS08030		Gene
gene-BZ22_RS08035	NZ_CP009792.1	1761991	1762779	-	Yersinia	8.84052	BZ22_RS08035		Gene
gene-BZ22_RS08040	NZ_CP009792.1	1762826	1763323	-	Yersinia	14.2565	BZ22_RS08040		Gene
gene-BZ22_RS08045	NZ_CP009792.1	1763341	1764507	-	Yersinia	9.75533	BZ22_RS08045		Gene
gene-BZ22_RS08050	NZ_CP009792.1	1764504	1765802	-	Yersinia	19.0431	BZ22_RS08050		Gene
gene-BZ22_RS08055	NZ_CP009792.1	1765852	1766628	-	Yersinia	170.564	BZ22_RS08055		Gene
gene-NZ_CP009792.1_ORF.88554	NZ_CP009792.1	1767331	1767408	-	Yersinia	1.06459	NZ_CP009792.1_ORF.88554	Yersinia_72162	MicroProt6K
gene-BZ22_RS08060	NZ_CP009792.1	1767468	1769021	+	Yersinia	8.25568	BZ22_RS08060		Gene
gene-BZ22_RS08065	NZ_CP009792.1	1769298	1772411	-	Yersinia	12.1917	BZ22_RS08065		Gene
gene-BZ22_RS08070	NZ_CP009792.1	1772481	1774667	-	Yersinia	8.48602	BZ22_RS08070		Gene
gene-BZ22_RS08075	NZ_CP009792.1	1774782	1775732	-	Yersinia	43.6668	BZ22_RS08075		Gene
gene-NZ_CP009792.1_ORF.108063	NZ_CP009792.1	1776150	1776278	-	Yersinia	54.1998	NZ_CP009792.1_ORF.108063	Yersinia_23011	MicroProt6K
gene-BZ22_RS23520	NZ_CP009792.1	1776335	1776523	-	Yersinia	5.0965	BZ22_RS23520		SmallGene
gene-BZ22_RS08090	NZ_CP009792.1	1777019	1777774	+	Yersinia	62.0696	BZ22_RS08090		Gene
gene-BZ22_RS08095	NZ_CP009792.1	1778517	1778933	+	Yersinia	1.81209	BZ22_RS08095		Gene
gene-BZ22_RS08105	NZ_CP009792.1	1779587	1781509	+	Yersinia	1.87407	BZ22_RS08105		Gene
gene-BZ22_RS08110	NZ_CP009792.1	1781506	1783017	+	Yersinia	3.72901	BZ22_RS08110		Gene
gene-BZ22_RS08115	NZ_CP009792.1	1783004	1784206	+	Yersinia	2.18121	BZ22_RS08115		Gene
gene-BZ22_RS08120	NZ_CP009792.1	1784226	1784663	+	Yersinia	7.45065	BZ22_RS08120		Gene
gene-BZ22_RS08125	NZ_CP009792.1	1784779	1785210	+	Yersinia	3.13314	BZ22_RS08125		Gene
gene-BZ22_RS08130	NZ_CP009792.1	1785248	1785592	+	Yersinia	2.1662	BZ22_RS08130		Gene
gene-BZ22_RS08135	NZ_CP009792.1	1785585	1786181	+	Yersinia	1.98901	BZ22_RS08135		Gene
gene-BZ22_RS08140	NZ_CP009792.1	1786190	1787146	+	Yersinia	2.20393	BZ22_RS08140		Gene
gene-BZ22_RS08145	NZ_CP009792.1	1787130	1788320	+	Yersinia	1.25498	BZ22_RS08145		Gene
gene-BZ22_RS08150	NZ_CP009792.1	1788329	1788778	+	Yersinia	3.89355	BZ22_RS08150		Gene
gene-BZ22_RS08155	NZ_CP009792.1	1788807	1789646	+	Yersinia	8.22469	BZ22_RS08155		Gene
gene-BZ22_RS08160	NZ_CP009792.1	1789630	1789995	-	Yersinia	3.33512	BZ22_RS08160		Gene
gene-BZ22_RS23625	NZ_CP009792.1	1790994	1791395	+	Yersinia	2.06562	BZ22_RS23625		Gene
gene-NZ_CP009792.1_ORF.7128	NZ_CP009792.1	1791436	1791531	+	Yersinia	1.12447	NZ_CP009792.1_ORF.7128	Yersinia_48400	MicroProt6K
gene-BZ22_RS08175	NZ_CP009792.1	1791550	1793241	+	Yersinia	3.99484	BZ22_RS08175		Gene
gene-BZ22_RS08180	NZ_CP009792.1	1793227	1793862	-	Yersinia	32.0792	BZ22_RS08180		Gene
gene-BZ22_RS08185	NZ_CP009792.1	1793975	1794862	-	Yersinia	49.9349	BZ22_RS08185		Gene
gene-BZ22_RS08190	NZ_CP009792.1	1794969	1795877	+	Yersinia	58.163	BZ22_RS08190		Gene
gene-BZ22_RS08195	NZ_CP009792.1	1796246	1797406	+	Yersinia	6.45134	BZ22_RS08195		Gene
gene-BZ22_RS08200	NZ_CP009792.1	1797403	1798344	-	Yersinia	15.0561	BZ22_RS08200		Gene
gene-BZ22_RS08205	NZ_CP009792.1	1798559	1799821	+	Yersinia	14.0829	BZ22_RS08205		Gene
gene-BZ22_RS08210	NZ_CP009792.1	1799818	1800840	-	Yersinia	113.582	BZ22_RS08210		Gene
gene-BZ22_RS08215	NZ_CP009792.1	1801290	1803551	+	Yersinia	8.54973	BZ22_RS08215		Gene
gene-BZ22_RS08220	NZ_CP009792.1	1804000	1806156	+	Yersinia	13.6587	BZ22_RS08220		Gene
gene-BZ22_RS08225	NZ_CP009792.1	1806153	1807373	+	Yersinia	8.08615	BZ22_RS08225		Gene
gene-BZ22_RS08235	NZ_CP009792.1	1807714	1807965	+	Yersinia	70.5491	BZ22_RS08235		Gene
gene-BZ22_RS08240	NZ_CP009792.1	1808342	1809382	-	Yersinia	242.261	BZ22_RS08240		Gene
gene-BZ22_RS08245	NZ_CP009792.1	1809753	1810439	-	Yersinia	53.6421	BZ22_RS08245		Gene
gene-NZ_CP009792.1_ORF.7211	NZ_CP009792.1	1810672	1810860	+	Yersinia	7.60081	NZ_CP009792.1_ORF.7211	Yersinia_6184	MicroProt6K
gene-BZ22_RS08260	NZ_CP009792.1	1811136	1811663	+	Yersinia	73.4601	BZ22_RS08260		Gene
gene-BZ22_RS08265	NZ_CP009792.1	1811676	1813922	+	Yersinia	22.8308	BZ22_RS08265		Gene
gene-BZ22_RS08270	NZ_CP009792.1	1814173	1815045	+	Yersinia	107.483	BZ22_RS08270		Gene
gene-BZ22_RS08275	NZ_CP009792.1	1815052	1815846	+	Yersinia	186.652	BZ22_RS08275		Gene
gene-BZ22_RS08285	NZ_CP009792.1	1816090	1816659	+	Yersinia	4.3267	BZ22_RS08285		Gene
gene-BZ22_RS08290	NZ_CP009792.1	1816650	1817258	+	Yersinia	1.81347	BZ22_RS08290		Gene
gene-BZ22_RS08295	NZ_CP009792.1	1817255	1817725	+	Yersinia	6.911	BZ22_RS08295		Gene
gene-BZ22_RS08300	NZ_CP009792.1	1817713	1818123	+	Yersinia	21.2948	BZ22_RS08300		Gene
gene-BZ22_RS08305	NZ_CP009792.1	1818258	1821629	+	Yersinia	20.6535	BZ22_RS08305		Gene
gene-BZ22_RS08310	NZ_CP009792.1	1821711	1824599	+	Yersinia	53.976	BZ22_RS08310		Gene
gene-BZ22_RS08315	NZ_CP009792.1	1824596	1828258	+	Yersinia	15.363	BZ22_RS08315		Gene
gene-BZ22_RS08320	NZ_CP009792.1	1828255	1830228	+	Yersinia	18.1345	BZ22_RS08320		Gene
gene-BZ22_RS08325	NZ_CP009792.1	1830383	1831708	-	Yersinia	24.0847	BZ22_RS08325		Gene
gene-BZ22_RS08330	NZ_CP009792.1	1831944	1833194	+	Yersinia	88.9121	BZ22_RS08330		Gene
gene-NZ_CP009792.1_ORF.107805	NZ_CP009792.1	1833267	1833410	-	Yersinia	4.38255	NZ_CP009792.1_ORF.107805	Yersinia_16467	MicroProt6K
gene-BZ22_RS08350	NZ_CP009792.1	1834075	1835247	+	Yersinia	73.0491	BZ22_RS08350		Gene
gene-BZ22_RS08355	NZ_CP009792.1	1835390	1836217	+	Yersinia	45.8513	BZ22_RS08355		Gene
gene-BZ22_RS08360	NZ_CP009792.1	1836253	1836696	-	Yersinia	74.6405	BZ22_RS08360		Gene
gene-BZ22_RS08365	NZ_CP009792.1	1836829	1838034	-	Yersinia	39.7838	BZ22_RS08365		Gene
gene-BZ22_RS22040	NZ_CP009792.1	1838126	1838245	+	Yersinia	226.97	BZ22_RS22040		SmallGene
gene-BZ22_RS08370	NZ_CP009792.1	1838709	1839626	+	Yersinia	87.8952	BZ22_RS08370		Gene
gene-BZ22_RS08375	NZ_CP009792.1	1839792	1840187	+	Yersinia	72.2386	BZ22_RS08375		Gene
gene-BZ22_RS08380	NZ_CP009792.1	1840180	1841286	+	Yersinia	116.373	BZ22_RS08380		Gene
gene-NZ_CP009792.1_ORF.88265	NZ_CP009792.1	1841341	1841463	-	Yersinia	174.987	NZ_CP009792.1_ORF.88265	Yersinia_26791	MicroProt6K
gene-BZ22_RS08385	NZ_CP009792.1	1841537	1842292	-	Yersinia	43.6278	BZ22_RS08385		Gene
gene-BZ22_RS08390	NZ_CP009792.1	1842552	1843916	-	Yersinia	89.3523	BZ22_RS08390		Gene
gene-BZ22_RS08395	NZ_CP009792.1	1844069	1844914	-	Yersinia	52.7771	BZ22_RS08395		Gene
gene-BZ22_RS08400	NZ_CP009792.1	1845046	1845597	+	Yersinia	95.1324	BZ22_RS08400		Gene
gene-NZ_CP009792.1_ORF.26200	NZ_CP009792.1	1845857	1845964	+	Yersinia	942.401	NZ_CP009792.1_ORF.26200	Yersinia_35427	MicroProt6K
gene-BZ22_RS08405	NZ_CP009792.1	1846305	1846637	+	Yersinia	106.877	BZ22_RS08405		Gene
gene-BZ22_RS08410	NZ_CP009792.1	1846637	1847410	+	Yersinia	78.3494	BZ22_RS08410		Gene
gene-BZ22_RS08415	NZ_CP009792.1	1847438	1847887	+	Yersinia	141.312	BZ22_RS08415		Gene
gene-BZ22_RS08420	NZ_CP009792.1	1847977	1848366	-	Yersinia	304.11	BZ22_RS08420		Gene
gene-BZ22_RS08425	NZ_CP009792.1	1848490	1849314	-	Yersinia	1469.65	BZ22_RS08425		Gene
gene-BZ22_RS08430	NZ_CP009792.1	1849489	1852170	-	Yersinia	18.6262	BZ22_RS08430		Gene
gene-BZ22_RS08435	NZ_CP009792.1	1852230	1853021	-	Yersinia	382.078	BZ22_RS08435		Gene
gene-BZ22_RS08440	NZ_CP009792.1	1853456	1854181	+	Yersinia	3396.78	BZ22_RS08440		Gene
gene-BZ22_RS08445	NZ_CP009792.1	1854309	1855166	+	Yersinia	3365.73	BZ22_RS08445		Gene
gene-BZ22_RS08450	NZ_CP009792.1	1855375	1856100	+	Yersinia	339.757	BZ22_RS08450		Gene
gene-BZ22_RS08455	NZ_CP009792.1	1856236	1856793	+	Yersinia	990.604	BZ22_RS08455		Gene
gene-BZ22_RS08460	NZ_CP009792.1	1857007	1858203	+	Yersinia	81.3173	BZ22_RS08460		Gene
gene-BZ22_RS08465	NZ_CP009792.1	1858427	1859185	+	Yersinia	161.721	BZ22_RS08465		Gene
gene-BZ22_RS08470	NZ_CP009792.1	1859195	1860043	+	Yersinia	117.612	BZ22_RS08470		Gene
gene-BZ22_RS08475	NZ_CP009792.1	1860072	1861427	+	Yersinia	176.933	BZ22_RS08475		Gene
gene-BZ22_RS08480	NZ_CP009792.1	1861464	1863851	+	Yersinia	283.312	BZ22_RS08480		Gene
gene-BZ22_RS08485	NZ_CP009792.1	1864009	1864506	+	Yersinia	2806.78	BZ22_RS08485		Gene
gene-BZ22_RS08490	NZ_CP009792.1	1864510	1865532	+	Yersinia	361.275	BZ22_RS08490		Gene
gene-BZ22_RS08495	NZ_CP009792.1	1865690	1866220	+	Yersinia	370.448	BZ22_RS08495		Gene
gene-BZ22_RS08500	NZ_CP009792.1	1866224	1867012	+	Yersinia	194.091	BZ22_RS08500		Gene
gene-BZ22_RS08505	NZ_CP009792.1	1867016	1868200	+	Yersinia	124.129	BZ22_RS08505		Gene
gene-BZ22_RS08510	NZ_CP009792.1	1868197	1868793	+	Yersinia	100.076	BZ22_RS08510		Gene
gene-BZ22_RS08515	NZ_CP009792.1	1868956	1872438	+	Yersinia	53.1318	BZ22_RS08515		Gene
gene-BZ22_RS08520	NZ_CP009792.1	1872451	1873410	+	Yersinia	353.083	BZ22_RS08520		Gene
gene-BZ22_RS08525	NZ_CP009792.1	1873594	1873992	+	Yersinia	39.3337	BZ22_RS08525		Gene
gene-BZ22_RS08530	NZ_CP009792.1	1873994	1875376	+	Yersinia	25.2836	BZ22_RS08530		Gene
gene-BZ22_RS08535	NZ_CP009792.1	1875632	1875949	+	Yersinia	41.4144	BZ22_RS08535		Gene
gene-BZ22_RS08540	NZ_CP009792.1	1876214	1876474	-	Yersinia	387.032	BZ22_RS08540		Gene
gene-BZ22_RS08545	NZ_CP009792.1	1876461	1876661	-	Yersinia	364.292	BZ22_RS08545		SmallGene
gene-BZ22_RS08550	NZ_CP009792.1	1876903	1877451	+	Yersinia	61.8019	BZ22_RS08550		Gene
gene-BZ22_RS08555	NZ_CP009792.1	1877454	1877870	+	Yersinia	77.8006	BZ22_RS08555		Gene
gene-BZ22_RS08560	NZ_CP009792.1	1877955	1878638	+	Yersinia	83.3048	BZ22_RS08560		Gene
gene-BZ22_RS08565	NZ_CP009792.1	1878772	1880490	-	Yersinia	129.58	BZ22_RS08565		Gene
gene-BZ22_RS08570	NZ_CP009792.1	1880594	1881301	-	Yersinia	21.8267	BZ22_RS08570		Gene
gene-BZ22_RS08575	NZ_CP009792.1	1881298	1881705	-	Yersinia	44.6328	BZ22_RS08575		Gene
gene-BZ22_RS08580	NZ_CP009792.1	1881823	1882638	-	Yersinia	156.693	BZ22_RS08580		Gene
gene-BZ22_RS08585	NZ_CP009792.1	1882702	1883355	-	Yersinia	82.3394	BZ22_RS08585		Gene
gene-BZ22_RS08590	NZ_CP009792.1	1883348	1884379	-	Yersinia	104.344	BZ22_RS08590		Gene
gene-BZ22_RS08595	NZ_CP009792.1	1884566	1885132	+	Yersinia	130.297	BZ22_RS08595		Gene
gene-NZ_CP009792.1_ORF.88086	NZ_CP009792.1	1885153	1885245	-	Yersinia	578.139	NZ_CP009792.1_ORF.88086	Yersinia_51501	MicroProt6K
gene-NZ_CP009792.1_ORF.107580	NZ_CP009792.1	1885386	1885568	-	Yersinia	219.301	NZ_CP009792.1_ORF.107580	Yersinia_7023	MicroProt6K
gene-BZ22_RS08630	NZ_CP009792.1	1891279	1892082	+	Yersinia	41.3949	BZ22_RS08630		Gene
gene-BZ22_RS23915	NZ_CP009792.1	1892364	1892540	+	Yersinia	5.16054	BZ22_RS23915		SmallGene
gene-NZ_CP009792.1_ORF.88052	NZ_CP009792.1	1892779	1892877	-	Yersinia	14.6784	NZ_CP009792.1_ORF.88052	Yersinia_42326	MicroProt6K
gene-BZ22_RS08640	NZ_CP009792.1	1892963	1893724	+	Yersinia	125.875	BZ22_RS08640		Gene
gene-BZ22_RS08645	NZ_CP009792.1	1893767	1895146	-	Yersinia	128.54	BZ22_RS08645		Gene
gene-BZ22_RS08650	NZ_CP009792.1	1895218	1895973	-	Yersinia	16.311	BZ22_RS08650		Gene
gene-BZ22_RS08655	NZ_CP009792.1	1896018	1896737	+	Yersinia	32.0733	BZ22_RS08655		Gene
gene-BZ22_RS08660	NZ_CP009792.1	1896792	1897256	-	Yersinia	94.288	BZ22_RS08660		Gene
gene-BZ22_RS08665	NZ_CP009792.1	1897326	1898090	+	Yersinia	45.6979	BZ22_RS08665		Gene
gene-BZ22_RS08675	NZ_CP009792.1	1898336	1899820	-	Yersinia	10.8984	BZ22_RS08675		Gene
gene-BZ22_RS08680	NZ_CP009792.1	1900141	1901091	+	Yersinia	18.8341	BZ22_RS08680		Gene
gene-NZ_CP009792.1_ORF.7588	NZ_CP009792.1	1901161	1901280	+	Yersinia	1.10717	NZ_CP009792.1_ORF.7588	Yersinia_26791	MicroProt6K
gene-BZ22_RS08685	NZ_CP009792.1	1901321	1902325	-	Yersinia	34.3801	BZ22_RS08685		Gene
gene-BZ22_RS08690	NZ_CP009792.1	1902373	1903539	-	Yersinia	25.9502	BZ22_RS08690		Gene
gene-BZ22_RS08695	NZ_CP009792.1	1903532	1904731	-	Yersinia	300.555	BZ22_RS08695		Gene
gene-BZ22_RS08700	NZ_CP009792.1	1905407	1906378	-	Yersinia	103.994	BZ22_RS08700		Gene
gene-BZ22_RS08705	NZ_CP009792.1	1906485	1908635	-	Yersinia	72.6918	BZ22_RS08705		Gene
gene-BZ22_RS08710	NZ_CP009792.1	1908617	1909021	-	Yersinia	31.8414	BZ22_RS08710		Gene
gene-BZ22_RS08715	NZ_CP009792.1	1909035	1909271	-	Yersinia	231.455	BZ22_RS08715		Gene
gene-NZ_CP009792.1_ORF.7633	NZ_CP009792.1	1909444	1909515	+	Yersinia	13.4936	NZ_CP009792.1_ORF.7633	Yersinia_82126	MicroProt6K
gene-BZ22_RS08720	NZ_CP009792.1	1909810	1910175	+	Yersinia	50.2537	BZ22_RS08720		Gene
gene-BZ22_RS08725	NZ_CP009792.1	1910654	1910989	+	Yersinia	15.0506	BZ22_RS08725		Gene
gene-BZ22_RS08730	NZ_CP009792.1	1911087	1911536	-	Yersinia	38.2158	BZ22_RS08730		Gene
gene-BZ22_RS08735	NZ_CP009792.1	1911701	1912039	-	Yersinia	176.118	BZ22_RS08735		Gene
gene-BZ22_RS08740	NZ_CP009792.1	1912547	1912759	+	Yersinia	369.304	BZ22_RS08740		Gene
gene-NZ_CP009792.1_ORF.87968	NZ_CP009792.1	1913428	1913499	-	Yersinia	2.99858	NZ_CP009792.1_ORF.87968	Yersinia_81353	MicroProt6K
gene-BZ22_RS08745	NZ_CP009792.1	1913541	1915118	+	Yersinia	5.07804	BZ22_RS08745		Gene
gene-BZ22_RS08750	NZ_CP009792.1	1915118	1916086	+	Yersinia	3.96764	BZ22_RS08750		Gene
gene-BZ22_RS08755	NZ_CP009792.1	1916083	1916889	+	Yersinia	4.47601	BZ22_RS08755		Gene
gene-BZ22_RS08760	NZ_CP009792.1	1916889	1917695	+	Yersinia	4.73325	BZ22_RS08760		Gene
gene-BZ22_RS08765	NZ_CP009792.1	1917688	1918353	+	Yersinia	3.27912	BZ22_RS08765		Gene
gene-BZ22_RS08770	NZ_CP009792.1	1919552	1919854	+	Yersinia	23.2122	BZ22_RS08770		Gene
gene-BZ22_RS08775	NZ_CP009792.1	1919907	1920341	+	Yersinia	10.4036	BZ22_RS08775		Gene
gene-BZ22_RS08780	NZ_CP009792.1	1920431	1922149	+	Yersinia	2.67131	BZ22_RS08780		Gene
gene-BZ22_RS08785	NZ_CP009792.1	1922445	1923140	+	Yersinia	1.86119	BZ22_RS08785		Gene
gene-BZ22_RS08790	NZ_CP009792.1	1923162	1923848	+	Yersinia	1.16035	BZ22_RS08790		Gene
gene-BZ22_RS08795	NZ_CP009792.1	1923975	1924637	+	Yersinia	5.79886	BZ22_RS08795		Gene
gene-BZ22_RS08800	NZ_CP009792.1	1924634	1925599	+	Yersinia	6.44703	BZ22_RS08800		Gene
gene-BZ22_RS08805	NZ_CP009792.1	1925791	1926783	+	Yersinia	6.94908	BZ22_RS08805		Gene
gene-BZ22_RS08810	NZ_CP009792.1	1926932	1927990	+	Yersinia	3.21487	BZ22_RS08810		Gene
gene-BZ22_RS08815	NZ_CP009792.1	1928155	1928484	-	Yersinia	388.34	BZ22_RS08815		Gene
gene-BZ22_RS08825	NZ_CP009792.1	1929099	1930274	+	Yersinia	8.21904	BZ22_RS08825		Gene
gene-BZ22_RS08830	NZ_CP009792.1	1930372	1930776	-	Yersinia	5.00277	BZ22_RS08830		Gene
gene-BZ22_RS08835	NZ_CP009792.1	1930792	1931172	-	Yersinia	4.31535	BZ22_RS08835		Gene
gene-BZ22_RS08840	NZ_CP009792.1	1931261	1931440	-	Yersinia	4.01349	BZ22_RS08840		SmallGene
gene-BZ22_RS08845	NZ_CP009792.1	1932213	1932530	+	Yersinia	11.5417	BZ22_RS08845		Gene
gene-BZ22_RS08850	NZ_CP009792.1	1932541	1933902	+	Yersinia	18.3817	BZ22_RS08850		Gene
gene-BZ22_RS08855	NZ_CP009792.1	1934069	1934416	+	Yersinia	25.2215	BZ22_RS08855		Gene
gene-BZ22_RS08860	NZ_CP009792.1	1934465	1935295	+	Yersinia	15.1986	BZ22_RS08860		Gene
gene-BZ22_RS08865	NZ_CP009792.1	1935347	1936108	+	Yersinia	9.88389	BZ22_RS08865		Gene
gene-NZ_CP009792.1_ORF.68509	NZ_CP009792.1	1936118	1936291	-	Yersinia	7.96971	NZ_CP009792.1_ORF.68509	Yersinia_8495	MicroProt6K
gene-BZ22_RS08875	NZ_CP009792.1	1936404	1936772	-	Yersinia	90.1488	BZ22_RS08875		Gene
gene-BZ22_RS08885	NZ_CP009792.1	1937267	1937794	+	Yersinia	168.45	BZ22_RS08885		Gene
gene-BZ22_RS08890	NZ_CP009792.1	1937867	1939510	+	Yersinia	49.4792	BZ22_RS08890		Gene
gene-BZ22_RS08900	NZ_CP009792.1	1939884	1940126	+	Yersinia	10.0465	BZ22_RS08900		Gene
gene-BZ22_RS08905	NZ_CP009792.1	1940254	1940682	-	Yersinia	17.3624	BZ22_RS08905		Gene
gene-BZ22_RS08910	NZ_CP009792.1	1940777	1941460	-	Yersinia	17.9672	BZ22_RS08910		Gene
gene-NZ_CP009792.1_ORF.107359	NZ_CP009792.1	1941498	1941593	-	Yersinia	8.90926	NZ_CP009792.1_ORF.107359	Yersinia_48748	MicroProt6K
gene-NZ_CP009792.1_ORF.68485	NZ_CP009792.1	1941548	1941622	-	Yersinia	1.99291	NZ_CP009792.1_ORF.68485	Yersinia_77048	MicroProt6K
gene-NZ_CP009792.1_ORF.107356	NZ_CP009792.1	1941897	1941992	-	Yersinia	1.03797	NZ_CP009792.1_ORF.107356	Yersinia_48748	MicroProt6K
gene-NZ_CP009792.1_ORF.68482	NZ_CP009792.1	1941947	1942021	-	Yersinia	2.76792	NZ_CP009792.1_ORF.68482	Yersinia_77048	MicroProt6K
gene-BZ22_RS08915	NZ_CP009792.1	1942089	1944815	-	Yersinia	3.18205	BZ22_RS08915		Gene
gene-BZ22_RS08920	NZ_CP009792.1	1944825	1945427	-	Yersinia	4.4755	BZ22_RS08920		Gene
gene-BZ22_RS08925	NZ_CP009792.1	1945639	1947705	-	Yersinia	1.86403	BZ22_RS08925		Gene
gene-BZ22_RS08930	NZ_CP009792.1	1947799	1949487	-	Yersinia	2.00097	BZ22_RS08930		Gene
gene-BZ22_RS08940	NZ_CP009792.1	1949574	1949816	-	Yersinia	2.187	BZ22_RS08940		Gene
gene-BZ22_RS08945	NZ_CP009792.1	1949982	1950188	+	Yersinia	44.0461	BZ22_RS08945		SmallGene
gene-BZ22_RS08950	NZ_CP009792.1	1950551	1951033	+	Yersinia	18.3611	BZ22_RS08950		Gene
gene-BZ22_RS08955	NZ_CP009792.1	1951163	1952626	+	Yersinia	10.3854	BZ22_RS08955		Gene
gene-BZ22_RS08960	NZ_CP009792.1	1952617	1953654	+	Yersinia	10.7997	BZ22_RS08960		Gene
gene-BZ22_RS08965	NZ_CP009792.1	1953780	1954523	+	Yersinia	25.6368	BZ22_RS08965		Gene
gene-BZ22_RS23635	NZ_CP009792.1	1954608	1954763	-	Yersinia	25.2839	BZ22_RS23635		SmallGene
gene-BZ22_RS08970	NZ_CP009792.1	1955143	1955799	+	Yersinia	30.0048	BZ22_RS08970		Gene
gene-BZ22_RS08975	NZ_CP009792.1	1955793	1956743	+	Yersinia	24.4398	BZ22_RS08975		Gene
gene-BZ22_RS08980	NZ_CP009792.1	1956740	1957477	+	Yersinia	28.8382	BZ22_RS08980		Gene
gene-BZ22_RS08985	NZ_CP009792.1	1957562	1958293	+	Yersinia	24.4349	BZ22_RS08985		Gene
gene-BZ22_RS08990	NZ_CP009792.1	1958290	1959309	+	Yersinia	24.6915	BZ22_RS08990		Gene
gene-BZ22_RS08995	NZ_CP009792.1	1959319	1959966	+	Yersinia	34.0608	BZ22_RS08995		Gene
gene-BZ22_RS09000	NZ_CP009792.1	1960057	1960743	-	Yersinia	80.8742	BZ22_RS09000		Gene
gene-BZ22_RS09005	NZ_CP009792.1	1961095	1961478	+	Yersinia	518.272	BZ22_RS09005		Gene
gene-BZ22_RS09010	NZ_CP009792.1	1961657	1962619	+	Yersinia	11.796	BZ22_RS09010		Gene
gene-BZ22_RS09020	NZ_CP009792.1	1962697	1963353	+	Yersinia	15.1414	BZ22_RS09020		Gene
gene-BZ22_RS09025	NZ_CP009792.1	1963484	1964809	-	Yersinia	206.542	BZ22_RS09025		Gene
gene-BZ22_RS09030	NZ_CP009792.1	1965061	1965807	+	Yersinia	123.256	BZ22_RS09030		Gene
gene-BZ22_RS09035	NZ_CP009792.1	1966090	1967691	-	Yersinia	110.333	BZ22_RS09035		Gene
gene-BZ22_RS09040	NZ_CP009792.1	1967915	1968490	+	Yersinia	327.552	BZ22_RS09040		Gene
gene-BZ22_RS09045	NZ_CP009792.1	1968516	1969172	+	Yersinia	637.242	BZ22_RS09045		Gene
gene-BZ22_RS09050	NZ_CP009792.1	1969172	1970128	+	Yersinia	111.194	BZ22_RS09050		Gene
gene-BZ22_RS09055	NZ_CP009792.1	1970125	1970580	+	Yersinia	21.3786	BZ22_RS09055		Gene
gene-BZ22_RS09060	NZ_CP009792.1	1970601	1971455	-	Yersinia	32.6227	BZ22_RS09060		Gene
gene-BZ22_RS09065	NZ_CP009792.1	1971955	1973754	+	Yersinia	209.966	BZ22_RS09065		Gene
gene-BZ22_RS09070	NZ_CP009792.1	1973764	1974762	+	Yersinia	184.03	BZ22_RS09070		Gene
gene-BZ22_RS09075	NZ_CP009792.1	1975114	1975794	+	Yersinia	236.834	BZ22_RS09075		Gene
gene-BZ22_RS09080	NZ_CP009792.1	1975791	1976702	+	Yersinia	219.995	BZ22_RS09080		Gene
gene-BZ22_RS09085	NZ_CP009792.1	1976712	1977437	+	Yersinia	46.4714	BZ22_RS09085		Gene
gene-BZ22_RS09090	NZ_CP009792.1	1977596	1978327	+	Yersinia	85.9078	BZ22_RS09090		Gene
gene-BZ22_RS09095	NZ_CP009792.1	1978327	1978707	+	Yersinia	93.1941	BZ22_RS09095		Gene
gene-BZ22_RS09100	NZ_CP009792.1	1978812	1979072	-	Yersinia	229.006	BZ22_RS09100		Gene
gene-BZ22_RS09105	NZ_CP009792.1	1979287	1980687	+	Yersinia	54.0664	BZ22_RS09105		Gene
gene-BZ22_RS09115	NZ_CP009792.1	1980896	1982200	-	Yersinia	2.59612	BZ22_RS09115		Gene
gene-BZ22_RS09120	NZ_CP009792.1	1982334	1983071	-	Yersinia	9.42895	BZ22_RS09120		Gene
gene-BZ22_RS09125	NZ_CP009792.1	1983136	1983318	-	Yersinia	13.159	BZ22_RS09125		SmallGene
gene-BZ22_RS22840	NZ_CP009792.1	1983445	1983756	+	Yersinia	265.534	BZ22_RS22840		Gene
gene-BZ22_RS22090	NZ_CP009792.1	1983759	1983896	-	Yersinia	34.238	BZ22_RS22090		SmallGene
gene-BZ22_RS09135	NZ_CP009792.1	1983893	1984162	-	Yersinia	62.9857	BZ22_RS09135		Gene
gene-BZ22_RS09140	NZ_CP009792.1	1984146	1984376	-	Yersinia	14.7383	BZ22_RS09140		Gene
gene-BZ22_RS09145	NZ_CP009792.1	1984381	1986462	-	Yersinia	7.61379	BZ22_RS09145		Gene
gene-BZ22_RS09150	NZ_CP009792.1	1986559	1987338	-	Yersinia	10.5607	BZ22_RS09150		Gene
gene-BZ22_RS09155	NZ_CP009792.1	1987396	1987773	-	Yersinia	3.88827	BZ22_RS09155		Gene
gene-BZ22_RS09160	NZ_CP009792.1	1987826	1988374	-	Yersinia	1.27052	BZ22_RS09160		Gene
gene-BZ22_RS09165	NZ_CP009792.1	1988387	1989697	-	Yersinia	6.82164	BZ22_RS09165		Gene
gene-BZ22_RS09170	NZ_CP009792.1	1989700	1990434	-	Yersinia	2.31602	BZ22_RS09170		Gene
gene-NZ_CP009792.1_ORF.68290	NZ_CP009792.1	1990442	1990576	-	Yersinia	4.24415	NZ_CP009792.1_ORF.68290	Yersinia_20399	MicroProt6K
gene-BZ22_RS09175	NZ_CP009792.1	1990893	1991522	-	Yersinia	98.6831	BZ22_RS09175		Gene
gene-BZ22_RS09180	NZ_CP009792.1	1991668	1991883	+	Yersinia	1.99906	BZ22_RS09180		Gene
gene-BZ22_RS09185	NZ_CP009792.1	1991887	1994064	+	Yersinia	4.62465	BZ22_RS09185		Gene
gene-BZ22_RS09190	NZ_CP009792.1	1994343	1994555	+	Yersinia	67.1319	BZ22_RS09190		Gene
gene-BZ22_RS09195	NZ_CP009792.1	1994649	1995062	+	Yersinia	28.7423	BZ22_RS09195		Gene
gene-BZ22_RS09200	NZ_CP009792.1	1995434	1995814	+	Yersinia	14.755	BZ22_RS09200		Gene
gene-BZ22_RS09205	NZ_CP009792.1	1996077	1996508	-	Yersinia	262.645	BZ22_RS09205		Gene
gene-BZ22_RS09210	NZ_CP009792.1	1996713	1997045	+	Yersinia	1.89516	BZ22_RS09210		Gene
gene-BZ22_RS09215	NZ_CP009792.1	1997032	1997427	+	Yersinia	3.04052	BZ22_RS09215		Gene
gene-BZ22_RS22845	NZ_CP009792.1	1997424	1997801	+	Yersinia	5.73356	BZ22_RS22845		Gene
gene-BZ22_RS09225	NZ_CP009792.1	1998021	1998572	+	Yersinia	7.38615	BZ22_RS09225		Gene
gene-BZ22_RS09230	NZ_CP009792.1	1998596	1998955	-	Yersinia	192.302	BZ22_RS09230		Gene
gene-BZ22_RS09235	NZ_CP009792.1	1999007	1999267	-	Yersinia	250.195	BZ22_RS09235		Gene
gene-BZ22_RS09240	NZ_CP009792.1	1999411	2001015	+	Yersinia	1.94531	BZ22_RS09240		Gene
gene-BZ22_RS09245	NZ_CP009792.1	2001265	2002806	+	Yersinia	1.52397	BZ22_RS09245		Gene
gene-BZ22_RS09255	NZ_CP009792.1	2003637	2004785	+	Yersinia	1.19245	BZ22_RS09255		Gene
gene-BZ22_RS21505	NZ_CP009792.1	2004785	2005276	+	Yersinia	2.14345	BZ22_RS21505		Gene
gene-BZ22_RS09270	NZ_CP009792.1	2005290	2006423	+	Yersinia	2.58486	BZ22_RS09270		Gene
gene-BZ22_RS09280	NZ_CP009792.1	2006860	2007291	+	Yersinia	2.0375	BZ22_RS09280		Gene
gene-BZ22_RS09285	NZ_CP009792.1	2007291	2007788	+	Yersinia	1.36729	BZ22_RS09285		Gene
gene-BZ22_RS09290	NZ_CP009792.1	2007788	2008171	+	Yersinia	1.6867	BZ22_RS09290		Gene
gene-BZ22_RS09295	NZ_CP009792.1	2008161	2008700	+	Yersinia	1.7684	BZ22_RS09295		Gene
gene-BZ22_RS09300	NZ_CP009792.1	2008713	2010227	+	Yersinia	2.59253	BZ22_RS09300		Gene
gene-BZ22_RS09305	NZ_CP009792.1	2010239	2010679	+	Yersinia	4.97097	BZ22_RS09305		Gene
gene-BZ22_RS09310	NZ_CP009792.1	2010679	2011134	+	Yersinia	2.9136	BZ22_RS09310		Gene
gene-BZ22_RS09315	NZ_CP009792.1	2011220	2012791	+	Yersinia	1.11457	BZ22_RS09315		Gene
gene-BZ22_RS09320	NZ_CP009792.1	2012791	2013300	+	Yersinia	1.28627	BZ22_RS09320		Gene
gene-BZ22_RS09330	NZ_CP009792.1	2013608	2014447	+	Yersinia	2.87666	BZ22_RS09330		Gene
gene-BZ22_RS09335	NZ_CP009792.1	2014429	2015106	+	Yersinia	2.1433	BZ22_RS09335		Gene
gene-BZ22_RS09360	NZ_CP009792.1	2018740	2020521	+	Yersinia	2.32058	BZ22_RS09360		Gene
gene-BZ22_RS09365	NZ_CP009792.1	2020553	2020831	-	Yersinia	14.792	BZ22_RS09365		Gene
gene-BZ22_RS09370	NZ_CP009792.1	2020812	2021330	-	Yersinia	66.3982	BZ22_RS09370		Gene
gene-BZ22_RS09375	NZ_CP009792.1	2021778	2022617	-	Yersinia	23.6064	BZ22_RS09375		Gene
gene-BZ22_RS09380	NZ_CP009792.1	2022825	2023712	+	Yersinia	11.5206	BZ22_RS09380		Gene
gene-BZ22_RS09385	NZ_CP009792.1	2023939	2024634	+	Yersinia	12.9567	BZ22_RS09385		Gene
gene-BZ22_RS09390	NZ_CP009792.1	2024705	2025307	+	Yersinia	18.8935	BZ22_RS09390		Gene
gene-BZ22_RS09395	NZ_CP009792.1	2025434	2026894	-	Yersinia	19.0515	BZ22_RS09395		Gene
gene-NZ_CP009792.1_ORF.46103	NZ_CP009792.1	2026923	2027060	+	Yersinia	3.67051	NZ_CP009792.1_ORF.46103	Yersinia_18908	MicroProt6K
gene-BZ22_RS09400	NZ_CP009792.1	2027210	2031100	+	Yersinia	6.14407	BZ22_RS09400		Gene
gene-BZ22_RS23175	NZ_CP009792.1	2031097	2031204	-	Yersinia	15.5311	BZ22_RS23175		SmallGene
gene-BZ22_RS09405	NZ_CP009792.1	2031517	2031966	-	Yersinia	9.33713	BZ22_RS09405		Gene
gene-NZ_CP009792.1_ORF.68106	NZ_CP009792.1	2032043	2032120	-	Yersinia	6.81335	NZ_CP009792.1_ORF.68106	Yersinia_68165	MicroProt6K
gene-NZ_CP009792.1_ORF.26989	NZ_CP009792.1	2032313	2032387	+	Yersinia	2.54649	NZ_CP009792.1_ORF.26989	Yersinia_77022	MicroProt6K
gene-BZ22_RS09410	NZ_CP009792.1	2032418	2032978	-	Yersinia	4.70695	BZ22_RS09410		Gene
gene-BZ22_RS09415	NZ_CP009792.1	2034173	2035609	+	Yersinia	33.1458	BZ22_RS09415		Gene
gene-BZ22_RS09420	NZ_CP009792.1	2035685	2036680	+	Yersinia	93.4258	BZ22_RS09420		Gene
gene-BZ22_RS09425	NZ_CP009792.1	2036643	2037980	+	Yersinia	32.0049	BZ22_RS09425		Gene
gene-BZ22_RS09430	NZ_CP009792.1	2038140	2039762	+	Yersinia	21.1099	BZ22_RS09430		Gene
gene-BZ22_RS09435	NZ_CP009792.1	2039777	2040115	+	Yersinia	116.816	BZ22_RS09435		Gene
gene-BZ22_RS09440	NZ_CP009792.1	2040343	2041242	-	Yersinia	7.57489	BZ22_RS09440		Gene
gene-BZ22_RS09445	NZ_CP009792.1	2041706	2042896	-	Yersinia	11.1693	BZ22_RS09445		Gene
gene-BZ22_RS09450	NZ_CP009792.1	2043437	2044690	+	Yersinia	229.016	BZ22_RS09450		Gene
gene-BZ22_RS09455	NZ_CP009792.1	2044842	2045024	+	Yersinia	11.9792	BZ22_RS09455		SmallGene
gene-BZ22_RS09460	NZ_CP009792.1	2045133	2045681	+	Yersinia	4524.38	BZ22_RS09460		Gene
gene-BZ22_RS09470	NZ_CP009792.1	2046195	2047352	+	Yersinia	48.2666	BZ22_RS09470		Gene
gene-BZ22_RS09475	NZ_CP009792.1	2047349	2048710	-	Yersinia	19.3694	BZ22_RS09475		Gene
gene-BZ22_RS09480	NZ_CP009792.1	2048852	2049526	+	Yersinia	40.8054	BZ22_RS09480		Gene
gene-BZ22_RS09485	NZ_CP009792.1	2049517	2050539	+	Yersinia	10.4223	BZ22_RS09485		Gene
gene-BZ22_RS09490	NZ_CP009792.1	2050638	2051441	-	Yersinia	320.707	BZ22_RS09490		Gene
gene-BZ22_RS09495	NZ_CP009792.1	2051560	2052333	+	Yersinia	349.778	BZ22_RS09495		Gene
gene-BZ22_RS09500	NZ_CP009792.1	2052489	2052983	+	Yersinia	1741.93	BZ22_RS09500		Gene
gene-BZ22_RS09505	NZ_CP009792.1	2053037	2054266	+	Yersinia	898.124	BZ22_RS09505		Gene
gene-BZ22_RS09510	NZ_CP009792.1	2054297	2054683	+	Yersinia	497.926	BZ22_RS09510		Gene
gene-BZ22_RS09515	NZ_CP009792.1	2054953	2055276	+	Yersinia	251.061	BZ22_RS09515		Gene
gene-BZ22_RS09520	NZ_CP009792.1	2055387	2055911	+	Yersinia	255.535	BZ22_RS09520		Gene
gene-BZ22_RS09525	NZ_CP009792.1	2056154	2058070	+	Yersinia	39.418	BZ22_RS09525		Gene
gene-BZ22_RS09530	NZ_CP009792.1	2058073	2058408	+	Yersinia	152.483	BZ22_RS09530		Gene
gene-BZ22_RS09535	NZ_CP009792.1	2058438	2058638	+	Yersinia	145.626	BZ22_RS09535		SmallGene
gene-BZ22_RS09540	NZ_CP009792.1	2058778	2060076	+	Yersinia	24.8538	BZ22_RS09540		Gene
gene-BZ22_RS09545	NZ_CP009792.1	2060155	2061072	+	Yersinia	27.833	BZ22_RS09545		Gene
gene-BZ22_RS23180	NZ_CP009792.1	2061206	2061331	+	Yersinia	27.3497	BZ22_RS23180		SmallGene
gene-NZ_CP009792.1_ORF.8221	NZ_CP009792.1	2064220	2064360	+	Yersinia	4.06355	NZ_CP009792.1_ORF.8221	Yersinia_18134	MicroProt6K
gene-NZ_CP009792.1_ORF.67977	NZ_CP009792.1	2064812	2064904	-	Yersinia	23.0363	NZ_CP009792.1_ORF.67977	Yersinia_51823	MicroProt6K
gene-BZ22_RS09565	NZ_CP009792.1	2065155	2067575	+	Yersinia	16.1891	BZ22_RS09565		Gene
gene-BZ22_RS09570	NZ_CP009792.1	2067902	2068330	+	Yersinia	2299.66	BZ22_RS09570		Gene
gene-BZ22_RS09575	NZ_CP009792.1	2068592	2069788	+	Yersinia	87.1653	BZ22_RS09575		Gene
gene-BZ22_RS09580	NZ_CP009792.1	2069942	2070691	+	Yersinia	85.9385	BZ22_RS09580		Gene
gene-BZ22_RS09585	NZ_CP009792.1	2070681	2071787	+	Yersinia	108.819	BZ22_RS09585		Gene
gene-BZ22_RS09590	NZ_CP009792.1	2071891	2073018	+	Yersinia	199.011	BZ22_RS09590		Gene
gene-BZ22_RS09595	NZ_CP009792.1	2073227	2074501	+	Yersinia	196.913	BZ22_RS09595		Gene
gene-BZ22_RS09600	NZ_CP009792.1	2074515	2075150	+	Yersinia	237.075	BZ22_RS09600		Gene
gene-BZ22_RS09605	NZ_CP009792.1	2075162	2076343	+	Yersinia	275.12	BZ22_RS09605		Gene
gene-BZ22_RS09610	NZ_CP009792.1	2076491	2077978	+	Yersinia	217.6	BZ22_RS09610		Gene
gene-BZ22_RS09615	NZ_CP009792.1	2078347	2079303	+	Yersinia	16.0002	BZ22_RS09615		Gene
gene-BZ22_RS09620	NZ_CP009792.1	2079352	2079576	+	Yersinia	28.4543	BZ22_RS09620		Gene
gene-BZ22_RS09625	NZ_CP009792.1	2079660	2081039	-	Yersinia	101.053	BZ22_RS09625		Gene
gene-BZ22_RS09630	NZ_CP009792.1	2081209	2082672	+	Yersinia	42.1655	BZ22_RS09630		Gene
gene-BZ22_RS09640	NZ_CP009792.1	2082852	2084429	+	Yersinia	63.6991	BZ22_RS09640		Gene
gene-BZ22_RS09645	NZ_CP009792.1	2084713	2085192	-	Yersinia	18.7181	BZ22_RS09645		Gene
gene-BZ22_RS09650	NZ_CP009792.1	2085216	2085614	-	Yersinia	1.64411	BZ22_RS09650		Gene
gene-BZ22_RS09655	NZ_CP009792.1	2085678	2086073	-	Yersinia	1.67753	BZ22_RS09655		Gene
gene-BZ22_RS09660	NZ_CP009792.1	2086135	2086530	-	Yersinia	2.51629	BZ22_RS09660		Gene
gene-BZ22_RS09665	NZ_CP009792.1	2086594	2086989	-	Yersinia	7.21338	BZ22_RS09665		Gene
gene-BZ22_RS09670	NZ_CP009792.1	2086986	2087621	-	Yersinia	21.1903	BZ22_RS09670		Gene
gene-BZ22_RS09690	NZ_CP009792.1	2090901	2096843	-	Yersinia	2.97052	BZ22_RS09690		Gene
gene-BZ22_RS09695	NZ_CP009792.1	2097923	2098396	-	Yersinia	5.76359	BZ22_RS09695		Gene
gene-BZ22_RS09710	NZ_CP009792.1	2099816	2100616	+	Yersinia	3.09966	BZ22_RS09710		Gene
gene-BZ22_RS09715	NZ_CP009792.1	2100644	2101564	-	Yersinia	83.8311	BZ22_RS09715		Gene
gene-BZ22_RS09720	NZ_CP009792.1	2101795	2102304	+	Yersinia	10.5344	BZ22_RS09720		Gene
gene-BZ22_RS09725	NZ_CP009792.1	2102591	2103481	-	Yersinia	11.9105	BZ22_RS09725		Gene
gene-BZ22_RS09730	NZ_CP009792.1	2104118	2105512	-	Yersinia	27.2983	BZ22_RS09730		Gene
gene-BZ22_RS09735	NZ_CP009792.1	2105810	2106148	-	Yersinia	100.919	BZ22_RS09735		Gene
gene-BZ22_RS09740	NZ_CP009792.1	2106285	2107004	-	Yersinia	27.1372	BZ22_RS09740		Gene
gene-BZ22_RS09745	NZ_CP009792.1	2107014	2108396	-	Yersinia	4.94744	BZ22_RS09745		Gene
gene-BZ22_RS09750	NZ_CP009792.1	2108430	2109827	-	Yersinia	6.93169	BZ22_RS09750		Gene
gene-BZ22_RS09755	NZ_CP009792.1	2109861	2112935	-	Yersinia	3.81298	BZ22_RS09755		Gene
gene-BZ22_RS09760	NZ_CP009792.1	2112932	2116090	-	Yersinia	3.8772	BZ22_RS09760		Gene
gene-BZ22_RS09765	NZ_CP009792.1	2116090	2117424	-	Yersinia	9.85879	BZ22_RS09765		Gene
gene-BZ22_RS09770	NZ_CP009792.1	2117812	2118897	-	Yersinia	9.22132	BZ22_RS09770		Gene
gene-NZ_CP009792.1_ORF.8460	NZ_CP009792.1	2119096	2119221	+	Yersinia	1.12035	NZ_CP009792.1_ORF.8460	Yersinia_24591	MicroProt6K
gene-BZ22_RS09775	NZ_CP009792.1	2119280	2120785	-	Yersinia	3.18146	BZ22_RS09775		Gene
gene-BZ22_RS09780	NZ_CP009792.1	2120967	2122256	+	Yersinia	2.62631	BZ22_RS09780		Gene
gene-BZ22_RS09785	NZ_CP009792.1	2122309	2123337	+	Yersinia	4.6159	BZ22_RS09785		Gene
gene-BZ22_RS09790	NZ_CP009792.1	2123384	2124649	+	Yersinia	2.28911	BZ22_RS09790		Gene
gene-BZ22_RS23640	NZ_CP009792.1	2125631	2125771	+	Yersinia	3.29795	BZ22_RS23640		SmallGene
gene-BZ22_RS09800	NZ_CP009792.1	2125830	2127182	-	Yersinia	25.3102	BZ22_RS09800		Gene
gene-BZ22_RS09805	NZ_CP009792.1	2127322	2128797	-	Yersinia	20.3319	BZ22_RS09805		Gene
gene-BZ22_RS09810	NZ_CP009792.1	2128849	2129037	-	Yersinia	96.7456	BZ22_RS09810		SmallGene
gene-BZ22_RS09815	NZ_CP009792.1	2129226	2130785	-	Yersinia	128.746	BZ22_RS09815		Gene
gene-BZ22_RS09820	NZ_CP009792.1	2130796	2132859	-	Yersinia	113.396	BZ22_RS09820		Gene
gene-BZ22_RS09825	NZ_CP009792.1	2133130	2135361	+	Yersinia	12.3701	BZ22_RS09825		Gene
gene-BZ22_RS09830	NZ_CP009792.1	2135361	2137073	+	Yersinia	5.86548	BZ22_RS09830		Gene
gene-BZ22_RS09835	NZ_CP009792.1	2137101	2137913	+	Yersinia	12.9817	BZ22_RS09835		Gene
gene-BZ22_RS22140	NZ_CP009792.1	2138127	2139320	+	Yersinia	6.16176	BZ22_RS22140		Gene
gene-BZ22_RS09845	NZ_CP009792.1	2139414	2139959	-	Yersinia	250.543	BZ22_RS09845		Gene
gene-BZ22_RS09850	NZ_CP009792.1	2140187	2140825	-	Yersinia	13.4238	BZ22_RS09850		Gene
gene-BZ22_RS09855	NZ_CP009792.1	2140940	2141983	-	Yersinia	30.5188	BZ22_RS09855		Gene
gene-NZ_CP009792.1_ORF.106599	NZ_CP009792.1	2142114	2142308	-	Yersinia	12.6899	NZ_CP009792.1_ORF.106599	Yersinia_5482	MicroProt6K
gene-BZ22_RS09860	NZ_CP009792.1	2142418	2143044	+	Yersinia	115.604	BZ22_RS09860		Gene
gene-BZ22_RS09865	NZ_CP009792.1	2143171	2144457	+	Yersinia	20.7691	BZ22_RS09865		Gene
gene-BZ22_RS09870	NZ_CP009792.1	2144716	2145423	+	Yersinia	67.4975	BZ22_RS09870		Gene
gene-NZ_CP009792.1_ORF.106585	NZ_CP009792.1	2145492	2145581	-	Yersinia	26.9411	NZ_CP009792.1_ORF.106585	Yersinia_55728	MicroProt6K
gene-BZ22_RS09875	NZ_CP009792.1	2145636	2145992	-	Yersinia	161.703	BZ22_RS09875		Gene
gene-BZ22_RS09880	NZ_CP009792.1	2146099	2147583	-	Yersinia	24.2627	BZ22_RS09880		Gene
gene-BZ22_RS09885	NZ_CP009792.1	2147914	2148978	+	Yersinia	17.8707	BZ22_RS09885		Gene
gene-BZ22_RS09895	NZ_CP009792.1	2149584	2150279	+	Yersinia	24.792	BZ22_RS09895		Gene
gene-BZ22_RS09905	NZ_CP009792.1	2150946	2151416	-	Yersinia	732.354	BZ22_RS09905		Gene
gene-BZ22_RS09910	NZ_CP009792.1	2151419	2151988	-	Yersinia	355.999	BZ22_RS09910		Gene
gene-BZ22_RS09915	NZ_CP009792.1	2152153	2153034	+	Yersinia	314.593	BZ22_RS09915		Gene
gene-BZ22_RS09920	NZ_CP009792.1	2153052	2154110	+	Yersinia	313.763	BZ22_RS09920		Gene
gene-BZ22_RS09925	NZ_CP009792.1	2154181	2154894	+	Yersinia	143.176	BZ22_RS09925		Gene
gene-BZ22_RS09930	NZ_CP009792.1	2155113	2155982	+	Yersinia	21.6757	BZ22_RS09930		Gene
gene-BZ22_RS09935	NZ_CP009792.1	2156076	2156528	+	Yersinia	14.1512	BZ22_RS09935		Gene
gene-BZ22_RS09940	NZ_CP009792.1	2156530	2158581	+	Yersinia	12.2452	BZ22_RS09940		Gene
gene-BZ22_RS09945	NZ_CP009792.1	2158871	2159065	-	Yersinia	52.7183	BZ22_RS09945		SmallGene
gene-BZ22_RS09950	NZ_CP009792.1	2159133	2159810	-	Yersinia	13.3742	BZ22_RS09950		Gene
gene-BZ22_RS09955	NZ_CP009792.1	2159807	2160934	-	Yersinia	11.852	BZ22_RS09955		Gene
gene-BZ22_RS09960	NZ_CP009792.1	2160936	2161334	-	Yersinia	33.6105	BZ22_RS09960		Gene
gene-BZ22_RS09965	NZ_CP009792.1	2161494	2161967	-	Yersinia	73.2099	BZ22_RS09965		Gene
gene-BZ22_RS09970	NZ_CP009792.1	2162278	2163366	+	Yersinia	46.4371	BZ22_RS09970		Gene
gene-BZ22_RS09975	NZ_CP009792.1	2163461	2165230	+	Yersinia	6.40845	BZ22_RS09975		Gene
gene-BZ22_RS09980	NZ_CP009792.1	2165223	2166293	+	Yersinia	10.8546	BZ22_RS09980		Gene
gene-BZ22_RS22145	NZ_CP009792.1	2166307	2166513	+	Yersinia	3.16907	BZ22_RS22145		SmallGene
gene-BZ22_RS09985	NZ_CP009792.1	2166774	2168444	+	Yersinia	107.407	BZ22_RS09985		Gene
gene-BZ22_RS09990	NZ_CP009792.1	2168501	2169676	+	Yersinia	12.9923	BZ22_RS09990		Gene
gene-BZ22_RS09995	NZ_CP009792.1	2170423	2170971	-	Yersinia	2.32929	BZ22_RS09995		Gene
gene-BZ22_RS10000	NZ_CP009792.1	2171260	2171844	-	Yersinia	5.83393	BZ22_RS10000		Gene
gene-BZ22_RS10005	NZ_CP009792.1	2172075	2175206	-	Yersinia	3.75155	BZ22_RS10005		Gene
gene-BZ22_RS10010	NZ_CP009792.1	2175621	2175899	+	Yersinia	16.2206	BZ22_RS10010		Gene
gene-BZ22_RS10015	NZ_CP009792.1	2175912	2176541	-	Yersinia	66.1139	BZ22_RS10015		Gene
gene-BZ22_RS10020	NZ_CP009792.1	2177374	2177877	+	Yersinia	63.7776	BZ22_RS10020		Gene
gene-BZ22_RS10025	NZ_CP009792.1	2177867	2178133	+	Yersinia	7.21526	BZ22_RS10025		Gene
gene-BZ22_RS10030	NZ_CP009792.1	2178130	2180622	+	Yersinia	6.18203	BZ22_RS10030		Gene
gene-BZ22_RS10035	NZ_CP009792.1	2180717	2181172	+	Yersinia	7.35685	BZ22_RS10035		Gene
gene-BZ22_RS10040	NZ_CP009792.1	2181197	2181799	+	Yersinia	22.2536	BZ22_RS10040		Gene
gene-BZ22_RS10045	NZ_CP009792.1	2181961	2182557	+	Yersinia	33.1873	BZ22_RS10045		Gene
gene-BZ22_RS10050	NZ_CP009792.1	2182753	2185032	+	Yersinia	13.7777	BZ22_RS10050		Gene
gene-NZ_CP009792.1_ORF.27628	NZ_CP009792.1	2185043	2185144	+	Yersinia	39.8907	NZ_CP009792.1_ORF.27628	Yersinia_42503	MicroProt6K
gene-BZ22_RS10055	NZ_CP009792.1	2185200	2185658	-	Yersinia	19.4297	BZ22_RS10055		Gene
gene-BZ22_RS10060	NZ_CP009792.1	2185658	2186587	-	Yersinia	27.8935	BZ22_RS10060		Gene
gene-NZ_CP009792.1_ORF.27634	NZ_CP009792.1	2186648	2186722	+	Yersinia	3.76438	NZ_CP009792.1_ORF.27634	Yersinia_77085	MicroProt6K
gene-BZ22_RS10065	NZ_CP009792.1	2186870	2187295	+	Yersinia	52.3761	BZ22_RS10065		Gene
gene-BZ22_RS10075	NZ_CP009792.1	2187766	2188182	+	Yersinia	5.87437	BZ22_RS10075		Gene
gene-BZ22_RS10080	NZ_CP009792.1	2188274	2190553	-	Yersinia	4.13368	BZ22_RS10080		Gene
gene-BZ22_RS10085	NZ_CP009792.1	2191058	2191471	-	Yersinia	190.866	BZ22_RS10085		Gene
gene-BZ22_RS10090	NZ_CP009792.1	2191834	2192445	+	Yersinia	50.4739	BZ22_RS10090		Gene
gene-BZ22_RS10095	NZ_CP009792.1	2192623	2193522	+	Yersinia	116.031	BZ22_RS10095		Gene
gene-BZ22_RS10100	NZ_CP009792.1	2193620	2194513	-	Yersinia	41.5096	BZ22_RS10100		Gene
gene-BZ22_RS10105	NZ_CP009792.1	2194576	2195322	-	Yersinia	25.7784	BZ22_RS10105		Gene
gene-BZ22_RS10110	NZ_CP009792.1	2195602	2196573	-	Yersinia	5.59565	BZ22_RS10110		Gene
gene-BZ22_RS10115	NZ_CP009792.1	2196842	2197714	+	Yersinia	15.2474	BZ22_RS10115		Gene
gene-BZ22_RS10120	NZ_CP009792.1	2197796	2198266	+	Yersinia	55.0059	BZ22_RS10120		Gene
gene-BZ22_RS10130	NZ_CP009792.1	2198455	2199333	+	Yersinia	25.1475	BZ22_RS10130		Gene
gene-NZ_CP009792.1_ORF.8748	NZ_CP009792.1	2199400	2199585	+	Yersinia	2.50006	NZ_CP009792.1_ORF.8748	Yersinia_5824	MicroProt6K
gene-NZ_CP009792.1_ORF.86788	NZ_CP009792.1	2199742	2199822	-	Yersinia	19.8881	NZ_CP009792.1_ORF.86788	Yersinia_67677	MicroProt6K
gene-BZ22_RS10135	NZ_CP009792.1	2199938	2201470	+	Yersinia	15.9792	BZ22_RS10135		Gene
gene-BZ22_RS10140	NZ_CP009792.1	2201803	2202840	+	Yersinia	138.116	BZ22_RS10140		Gene
gene-BZ22_RS10145	NZ_CP009792.1	2202840	2203673	+	Yersinia	63.3735	BZ22_RS10145		Gene
gene-BZ22_RS10150	NZ_CP009792.1	2203673	2204548	+	Yersinia	38.0305	BZ22_RS10150		Gene
gene-BZ22_RS10155	NZ_CP009792.1	2204538	2205629	+	Yersinia	59.0998	BZ22_RS10155		Gene
gene-BZ22_RS10160	NZ_CP009792.1	2205800	2206678	+	Yersinia	33.0451	BZ22_RS10160		Gene
gene-BZ22_RS10165	NZ_CP009792.1	2206924	2208156	+	Yersinia	40.7781	BZ22_RS10165		Gene
gene-BZ22_RS10170	NZ_CP009792.1	2208537	2209244	-	Yersinia	19.5279	BZ22_RS10170		Gene
gene-BZ22_RS10175	NZ_CP009792.1	2209241	2210785	-	Yersinia	32.5701	BZ22_RS10175		Gene
gene-BZ22_RS10180	NZ_CP009792.1	2211018	2212436	-	Yersinia	11.3409	BZ22_RS10180		Gene
gene-BZ22_RS10185	NZ_CP009792.1	2213138	2214319	+	Yersinia	1.0327	BZ22_RS10185		Gene
gene-BZ22_RS10190	NZ_CP009792.1	2214353	2215573	+	Yersinia	9.3851	BZ22_RS10190		Gene
gene-BZ22_RS10195	NZ_CP009792.1	2215716	2215913	+	Yersinia	6.62624	BZ22_RS10195		SmallGene
gene-BZ22_RS10200	NZ_CP009792.1	2215910	2217370	+	Yersinia	3.70004	BZ22_RS10200		Gene
gene-BZ22_RS10205	NZ_CP009792.1	2217430	2219076	+	Yersinia	2.85868	BZ22_RS10205		Gene
gene-BZ22_RS10210	NZ_CP009792.1	2219331	2221367	-	Yersinia	6.4449	BZ22_RS10210		Gene
gene-BZ22_RS10215	NZ_CP009792.1	2221371	2222576	-	Yersinia	5.91455	BZ22_RS10215		Gene
gene-BZ22_RS10220	NZ_CP009792.1	2222764	2223447	+	Yersinia	36.9785	BZ22_RS10220		Gene
gene-BZ22_RS10225	NZ_CP009792.1	2223473	2224822	+	Yersinia	19.4308	BZ22_RS10225		Gene
gene-BZ22_RS10230	NZ_CP009792.1	2225023	2225532	-	Yersinia	2219.13	BZ22_RS10230		Gene
gene-BZ22_RS10235	NZ_CP009792.1	2225581	2227308	-	Yersinia	783.51	BZ22_RS10235		Gene
[truncated: 64,138 more rows]

## Sheet: TSS results
chr	tss	reads	strand
NC_000913.3	1	32	+
NC_000913.3	40	40	+
NC_000913.3	58	372	+
NC_000913.3	114	76	+
NC_000913.3	122	89	-
NC_000913.3	132	35	-
NC_000913.3	139	50	+
NC_000913.3	171	32	+
NC_000913.3	169	46	-
NC_000913.3	180	45	+
NC_000913.3	205	97	+
NC_000913.3	235	188	+
NC_000913.3	289	30	+
NC_000913.3	330	50	+
NC_000913.3	337	45	+
NC_000913.3	358	31	+
NC_000913.3	547	55	+
NC_000913.3	1176	47	-
NC_000913.3	2391	60	+
NC_000913.3	3729	73	-
NC_000913.3	5654	30	+
NC_000913.3	5761	34	+
NC_000913.3	6060	105	+
NC_000913.3	6470	62	-
NC_000913.3	6481	1713	-
NC_000913.3	6846	36	-
NC_000913.3	6880	72	-
NC_000913.3	6891	53	-
NC_000913.3	7824	37	+
NC_000913.3	8016	58	-
NC_000913.3	8200	39	+
NC_000913.3	8241	32	+
NC_000913.3	8269	41	+
NC_000913.3	8487	46	+
NC_000913.3	8708	86	+
NC_000913.3	8819	32	+
NC_000913.3	8844	30	+
NC_000913.3	9033	46	+
NC_000913.3	9131	30	-
NC_000913.3	9252	84	-
NC_000913.3	9277	1553	+
NC_000913.3	9321	51	+
NC_000913.3	9359	63	-
NC_000913.3	9370	39	+
NC_000913.3	10374	34	-
NC_000913.3	10476	94	-
NC_000913.3	10989	32	-
NC_000913.3	11543	95	+
NC_000913.3	11936	44	-
NC_000913.3	12048	1079	+
NC_000913.3	12132	190	+
NC_000913.3	12135	82	-
NC_000913.3	12142	57	+
NC_000913.3	12155	35	+
NC_000913.3	12169	65	+
NC_000913.3	12181	170	+
NC_000913.3	12203	41	+
NC_000913.3	12217	42	+
NC_000913.3	12229	40	+
NC_000913.3	12236	30	+
NC_000913.3	12280	57	+
NC_000913.3	12289	137	+
NC_000913.3	12298	29	+
NC_000913.3	12392	57	+
NC_000913.3	12675	125	+
NC_000913.3	12740	50	+
NC_000913.3	12886	29	+
NC_000913.3	12981	45	+
NC_000913.3	13084	80	+
NC_000913.3	13101	66	+
NC_000913.3	13114	740	+
NC_000913.3	13858	71	+
NC_000913.3	14537	36	+
NC_000913.3	15080	34	+
NC_000913.3	15445	187	+
NC_000913.3	15859	103	+
NC_000913.3	16480	36	+
NC_000913.3	16498	33	+
NC_000913.3	16623	60	-
NC_000913.3	16933	30	-
NC_000913.3	16949	155	-
NC_000913.3	16952	435	+
NC_000913.3	17019	150	+
NC_000913.3	17146	105	-
NC_000913.3	17156	31	-
NC_000913.3	17226	34	+
NC_000913.3	17311	519	+
NC_000913.3	17414	40	-
NC_000913.3	17426	104	+
NC_000913.3	17456	83	+
NC_000913.3	17981	106	+
NC_000913.3	17989	80	-
NC_000913.3	18028	36	+
NC_000913.3	18047	34	+
NC_000913.3	18114	49	+
NC_000913.3	18125	83	+
NC_000913.3	18374	38	+
NC_000913.3	18563	68	+
NC_000913.3	18653	95	+
NC_000913.3	18980	69	+
NC_000913.3	19155	114	+
NC_000913.3	19165	30	+
NC_000913.3	19511	149	-
NC_000913.3	19659	497	-
NC_000913.3	19706	31	-
NC_000913.3	19773	54	-
NC_000913.3	19838	37	+
NC_000913.3	20524	55	-
NC_000913.3	20662	34	-
NC_000913.3	20679	414	-
NC_000913.3	20855	60	-
NC_000913.3	20873	68	-
NC_000913.3	20968	30	-
NC_000913.3	20986	63	+
NC_000913.3	20985	41	-
NC_000913.3	21061	57	-
NC_000913.3	21007	260	+
NC_000913.3	21120	376	-
NC_000913.3	21132	30	-
NC_000913.3	21170	175	-
NC_000913.3	21209	276	-
NC_000913.3	21271	33	-
NC_000913.3	21385	43	+
NC_000913.3	21425	35	+
NC_000913.3	21556	122	+
NC_000913.3	21835	249	+
NC_000913.3	22229	307	+
NC_000913.3	22369	216	+
NC_000913.3	23115	44	+
NC_000913.3	24922	75	+
NC_000913.3	25014	207	+
NC_000913.3	25344	29	-
NC_000913.3	25894	69	-
NC_000913.3	26450	40	+
NC_000913.3	27885	48	+
NC_000913.3	28289	48	+
NC_000913.3	29129	35	+
NC_000913.3	29483	53	-
NC_000913.3	29561	34	+
NC_000913.3	29625	36	+
NC_000913.3	29767	138	-
NC_000913.3	29804	30	+
NC_000913.3	31499	65	+
NC_000913.3	34876	31	+
NC_000913.3	34909	62	+
NC_000913.3	34914	146	-
NC_000913.3	35192	68	+
NC_000913.3	39912	35	-
NC_000913.3	40941	64	-
NC_000913.3	46052	33	+
NC_000913.3	47164	79	-
NC_000913.3	47216	216	+
NC_000913.3	47815	42	-
NC_000913.3	49790	148	+
NC_000913.3	49801	123	+
NC_000913.3	51174	33	-
NC_000913.3	51604	35	-
NC_000913.3	51925	43	-
NC_000913.3	51950	80	-
NC_000913.3	51998	180	-
NC_000913.3	52008	29	-
NC_000913.3	52034	2558	-
NC_000913.3	52393	53	-
NC_000913.3	52587	480	-
NC_000913.3	53535	51	-
NC_000913.3	53824	145	-
NC_000913.3	55002	30	-
NC_000913.3	55210	195	-
NC_000913.3	55306	36	-
NC_000913.3	55337	145	+
NC_000913.3	55351	31	-
NC_000913.3	55359	30	-
NC_000913.3	55630	64	-
NC_000913.3	55762	30	-
NC_000913.3	56333	41	+
NC_000913.3	56487	100	+
NC_000913.3	57139	39	-
NC_000913.3	57150	67	+
NC_000913.3	57156	484	-
NC_000913.3	57203	70	+
NC_000913.3	57210	38	-
NC_000913.3	57221	33	-
NC_000913.3	57243	45	-
NC_000913.3	57253	1050	-
NC_000913.3	57261	94	+
NC_000913.3	57311	78	-
NC_000913.3	58359	100	-
NC_000913.3	58383	37	-
NC_000913.3	58482	132	+
NC_000913.3	58516	83	+
NC_000913.3	58727	48	-
NC_000913.3	58743	38	-
NC_000913.3	58773	109	+
NC_000913.3	58890	53	+
NC_000913.3	58933	146	+
NC_000913.3	59025	65	+
NC_000913.3	59055	56	+
NC_000913.3	59169	126	+
NC_000913.3	59178	99	+
NC_000913.3	59199	59	+
NC_000913.3	59500	31	+
NC_000913.3	59664	35	-
NC_000913.3	59707	39	-
NC_000913.3	59728	36	+
NC_000913.3	60595	31	-
NC_000913.3	61345	132	+
NC_000913.3	61379	98	+
NC_000913.3	63245	34	-
NC_000913.3	63296	40	-
NC_000913.3	63362	32	-
NC_000913.3	63450	134	-
NC_000913.3	63553	32	-
NC_000913.3	63588	773	-
NC_000913.3	65769	46	+
NC_000913.3	65803	163	-
NC_000913.3	66966	36	+
NC_000913.3	68326	29	+
NC_000913.3	70221	715	+
NC_000913.3	70387	59	+
NC_000913.3	71274	283	+
NC_000913.3	74945	57	+
NC_000913.3	75466	39	-
NC_000913.3	75557	88	-
NC_000913.3	75608	5030	-
NC_000913.3	75969	69	-
NC_000913.3	76281	42	-
NC_000913.3	77336	38	-
NC_000913.3	77367	512	+
NC_000913.3	77532	131	+
NC_000913.3	77567	42	+
NC_000913.3	77619	33	+
NC_000913.3	77918	92	+
NC_000913.3	77942	37	+
NC_000913.3	78203	64	+
NC_000913.3	78269	66	+
NC_000913.3	78332	99	+
NC_000913.3	78492	39	-
NC_000913.3	78781	30	+
NC_000913.3	79147	69	-
NC_000913.3	79156	69	-
NC_000913.3	79676	50	-
NC_000913.3	80238	137	+
NC_000913.3	82447	31	-
NC_000913.3	82467	48	-
NC_000913.3	82483	58	+
NC_000913.3	83494	183	-
NC_000913.3	83501	65	-
NC_000913.3	83519	43	-
NC_000913.3	83545	130	-
NC_000913.3	83561	279	-
NC_000913.3	83575	35	-
NC_000913.3	83673	58	-
NC_000913.3	83736	464	-
NC_000913.3	83745	63	+
NC_000913.3	83811	43	-
NC_000913.3	83895	30	-
NC_000913.3	84304	90	+
NC_000913.3	84358	101	-
NC_000913.3	84769	51	-
NC_000913.3	84808	51	+
NC_000913.3	84903	79	-
NC_000913.3	85474	32	+
NC_000913.3	85537	45	+
NC_000913.3	85604	44	+
NC_000913.3	86517	96	+
NC_000913.3	86713	148	-
NC_000913.3	87969	596	+
NC_000913.3	88011	35	+
NC_000913.3	89125	86	-
NC_000913.3	89143	82	+
NC_000913.3	89237	34	+
NC_000913.3	89362	69	+
NC_000913.3	89592	48	+
NC_000913.3	89806	64	+
NC_000913.3	92250	58	-
NC_000913.3	92626	35	+
NC_000913.3	92677	36	-
NC_000913.3	93102	38	+
NC_000913.3	94661	39	+
NC_000913.3	96027	56	-
NC_000913.3	97534	37	+
NC_000913.3	97554	42	+
NC_000913.3	98594	39	+
NC_000913.3	98724	32	-
NC_000913.3	98890	33	+
NC_000913.3	99588	66	-
NC_000913.3	101539	55	-
NC_000913.3	102173	40	+
NC_000913.3	102454	36	+
NC_000913.3	102693	55	-
NC_000913.3	102872	171	+
NC_000913.3	103164	43	+
NC_000913.3	103561	43	+
NC_000913.3	104210	79	+
NC_000913.3	104693	246	+
NC_000913.3	105049	151	+
NC_000913.3	105118	30	+
NC_000913.3	105161	46	+
NC_000913.3	105316	30	+
NC_000913.3	106568	134	+
NC_000913.3	106575	37	+
NC_000913.3	106621	37	+
NC_000913.3	106746	323	+
NC_000913.3	106758	348	+
NC_000913.3	106958	55	+
NC_000913.3	107495	81	+
NC_000913.3	107563	52	+
NC_000913.3	107671	129	+
NC_000913.3	107678	111	+
NC_000913.3	107699	58	+
NC_000913.3	107905	35	+
NC_000913.3	107931	40	+
NC_000913.3	107945	58	-
NC_000913.3	108353	51	-
NC_000913.3	109010	92	+
NC_000913.3	109290	42	+
NC_000913.3	109608	32	+
NC_000913.3	110345	130	-
NC_000913.3	110543	39	-
NC_000913.3	112688	268	-
NC_000913.3	113127	46	+
NC_000913.3	113199	155	-
NC_000913.3	113322	97	-
NC_000913.3	113408	47	+
NC_000913.3	113442	35	+
NC_000913.3	113453	160	+
NC_000913.3	113475	64	+
NC_000913.3	113489	42	+
NC_000913.3	113527	31	+
NC_000913.3	113581	31	-
NC_000913.3	113585	30	+
NC_000913.3	113655	30	+
NC_000913.3	113712	34	+
NC_000913.3	113753	44	+
NC_000913.3	113772	179	+
NC_000913.3	113823	29	+
NC_000913.3	114576	48	-
NC_000913.3	114990	44	-
NC_000913.3	115227	97	+
NC_000913.3	115645	30	+
NC_000913.3	117051	82	-
NC_000913.3	117974	182	+
NC_000913.3	118526	245	+
NC_000913.3	118663	61	-
NC_000913.3	118679	3466	-
NC_000913.3	118703	31	+
NC_000913.3	119561	74	+
NC_000913.3	119575	69	-
NC_000913.3	120543	59	-
NC_000913.3	120697	79	-
NC_000913.3	120796	30	-
NC_000913.3	121304	36	+
NC_000913.3	121624	41	-
NC_000913.3	121637	34	-
NC_000913.3	121648	29	-
NC_000913.3	121676	268	-
NC_000913.3	121916	212	-
NC_000913.3	121955	74	-
NC_000913.3	122016	41	-
NC_000913.3	122082	52	+
NC_000913.3	122104	119	+
NC_000913.3	122130	54	+
NC_000913.3	122154	50	+
NC_000913.3	122170	30	+
NC_000913.3	122613	198	+
NC_000913.3	122894	34	+
NC_000913.3	122969	50	+
NC_000913.3	123175	39	+
NC_000913.3	123848	76	+
NC_000913.3	125090	30	+
NC_000913.3	125171	55	-
NC_000913.3	127719	42	+
NC_000913.3	128035	65	+
NC_000913.3	129501	34	+
NC_000913.3	130184	33	-
NC_000913.3	131316	29	-
NC_000913.3	131419	68	-
NC_000913.3	131474	88	-
NC_000913.3	131541	29	+
NC_000913.3	131620	34	+
NC_000913.3	131642	175	+
NC_000913.3	131691	37	+
NC_000913.3	131704	64	+
NC_000913.3	131713	32	+
NC_000913.3	131735	48	+
NC_000913.3	132005	99	+
NC_000913.3	133469	41	-
NC_000913.3	134148	43	+
NC_000913.3	134340	78	+
NC_000913.3	135387	64	-
NC_000913.3	135546	79	-
NC_000913.3	136266	39	-
NC_000913.3	136274	291	-
NC_000913.3	136377	117	-
NC_000913.3	136385	33	-
NC_000913.3	136412	36	-
NC_000913.3	136504	101	-
NC_000913.3	136519	42	+
NC_000913.3	136550	84	-
NC_000913.3	136918	100	-
NC_000913.3	136943	121	-
NC_000913.3	137002	36	+
NC_000913.3	137044	96	+
NC_000913.3	138877	42	+
NC_000913.3	140294	490	-
NC_000913.3	140347	34	-
NC_000913.3	141230	94	-
NC_000913.3	141246	108	-
NC_000913.3	141263	414	-
NC_000913.3	141286	34	+
NC_000913.3	141330	55	-
NC_000913.3	141363	199	+
NC_000913.3	141402	69	+
NC_000913.3	141420	67	+
NC_000913.3	141439	34	+
NC_000913.3	141650	138	+
NC_000913.3	141717	29	-
NC_000913.3	142237	75	-
NC_000913.3	142254	54	-
NC_000913.3	142286	47	-
NC_000913.3	142292	243	+
NC_000913.3	142294	123	-
NC_000913.3	142318	134	-
NC_000913.3	142342	79	-
NC_000913.3	142393	31	-
NC_000913.3	142418	57	-
NC_000913.3	142434	54	+
NC_000913.3	142459	29	-
NC_000913.3	142482	38	-
NC_000913.3	142497	64	-
NC_000913.3	142507	48	-
NC_000913.3	142521	43	-
NC_000913.3	142613	169	-
NC_000913.3	142636	77	-
NC_000913.3	142643	49	-
NC_000913.3	142704	101	-
NC_000913.3	142669	497	+
NC_000913.3	142721	139	+
NC_000913.3	142766	166	-
NC_000913.3	142956	65	+
NC_000913.3	142990	29	+
NC_000913.3	143393	29	-
NC_000913.3	143983	67	+
NC_000913.3	144340	99	+
NC_000913.3	144800	66	-
NC_000913.3	144918	45	+
NC_000913.3	145055	679	+
NC_000913.3	145213	29	+
NC_000913.3	145534	32	+
NC_000913.3	145610	50	+
NC_000913.3	146124	102	+
NC_000913.3	146410	47	-
NC_000913.3	146600	66	-
NC_000913.3	146613	52	-
NC_000913.3	146630	41	-
NC_000913.3	146726	52	-
NC_000913.3	146756	102	-
NC_000913.3	147423	44	+
NC_000913.3	147588	30	+
NC_000913.3	147599	37	-
NC_000913.3	147637	36	+
NC_000913.3	147883	49	+
NC_000913.3	148405	119	+
NC_000913.3	148815	45	-
NC_000913.3	148854	73	-
NC_000913.3	149256	53	-
NC_000913.3	149268	97	-
NC_000913.3	149533	79	+
NC_000913.3	149538	45	-
NC_000913.3	149626	63	+
NC_000913.3	149621	80	-
NC_000913.3	149630	1078	-
NC_000913.3	150045	122	-
NC_000913.3	150063	319	+
NC_000913.3	150270	34	+
NC_000913.3	150330	51	-
NC_000913.3	150380	60	-
NC_000913.3	150548	160	+
NC_000913.3	150552	36	-
NC_000913.3	150689	51	-
NC_000913.3	151627	32	-
NC_000913.3	151806	113	+
NC_000913.3	152097	47	-
NC_000913.3	152438	49	-
NC_000913.3	152495	38	+
NC_000913.3	152778	40	+
NC_000913.3	152850	31	-
NC_000913.3	153321	33	-
NC_000913.3	153909	123	+
NC_000913.3	154820	80	-
NC_000913.3	155276	91	-
NC_000913.3	155401	178	-
NC_000913.3	155408	60	-
NC_000913.3	155425	36	+
NC_000913.3	156066	29	+
NC_000913.3	156109	37	+
NC_000913.3	157372	48	-
NC_000913.3	158362	78	-
NC_000913.3	158624	789	+
NC_000913.3	159115	47	-
NC_000913.3	159172	641	-
NC_000913.3	159388	30	-
NC_000913.3	159611	31	+
NC_000913.3	160055	236	-
NC_000913.3	160316	39	-
NC_000913.3	160444	108	-
NC_000913.3	160459	51	-
NC_000913.3	160467	240	-
NC_000913.3	160510	31	-
NC_000913.3	160539	37	-
NC_000913.3	160593	36	-
NC_000913.3	160601	94	-
NC_000913.3	160630	426	-
NC_000913.3	160658	43	-
NC_000913.3	160694	44	-
NC_000913.3	160752	169	-
NC_000913.3	160768	101	-
NC_000913.3	160814	32	-
NC_000913.3	160823	59	-
NC_000913.3	160887	84	-
NC_000913.3	160904	132	-
NC_000913.3	161049	49	-
NC_000913.3	161079	1070	-
NC_000913.3	161142	642	-
NC_000913.3	161192	48	-
NC_000913.3	161199	2913	-
NC_000913.3	161377	223	-
NC_000913.3	161666	90	+
NC_000913.3	162008	71	-
NC_000913.3	162038	85	-
NC_000913.3	162053	7620	-
NC_000913.3	162074	30	-
NC_000913.3	162077	530	+
NC_000913.3	164237	57	+
NC_000913.3	164259	31	-
NC_000913.3	164652	344	-
NC_000913.3	164665	37	-
NC_000913.3	167258	50	-
NC_000913.3	167300	43	-
NC_000913.3	167424	485	-
NC_000913.3	167431	31	+
NC_000913.3	167443	76	-
NC_000913.3	167454	139	-
NC_000913.3	167477	37	+
NC_000913.3	167494	98	+
NC_000913.3	168257	162	-
NC_000913.3	168417	76	+
NC_000913.3	168557	148	-
NC_000913.3	168802	31	+
NC_000913.3	168924	40	+
NC_000913.3	169124	500	+
NC_000913.3	169136	31	+
NC_000913.3	169196	30	-
NC_000913.3	169215	215	+
NC_000913.3	169356	30	+
NC_000913.3	169506	48	+
NC_000913.3	169546	59	+
NC_000913.3	169585	33	+
NC_000913.3	173356	74	-
NC_000913.3	174330	84	-
NC_000913.3	174341	32	-
NC_000913.3	174370	74	+
NC_000913.3	174463	33	-
NC_000913.3	174863	70	-
NC_000913.3	174893	66	-
NC_000913.3	174919	110	-
NC_000913.3	174935	35	+
NC_000913.3	174942	38	+
NC_000913.3	174992	1066	-
NC_000913.3	175012	595	+
NC_000913.3	175028	41	+
NC_000913.3	175051	62	+
NC_000913.3	175063	40	+
NC_000913.3	175074	95	+
NC_000913.3	175091	68	+
NC_000913.3	175102	72	+
NC_000913.3	175715	36	+
NC_000913.3	175976	85	+
NC_000913.3	176183	88	+
NC_000913.3	176450	96	+
NC_000913.3	176572	320	+
NC_000913.3	176627	57	+
NC_000913.3	176638	40	+
NC_000913.3	176668	43	+
NC_000913.3	176679	58	+
NC_000913.3	176856	174	-
NC_000913.3	176940	30	+
NC_000913.3	177701	64	-
NC_000913.3	178595	219	-
NC_000913.3	178931	43	-
NC_000913.3	179003	40	-
NC_000913.3	179083	55	-
NC_000913.3	179093	38	-
NC_000913.3	179155	45	-
NC_000913.3	179181	6878	-
NC_000913.3	179198	187	+
NC_000913.3	179217	126	+
NC_000913.3	179231	71	+
NC_000913.3	179238	35	+
NC_000913.3	179286	67	+
NC_000913.3	179352	34	+
NC_000913.3	179362	32	+
NC_000913.3	179498	38	-
NC_000913.3	180251	32	-
NC_000913.3	180456	32	-
NC_000913.3	180669	32	+
NC_000913.3	180675	68	-
NC_000913.3	180846	109	+
NC_000913.3	180871	36	+
NC_000913.3	180887	32	+
NC_000913.3	181048	64	-
NC_000913.3	181772	105	+
NC_000913.3	182017	48	+
NC_000913.3	182241	106	+
NC_000913.3	182447	189	+
NC_000913.3	182508	30	+
NC_000913.3	182635	59	+
NC_000913.3	182708	45	+
NC_000913.3	183324	187	+
NC_000913.3	183852	93	-
NC_000913.3	183869	45	+
NC_000913.3	184024	41	+
NC_000913.3	184101	90	-
NC_000913.3	184108	42	-
NC_000913.3	184124	279	-
NC_000913.3	184143	159	-
NC_000913.3	184175	79	-
NC_000913.3	184193	1323	-
NC_000913.3	184257	65	+
NC_000913.3	184883	96	-
NC_000913.3	184990	72	-
NC_000913.3	185129	40	+
NC_000913.3	185398	54	-
NC_000913.3	185917	42	-
NC_000913.3	185945	32	-
NC_000913.3	185953	34	-
NC_000913.3	185965	36	+
NC_000913.3	185978	420	-
NC_000913.3	188017	34	-
NC_000913.3	188330	534	+
NC_000913.3	188789	168	-
NC_000913.3	188941	53	-
NC_000913.3	189475	35	-
NC_000913.3	189522	73	-
NC_000913.3	189532	1972	-
NC_000913.3	189546	107	-
NC_000913.3	189548	40	+
NC_000913.3	189554	36	-
NC_000913.3	189621	40	-
NC_000913.3	189643	42	+
NC_000913.3	189702	31	+
NC_000913.3	189714	38	+
NC_000913.3	189733	47	+
NC_000913.3	189740	29	+
NC_000913.3	189755	63	+
NC_000913.3	189783	66	+
NC_000913.3	189810	44	+
NC_000913.3	189819	42	+
NC_000913.3	189854	114	+
NC_000913.3	189903	77	+
NC_000913.3	189934	33	+
NC_000913.3	189956	39	+
NC_000913.3	189995	29	+
NC_000913.3	190032	133	+
NC_000913.3	190049	39	+
NC_000913.3	190081	29	+
NC_000913.3	190113	49	+
NC_000913.3	190184	65	+
NC_000913.3	190203	47	+
NC_000913.3	190223	30	+
NC_000913.3	190264	31	+
NC_000913.3	190441	293	+
NC_000913.3	190832	45	+
NC_000913.3	190847	29	-
NC_000913.3	190926	34	+
NC_000913.3	191250	49	+
NC_000913.3	191402	80	+
NC_000913.3	191428	158	-
NC_000913.3	191507	36	+
NC_000913.3	191812	384	+
NC_000913.3	191824	87	+
NC_000913.3	191891	36	+
NC_000913.3	191944	47	-
NC_000913.3	192617	2401	+
NC_000913.3	192798	45	+
NC_000913.3	192841	112	+
NC_000913.3	192856	49	+
NC_000913.3	192870	122	+
NC_000913.3	193073	154	+
NC_000913.3	193223	44	+
NC_000913.3	193728	29	-
NC_000913.3	193970	277	-
NC_000913.3	193979	74	-
NC_000913.3	193987	30	-
NC_000913.3	194007	62	-
NC_000913.3	194202	228	+
NC_000913.3	194432	56	+
NC_000913.3	194466	73	+
NC_000913.3	194647	61	+
NC_000913.3	194784	1802	+
NC_000913.3	194801	31	-
NC_000913.3	194892	39	+
NC_000913.3	195220	36	-
NC_000913.3	195239	220	+
NC_000913.3	195364	40	+
NC_000913.3	195557	218	+
NC_000913.3	195578	39	+
NC_000913.3	196159	566	+
NC_000913.3	196447	53	-
NC_000913.3	196466	44	+
NC_000913.3	197026	150	+
NC_000913.3	197187	30	+
NC_000913.3	197299	37	+
NC_000913.3	198187	63	+
NC_000913.3	198356	34	-
NC_000913.3	198450	55	+
NC_000913.3	198480	70	+
NC_000913.3	198990	61	-
NC_000913.3	199299	199	+
NC_000913.3	199411	806	+
NC_000913.3	199464	284	+
NC_000913.3	199719	34	+
NC_000913.3	199981	134	+
NC_000913.3	199996	2178	+
NC_000913.3	200217	121	+
NC_000913.3	200273	91	+
NC_000913.3	200320	32	+
NC_000913.3	200370	85	+
NC_000913.3	200403	38	+
NC_000913.3	200435	48	+
NC_000913.3	200496	105	+
NC_000913.3	200694	34	+
NC_000913.3	200736	145	+
NC_000913.3	201376	116	+
NC_000913.3	201489	47	+
NC_000913.3	201567	40	-
NC_000913.3	201652	51	+
NC_000913.3	201716	33	+
NC_000913.3	201733	33	+
NC_000913.3	201790	188	+
NC_000913.3	202048	39	+
NC_000913.3	202075	445	+
NC_000913.3	202082	37	+
NC_000913.3	202101	32	+
NC_000913.3	202097	48	-
NC_000913.3	202110	221	+
NC_000913.3	202140	44	+
NC_000913.3	202338	44	+
NC_000913.3	202518	201	+
NC_000913.3	203230	167	+
NC_000913.3	203238	30	+
NC_000913.3	206807	29	-
NC_000913.3	206911	43	+
NC_000913.3	207429	130	+
NC_000913.3	207634	406	+
NC_000913.3	208276	1587	+
NC_000913.3	208328	131	+
NC_000913.3	208416	32	+
NC_000913.3	208619	32	+
NC_000913.3	208711	45	-
NC_000913.3	209287	33	+
NC_000913.3	209659	44	+
NC_000913.3	209687	154	-
NC_000913.3	211376	617	-
NC_000913.3	211618	66	+
NC_000913.3	211858	574	+
NC_000913.3	211903	51	-
NC_000913.3	211967	32	+
NC_000913.3	211973	67	-
NC_000913.3	212306	1543	+
NC_000913.3	212328	155	+
NC_000913.3	214063	38	-
NC_000913.3	214074	42	-
NC_000913.3	214127	29	-
NC_000913.3	214135	62	-
NC_000913.3	214164	123	-
NC_000913.3	214171	105	-
NC_000913.3	214197	3546	-
NC_000913.3	214269	187	+
NC_000913.3	214320	42	+
NC_000913.3	214621	734	+
NC_000913.3	214654	39	+
NC_000913.3	214973	80	-
NC_000913.3	214991	32	+
NC_000913.3	215344	36	+
NC_000913.3	215365	44	+
NC_000913.3	215605	50	+
NC_000913.3	215656	43	-
NC_000913.3	216326	810	-
NC_000913.3	216550	39	-
NC_000913.3	216563	29	+
NC_000913.3	216614	29	+
NC_000913.3	216619	29	-
NC_000913.3	216712	44	+
NC_000913.3	216995	46	-
NC_000913.3	217281	251	-
NC_000913.3	217674	106	-
NC_000913.3	218421	51	+
NC_000913.3	218800	41	-
NC_000913.3	218837	1213	-
NC_000913.3	218988	182	-
NC_000913.3	219929	29	-
NC_000913.3	219976	38	-
NC_000913.3	220003	91	-
NC_000913.3	220013	38	-
NC_000913.3	220028	39	-
NC_000913.3	220040	50	-
NC_000913.3	220058	48	-
NC_000913.3	220073	29	-
NC_000913.3	220266	122	-
NC_000913.3	221011	34	-
NC_000913.3	221629	112	-
NC_000913.3	222379	33	-
NC_000913.3	222550	31	-
NC_000913.3	222659	53	-
NC_000913.3	222669	37	+
NC_000913.3	222667	52	-
NC_000913.3	222681	91	-
NC_000913.3	222697	85	-
NC_000913.3	222715	38	-
NC_000913.3	222788	88	-
NC_000913.3	222806	537	+
NC_000913.3	222878	38	+
NC_000913.3	222887	29	+
NC_000913.3	222915	29	+
NC_000913.3	223217	29	+
NC_000913.3	223253	90	+
NC_000913.3	223493	42	+
NC_000913.3	223504	36	+
NC_000913.3	223527	278	+
NC_000913.3	223544	145	+
NC_000913.3	223558	82	+
NC_000913.3	223567	29	+
NC_000913.3	223582	79	+
NC_000913.3	223609	132	+
NC_000913.3	223672	58	+
NC_000913.3	223732	108	+
NC_000913.3	223752	39	+
NC_000913.3	223760	39	+
NC_000913.3	223834	49	+
NC_000913.3	223875	50	+
NC_000913.3	223895	72	+
NC_000913.3	223912	83	+
NC_000913.3	223947	117	+
NC_000913.3	223965	34	+
NC_000913.3	224009	29	+
NC_000913.3	224179	30	+
NC_000913.3	224312	30	+
NC_000913.3	224323	40	+
NC_000913.3	224455	51	+
NC_000913.3	224738	239	+
NC_000913.3	224761	36	+
NC_000913.3	224772	30	+
NC_000913.3	224782	49	+
NC_000913.3	224798	32	+
NC_000913.3	224897	51	+
NC_000913.3	224950	37	+
NC_000913.3	225018	2110	+
NC_000913.3	225054	37	+
NC_000913.3	225070	48	+
NC_000913.3	225346	58	+
NC_000913.3	225381	74	+
NC_000913.3	225500	30	+
NC_000913.3	225553	42	+
NC_000913.3	225601	142	+
NC_000913.3	225636	32	+
NC_000913.3	225818	37	+
NC_000913.3	225825	71	+
NC_000913.3	225832	63	+
NC_000913.3	225919	29	+
NC_000913.3	225954	63	+
NC_000913.3	225971	132	+
NC_000913.3	225988	128	+
NC_000913.3	226023	74	+
NC_000913.3	226117	33	+
NC_000913.3	226162	142	+
NC_000913.3	226186	55	+
NC_000913.3	226193	32	+
NC_000913.3	226233	36	+
NC_000913.3	226258	35	+
NC_000913.3	226333	37	+
NC_000913.3	226347	53	+
NC_000913.3	226944	115	+
NC_000913.3	227161	131	+
NC_000913.3	227174	38	+
NC_000913.3	227266	51	+
NC_000913.3	227359	46	+
NC_000913.3	227375	37	+
NC_000913.3	228179	29	+
NC_000913.3	228756	1691	+
NC_000913.3	228797	30	+
NC_000913.3	228928	240	+
NC_000913.3	229051	154	-
NC_000913.3	229081	45	-
NC_000913.3	229116	70	-
NC_000913.3	229134	782	-
NC_000913.3	229134	41	+
NC_000913.3	229173	47	+
NC_000913.3	229293	31	+
NC_000913.3	230355	29	-
NC_000913.3	230447	57	+
NC_000913.3	230925	95	-
NC_000913.3	231013	226	-
NC_000913.3	231039	31	+
NC_000913.3	231063	241	+
NC_000913.3	231099	57	+
NC_000913.3	231117	67	+
NC_000913.3	231124	31	+
NC_000913.3	231141	33	+
NC_000913.3	231239	32	+
NC_000913.3	231254	44	+
NC_000913.3	231270	31	+
NC_000913.3	231285	36	+
NC_000913.3	231293	30	+
NC_000913.3	231310	71	+
NC_000913.3	231717	29	-
NC_000913.3	232160	40	+
NC_000913.3	232195	29	+
NC_000913.3	232506	172	-
NC_000913.3	232963	36	-
NC_000913.3	233632	56	+
NC_000913.3	233982	452	-
NC_000913.3	234164	162	-
NC_000913.3	234201	64	-
NC_000913.3	234219	54	+
NC_000913.3	234483	29	+
NC_000913.3	234785	425	+
NC_000913.3	235937	357	+
NC_000913.3	235993	92	+
NC_000913.3	236030	49	+
NC_000913.3	236055	59	+
NC_000913.3	236040	139	-
NC_000913.3	236064	29	+
NC_000913.3	236073	29	+
NC_000913.3	236672	98	-
NC_000913.3	236910	213	+
NC_000913.3	236931	267	+
NC_000913.3	237281	40	+
NC_000913.3	237636	35	-
NC_000913.3	238081	43	-
NC_000913.3	238905	39	+
NC_000913.3	239258	74	-
NC_000913.3	239273	33	+
NC_000913.3	239392	41	+
NC_000913.3	239755	79	-
NC_000913.3	239824	149	-
NC_000913.3	240216	481	-
NC_000913.3	240224	39	-
NC_000913.3	240301	98	+
NC_000913.3	240319	241	+
NC_000913.3	240334	193	+
NC_000913.3	240970	30	-
NC_000913.3	241793	194	-
NC_000913.3	241946	29	-
NC_000913.3	243346	36	-
NC_000913.3	243512	1739	+
NC_000913.3	243519	40	+
NC_000913.3	243538	106	+
NC_000913.3	243562	48	+
NC_000913.3	244083	37	+
NC_000913.3	245508	55	+
NC_000913.3	245669	49	-
NC_000913.3	245696	32	-
NC_000913.3	245704	33	-
NC_000913.3	245714	46	+
NC_000913.3	245788	44	-
NC_000913.3	245827	51	-
NC_000913.3	245856	134	-
NC_000913.3	245884	1027	-
NC_000913.3	245992	453	-
NC_000913.3	246255	37	-
NC_000913.3	246470	43	-
NC_000913.3	246497	144	-
NC_000913.3	246512	31	-
NC_000913.3	246533	732	-
NC_000913.3	246677	1753	-
NC_000913.3	246687	41	+
NC_000913.3	246854	43	-
NC_000913.3	247623	306	+
NC_000913.3	248547	38	+
NC_000913.3	248848	38	+
NC_000913.3	248927	89	-
NC_000913.3	250503	59	+
NC_000913.3	250883	328	+
NC_000913.3	251661	41	+
NC_000913.3	251772	35	+
NC_000913.3	251974	51	+
NC_000913.3	252081	52	+
NC_000913.3	252421	71	+
NC_000913.3	252571	42	+
NC_000913.3	252599	41	+
NC_000913.3	254325	61	+
NC_000913.3	255131	44	-
NC_000913.3	255410	41	-
NC_000913.3	255514	50	-
NC_000913.3	255591	30	-
NC_000913.3	255653	72	-
NC_000913.3	255664	36	-
NC_000913.3	255675	32	-
NC_000913.3	255687	30	-
NC_000913.3	255732	68	-
NC_000913.3	255740	147	-
NC_000913.3	255786	99	-
NC_000913.3	255809	1682	-
NC_000913.3	255816	60	-
NC_000913.3	255923	44	+
NC_000913.3	255941	58	+
NC_000913.3	255955	31	+
NC_000913.3	255963	40	+
NC_000913.3	255973	46	+
NC_000913.3	256008	54	+
NC_000913.3	256032	29	+
NC_000913.3	256503	45	+
NC_000913.3	257436	64	-
NC_000913.3	257675	37	-
NC_000913.3	257689	34	-
NC_000913.3	257793	165	+
NC_000913.3	257802	35	+
NC_000913.3	257857	40	+
NC_000913.3	257906	84	-
NC_000913.3	257950	46	+
NC_000913.3	258636	56	-
NC_000913.3	258689	55	+
NC_000913.3	258696	66	+
NC_000913.3	258703	68	+
NC_000913.3	258721	40	+
NC_000913.3	258731	35	+
NC_000913.3	258751	37	+
NC_000913.3	258832	79	+
NC_000913.3	258873	29	+
NC_000913.3	258909	101	+
NC_000913.3	258997	29	+
NC_000913.3	259140	496	+
NC_000913.3	259747	95	-
NC_000913.3	260178	35	-
NC_000913.3	260237	111	+
NC_000913.3	260352	114	+
NC_000913.3	260367	56	+
NC_000913.3	260378	92	+
NC_000913.3	260388	38	+
NC_000913.3	260888	63	+
NC_000913.3	261444	208	+
NC_000913.3	261556	49	+
NC_000913.3	262133	52	+
NC_000913.3	262174	70	+
NC_000913.3	262190	259	+
NC_000913.3	262429	70	-
NC_000913.3	262442	38	+
NC_000913.3	262839	239	+
NC_000913.3	262861	44	+
NC_000913.3	262955	47	+
NC_000913.3	262996	101	-
NC_000913.3	263018	673	-
NC_000913.3	263078	207	-
NC_000913.3	263103	123	-
NC_000913.3	263138	36	+
NC_000913.3	263289	33	-
NC_000913.3	263323	434	-
NC_000913.3	263458	94	-
NC_000913.3	264808	71	+
NC_000913.3	265478	179	+
NC_000913.3	265545	56	+
NC_000913.3	265629	29	+
NC_000913.3	266048	113	-
NC_000913.3	266070	171	-
NC_000913.3	266224	95	-
NC_000913.3	266762	121	-
NC_000913.3	267710	53	+
NC_000913.3	268493	157	+
NC_000913.3	268886	59	+
NC_000913.3	268962	76	+
NC_000913.3	269111	34	-
NC_000913.3	269127	331	+
NC_000913.3	269225	138	-
NC_000913.3	269290	92	-
NC_000913.3	269342	90	-
NC_000913.3	269556	139	-
NC_000913.3	269731	143	-
NC_000913.3	270258	44	+
NC_000913.3	270283	41	+
NC_000913.3	270588	707	+
NC_000913.3	270642	113	+
NC_000913.3	270687	34	+
NC_000913.3	270732	39	+
NC_000913.3	270881	42	-
NC_000913.3	271372	51	+
NC_000913.3	271386	120	+
NC_000913.3	271524	32	+
NC_000913.3	271651	35	+
NC_000913.3	271668	100	+
NC_000913.3	271749	50	+
NC_000913.3	272199	65	+
NC_000913.3	272648	64	-
NC_000913.3	272882	39	+
NC_000913.3	275108	735	-
NC_000913.3	275144	136	-
NC_000913.3	275286	315	+
NC_000913.3	275741	34	-
NC_000913.3	276230	84	+
NC_000913.3	276675	29	+
NC_000913.3	277664	118	-
NC_000913.3	279891	92	-
NC_000913.3	280001	40	+
NC_000913.3	280018	73	+
NC_000913.3	280129	211	+
NC_000913.3	280136	30	+
NC_000913.3	280284	46	-
NC_000913.3	280376	157	-
NC_000913.3	280692	31	-
NC_000913.3	280729	136	-
NC_000913.3	280743	76	-
NC_000913.3	280763	30	+
NC_000913.3	280819	455	-
NC_000913.3	285164	40	-
NC_000913.3	289190	337	-
NC_000913.3	290310	45	-
NC_000913.3	290342	40	-
NC_000913.3	290428	73	-
NC_000913.3	290441	317	+
NC_000913.3	290477	84	-
NC_000913.3	290528	41	-
NC_000913.3	290558	117	+
NC_000913.3	291362	88	-
NC_000913.3	291527	403	+
NC_000913.3	291888	139	+
NC_000913.3	291997	1048	+
NC_000913.3	292017	65	+
NC_000913.3	292091	32	+
NC_000913.3	292125	40	+
NC_000913.3	292150	30	+
NC_000913.3	292201	40	+
NC_000913.3	292253	224	-
NC_000913.3	292443	55	-
NC_000913.3	292453	247	-
NC_000913.3	292455	59	+
NC_000913.3	292490	41	+
NC_000913.3	292826	55	+
NC_000913.3	292852	39	-
NC_000913.3	292871	33	-
NC_000913.3	292886	101	-
NC_000913.3	292916	32	-
NC_000913.3	292945	431	-
NC_000913.3	293051	527	+
NC_000913.3	293143	41	+
NC_000913.3	293485	38	+
NC_000913.3	293620	71	+
NC_000913.3	293687	54	-
NC_000913.3	293906	36	+
NC_000913.3	293927	45	+
NC_000913.3	293987	96	+
NC_000913.3	294651	49	+
NC_000913.3	295202	33	+
NC_000913.3	295322	130	-
NC_000913.3	295360	49	-
NC_000913.3	295407	32	+
NC_000913.3	295461	38	-
NC_000913.3	295489	38	+
NC_000913.3	295516	89	-
NC_000913.3	295561	36	-
NC_000913.3	295586	36	-
NC_000913.3	295596	81	-
NC_000913.3	295616	39	+
NC_000913.3	295620	5390	-
NC_000913.3	295628	402	+
NC_000913.3	295713	54	-
NC_000913.3	295741	86	+
NC_000913.3	295773	37	+
NC_000913.3	295786	45	+
NC_000913.3	295824	45	-
NC_000913.3	295849	38	+
NC_000913.3	296097	45	-
NC_000913.3	296132	31	-
NC_000913.3	296188	34	-
NC_000913.3	296220	33	-
NC_000913.3	296239	94	+
NC_000913.3	296433	36	-
NC_000913.3	296596	178	+
NC_000913.3	296619	194	+
NC_000913.3	297046	53	-
NC_000913.3	297330	33	+
NC_000913.3	297524	178	-
NC_000913.3	299206	70	+
NC_000913.3	302639	60	-
NC_000913.3	302839	30	-
NC_000913.3	302851	114	+
NC_000913.3	302959	3027	+
NC_000913.3	302994	68	+
NC_000913.3	303007	78	+
NC_000913.3	303014	29	+
NC_000913.3	303212	39	+
NC_000913.3	303536	96	+
NC_000913.3	303684	50	+
NC_000913.3	303698	132	+
NC_000913.3	303727	41	+
NC_000913.3	303860	46	+
NC_000913.3	303972	61	-
NC_000913.3	304298	66	-
NC_000913.3	304430	56	-
NC_000913.3	304452	34	+
NC_000913.3	304527	165	-
NC_000913.3	304724	78	-
NC_000913.3	305103	90	-
NC_000913.3	305174	54	-
NC_000913.3	305258	37	+
NC_000913.3	305813	61	+
NC_000913.3	305888	29	+
NC_000913.3	306029	41	-
NC_000913.3	306038	39	+
NC_000913.3	306331	473	+
NC_000913.3	307689	49	+
NC_000913.3	307790	178	+
NC_000913.3	311391	42	-
NC_000913.3	311997	43	+
NC_000913.3	312052	32	-
NC_000913.3	312066	155	-
NC_000913.3	312076	81	-
NC_000913.3	312121	66	+
NC_000913.3	312210	103	-
NC_000913.3	312647	55	-
NC_000913.3	312687	140	-
NC_000913.3	312697	33	-
NC_000913.3	313822	37	+
NC_000913.3	315278	139	+
NC_000913.3	315416	32	-
NC_000913.3	315462	36	+
NC_000913.3	316392	108	+
NC_000913.3	316528	96	-
NC_000913.3	316633	30	+
NC_000913.3	317187	35	-
NC_000913.3	317361	137	+
NC_000913.3	317394	79	-
NC_000913.3	317405	178	-
NC_000913.3	317661	34	+
NC_000913.3	318203	139	+
NC_000913.3	318778	626	-
NC_000913.3	319699	133	+
NC_000913.3	320033	109	-
NC_000913.3	320398	42	-
NC_000913.3	323942	74	+
NC_000913.3	324361	93	+
NC_000913.3	324430	38	-
NC_000913.3	324505	37	+
NC_000913.3	327258	43	-
NC_000913.3	329361	276	-
NC_000913.3	329421	84	+
NC_000913.3	329667	92	+
NC_000913.3	329969	43	+
NC_000913.3	331100	383	+
NC_000913.3	331449	46	+
NC_000913.3	331605	79	-
NC_000913.3	331865	36	+
NC_000913.3	331918	29	-
NC_000913.3	332043	159	+
NC_000913.3	332129	108	+
NC_000913.3	332279	86	+
NC_000913.3	332425	38	-
NC_000913.3	332458	40	-
NC_000913.3	332477	70	-
NC_000913.3	332501	905	-
NC_000913.3	332629	62	+
NC_000913.3	332662	109	-
NC_000913.3	334045	66	+
NC_000913.3	334223	50	-
NC_000913.3	334471	85	-
NC_000913.3	334495	94	-
NC_000913.3	334570	32	+
NC_000913.3	335069	44	+
NC_000913.3	336799	43	+
NC_000913.3	339999	86	-
NC_000913.3	340203	341	-
NC_000913.3	341112	62	+
NC_000913.3	341182	48	+
NC_000913.3	341297	38	+
NC_000913.3	341932	57	+
NC_000913.3	342664	129	-
NC_000913.3	342676	37	-
NC_000913.3	342688	39	-
NC_000913.3	342790	46	-
NC_000913.3	342818	2279	+
NC_000913.3	342871	48	+
NC_000913.3	342891	48	+
NC_000913.3	342905	115	+
NC_000913.3	342914	48	+
NC_000913.3	342925	92	+
NC_000913.3	343634	43	-
NC_000913.3	344169	31	-
NC_000913.3	344350	34	+
NC_000913.3	344568	42	-
NC_000913.3	344993	472	+
NC_000913.3	345056	59	+
NC_000913.3	345254	177	+
NC_000913.3	345288	31	+
NC_000913.3	346438	30	+
NC_000913.3	346471	55	+
NC_000913.3	346485	115	+
NC_000913.3	346505	37	+
NC_000913.3	346539	102	+
NC_000913.3	346555	29	+
NC_000913.3	346562	43	+
NC_000913.3	346580	45	+
NC_000913.3	346594	49	+
NC_000913.3	346623	32	+
NC_000913.3	346646	347	+
NC_000913.3	346661	75	+
NC_000913.3	346672	55	+
NC_000913.3	346719	37	+
NC_000913.3	346734	56	+
NC_000913.3	346755	30	+
NC_000913.3	348469	506	-
NC_000913.3	348503	33	+
NC_000913.3	352702	39	-
NC_000913.3	352714	198	-
NC_000913.3	354404	31	-
NC_000913.3	354820	34	-
NC_000913.3	354884	113	+
NC_000913.3	355855	46	+
NC_000913.3	356005	161	+
NC_000913.3	358714	197	-
NC_000913.3	358797	36	-
NC_000913.3	359857	30	+
NC_000913.3	360033	41	+
NC_000913.3	361218	135	-
NC_000913.3	361548	42	-
NC_000913.3	361892	76	+
NC_000913.3	362183	48	+
NC_000913.3	362882	102	+
NC_000913.3	363075	70	+
NC_000913.3	365533	129	+
NC_000913.3	366677	104	+
NC_000913.3	367538	95	-
NC_000913.3	368353	42	-
NC_000913.3	368442	40	-
NC_000913.3	368478	188	-
NC_000913.3	371436	114	-
NC_000913.3	371887	121	-
NC_000913.3	374883	253	+
NC_000913.3	375446	31	-
NC_000913.3	376743	32	+
NC_000913.3	377212	33	-
NC_000913.3	377378	204	-
NC_000913.3	377478	48	-
NC_000913.3	377542	1181	+
NC_000913.3	377591	148	-
NC_000913.3	377616	101	+
NC_000913.3	378038	51	+
NC_000913.3	378558	35	-
NC_000913.3	379759	170	-
NC_000913.3	379900	44	-
NC_000913.3	380122	45	-
NC_000913.3	380131	92	-
NC_000913.3	380169	43	-
NC_000913.3	380203	92	-
NC_000913.3	380445	299	-
NC_000913.3	380584	80	-
NC_000913.3	380706	133	-
NC_000913.3	380729	40	+
NC_000913.3	380834	144	-
NC_000913.3	381310	42	-
NC_000913.3	381323	279	+
NC_000913.3	381342	30	+
NC_000913.3	381357	50	+
NC_000913.3	381580	95	-
NC_000913.3	381809	30	-
NC_000913.3	382463	97	-
NC_000913.3	382474	59	-
NC_000913.3	382680	50	-
NC_000913.3	382890	204	-
NC_000913.3	382902	34	+
NC_000913.3	383102	82	-
NC_000913.3	383123	50	+
NC_000913.3	383880	47	-
NC_000913.3	384114	90	+
NC_000913.3	384631	29	-
NC_000913.3	384831	139	-
NC_000913.3	385206	42	+
NC_000913.3	388855	37	-
NC_000913.3	388885	102	-
NC_000913.3	389170	33	+
NC_000913.3	389659	55	-
NC_000913.3	389721	33	-
NC_000913.3	389732	32	-
NC_000913.3	389739	33	-
NC_000913.3	389754	1056	-
NC_000913.3	389779	60	-
NC_000913.3	390346	34	+
NC_000913.3	390610	65	-
NC_000913.3	390628	37	+
NC_000913.3	390655	34	-
NC_000913.3	390936	55	+
NC_000913.3	390997	66	-
NC_000913.3	391018	66	-
NC_000913.3	391379	39	+
NC_000913.3	391579	46	+
NC_000913.3	391594	73	+
NC_000913.3	391690	49	-
NC_000913.3	391802	80	-
NC_000913.3	391822	44	-
NC_000913.3	391838	31	+
NC_000913.3	391877	30	+
NC_000913.3	392730	51	-
NC_000913.3	392776	45	+
NC_000913.3	392900	37	+
NC_000913.3	392914	172	-
NC_000913.3	392979	1611	-
NC_000913.3	393051	48	+
NC_000913.3	393185	46	-
NC_000913.3	393224	1633	+
NC_000913.3	393255	45	+
NC_000913.3	393383	220	-
NC_000913.3	393539	70	+
NC_000913.3	393705	234	+
NC_000913.3	393879	55	-
NC_000913.3	393912	47	+
NC_000913.3	394171	282	+
NC_000913.3	394300	62	-
NC_000913.3	395954	30	+
NC_000913.3	396290	127	+
NC_000913.3	396301	32	-
NC_000913.3	396323	115	-
NC_000913.3	396342	43	+
NC_000913.3	396366	67	-
NC_000913.3	396385	174	+
NC_000913.3	396632	40	-
NC_000913.3	397030	50	-
NC_000913.3	397690	32	-
NC_000913.3	397839	62	+
NC_000913.3	397871	82	+
NC_000913.3	398215	45	-
NC_000913.3	398502	227	-
NC_000913.3	398521	63	-
NC_000913.3	398532	55	-
NC_000913.3	398802	157	-
NC_000913.3	399007	33	-
NC_000913.3	399444	53	+
NC_000913.3	399496	36	-
NC_000913.3	399514	90	+
NC_000913.3	399532	33	+
NC_000913.3	399565	42	+
NC_000913.3	399572	285	+
NC_000913.3	399665	310	+
NC_000913.3	400384	249	-
NC_000913.3	400491	193	-
NC_000913.3	400830	33	-
NC_000913.3	400915	42	-
NC_000913.3	400923	30	-
NC_000913.3	400951	3064	-
NC_000913.3	401325	31	+
NC_000913.3	401337	56	+
NC_000913.3	401355	63	+
NC_000913.3	401442	36	+
NC_000913.3	401451	116	+
NC_000913.3	401522	106	+
NC_000913.3	401665	55	+
NC_000913.3	401686	33	+
NC_000913.3	401729	68	+
NC_000913.3	401750	49	+
NC_000913.3	401776	34	+
NC_000913.3	401798	34	+
NC_000913.3	402074	35	+
NC_000913.3	402688	59	-
NC_000913.3	403231	216	+
NC_000913.3	403536	46	+
NC_000913.3	403661	30	+
NC_000913.3	403689	52	+
NC_000913.3	403697	31	-
NC_000913.3	403704	143	-
NC_000913.3	405686	641	-
NC_000913.3	405697	100	-
NC_000913.3	405742	121	+
NC_000913.3	406278	73	+
NC_000913.3	406355	155	+
NC_000913.3	406405	33	+
NC_000913.3	406641	310	-
NC_000913.3	406816	36	-
NC_000913.3	406840	40	-
NC_000913.3	406977	41	+
NC_000913.3	406987	48	+
NC_000913.3	406996	83	+
NC_000913.3	407028	65	+
NC_000913.3	407035	63	+
NC_000913.3	407064	60	+
NC_000913.3	407072	85	-
NC_000913.3	407089	55	+
NC_000913.3	407102	53	+
NC_000913.3	407169	36	+
NC_000913.3	407253	65	-
NC_000913.3	407281	31	+
NC_000913.3	407340	95	-
NC_000913.3	407345	524	+
NC_000913.3	407519	175	-
NC_000913.3	407711	49	-
NC_000913.3	407748	79	+
NC_000913.3	408148	34	+
NC_000913.3	408451	105	+
NC_000913.3	408516	36	-
NC_000913.3	408531	78	+
NC_000913.3	408562	53	-
NC_000913.3	408574	475	+
NC_000913.3	408599	47	+
NC_000913.3	408629	84	-
NC_000913.3	408641	49	-
NC_000913.3	408967	35	-
NC_000913.3	408999	37	-
NC_000913.3	410037	95	-
NC_000913.3	410050	281	-
NC_000913.3	410120	101	+
NC_000913.3	411410	101	-
NC_000913.3	412508	158	-
NC_000913.3	412530	175	-
NC_000913.3	412825	87	-
NC_000913.3	413353	99	-
NC_000913.3	414393	166	-
NC_000913.3	416362	49	+
NC_000913.3	416550	61	+
NC_000913.3	416755	105	+
NC_000913.3	416976	620	-
NC_000913.3	416999	143	+
NC_000913.3	417103	55	+
NC_000913.3	417137	30	+
NC_000913.3	417241	35	+
NC_000913.3	418314	104	-
NC_000913.3	419257	168	-
NC_000913.3	419421	256	+
NC_000913.3	419514	230	+
NC_000913.3	419601	42	+
NC_000913.3	419629	71	+
NC_000913.3	419679	38	+
NC_000913.3	420748	41	+
NC_000913.3	421123	37	-
NC_000913.3	421996	102	+
NC_000913.3	422467	32	-
NC_000913.3	422485	42	+
NC_000913.3	422534	39	+
NC_000913.3	423142	130	-
NC_000913.3	423313	73	+
NC_000913.3	424861	33	-
NC_000913.3	424939	44	-
NC_000913.3	424986	72	+
NC_000913.3	425128	42	-
NC_000913.3	425257	32	+
NC_000913.3	425343	69	-
NC_000913.3	425506	53	-
NC_000913.3	425893	74	+
NC_000913.3	426057	32	+
NC_000913.3	426542	35	+
NC_000913.3	426701	64	+
NC_000913.3	426737	30	+
NC_000913.3	426758	58	+
NC_000913.3	426776	298	+
NC_000913.3	427019	33	+
NC_000913.3	427115	145	+
NC_000913.3	427205	113	+
NC_000913.3	427218	53	+
NC_000913.3	427240	66	+
NC_000913.3	427259	31	+
NC_000913.3	427262	35	-
NC_000913.3	427283	31	+
NC_000913.3	427352	109	+
NC_000913.3	427474	31	+
NC_000913.3	427562	35	+
NC_000913.3	427672	53	+
NC_000913.3	428709	286	+
NC_000913.3	429050	172	+
NC_000913.3	429442	36	-
NC_000913.3	429530	40	+
NC_000913.3	429633	33	+
NC_000913.3	430059	31	+
NC_000913.3	430119	77	+
NC_000913.3	430290	51	+
NC_000913.3	430576	46	+
NC_000913.3	430821	43	-
NC_000913.3	430839	29	-
NC_000913.3	431265	95	-
NC_000913.3	432091	330	-
NC_000913.3	432156	42	+
NC_000913.3	432170	32	-
NC_000913.3	432188	105	-
NC_000913.3	432245	101	-
NC_000913.3	432374	32	-
NC_000913.3	432854	68	+
NC_000913.3	432876	831	-
NC_000913.3	432959	127	+
NC_000913.3	432977	872	+
NC_000913.3	432984	37	+
NC_000913.3	433027	163	-
NC_000913.3	433054	58	+
NC_000913.3	433397	35	-
NC_000913.3	433458	48	-
NC_000913.3	434436	44	+
NC_000913.3	434505	31	+
NC_000913.3	434614	277	+
NC_000913.3	435260	59	+
NC_000913.3	435641	33	+
NC_000913.3	436587	69	+
NC_000913.3	436588	39	-
NC_000913.3	437776	40	+
NC_000913.3	437997	32	-
NC_000913.3	438162	605	+
NC_000913.3	438265	41	+
NC_000913.3	438284	904	-
NC_000913.3	438715	114	+
NC_000913.3	439647	41	-
NC_000913.3	440362	59	-
NC_000913.3	440397	30	-
NC_000913.3	440999	36	+
NC_000913.3	441201	49	-
NC_000913.3	441353	67	+
NC_000913.3	441363	29	-
NC_000913.3	441373	2262	-
NC_000913.3	441469	130	+
NC_000913.3	441545	424	-
NC_000913.3	441893	98	-
NC_000913.3	441954	173	+
NC_000913.3	442593	61	+
NC_000913.3	442869	86	+
NC_000913.3	444416	797	+
NC_000913.3	444547	42	-
NC_000913.3	444560	418	-
NC_000913.3	444605	38	+
NC_000913.3	444658	1118	+
NC_000913.3	444678	35	+
NC_000913.3	444709	29	+
NC_000913.3	444779	30	+
NC_000913.3	446687	1273	-
NC_000913.3	446937	44	-
NC_000913.3	447057	47	-
NC_000913.3	447078	39	-
NC_000913.3	447479	47	-
NC_000913.3	447768	38	-
NC_000913.3	447957	44	-
NC_000913.3	448854	32	-
NC_000913.3	449080	60	-
NC_000913.3	450199	29	-
NC_000913.3	450640	48	+
NC_000913.3	451394	46	-
NC_000913.3	451514	48	-
NC_000913.3	451534	374	-
NC_000913.3	451550	148	-
NC_000913.3	451566	188	-
NC_000913.3	451655	615	-
NC_000913.3	451698	43	+
NC_000913.3	451749	37	-
NC_000913.3	452405	35	+
NC_000913.3	453367	58	-
NC_000913.3	454153	29	-
NC_000913.3	454167	35	-
NC_000913.3	454175	78	-
NC_000913.3	454210	389	-
NC_000913.3	454353	132	+
NC_000913.3	454367	30	+
NC_000913.3	454390	56	+
NC_000913.3	454405	33	+
NC_000913.3	454498	61	+
NC_000913.3	454526	66	+
NC_000913.3	454533	34	+
NC_000913.3	454545	84	+
NC_000913.3	454562	162	+
NC_000913.3	454571	38	+
NC_000913.3	454590	49	+
NC_000913.3	454614	249	+
NC_000913.3	454629	150	+
NC_000913.3	454672	34	+
NC_000913.3	454692	30	+
NC_000913.3	454722	69	+
NC_000913.3	454834	185	+
NC_000913.3	454914	30	-
NC_000913.3	454941	40	+
NC_000913.3	455001	31	+
NC_000913.3	455033	36	+
NC_000913.3	455035	59	-
NC_000913.3	455056	51	+
NC_000913.3	455109	141	+
NC_000913.3	455509	38	+
NC_000913.3	455782	138	-
NC_000913.3	456555	731	+
NC_000913.3	456577	863	+
NC_000913.3	456605	290	+
NC_000913.3	456646	40	+
NC_000913.3	456649	64	-
NC_000913.3	456670	33	+
NC_000913.3	456682	34	+
NC_000913.3	456692	32	+
NC_000913.3	456702	70	+
NC_000913.3	456724	32	+
NC_000913.3	456776	34	+
NC_000913.3	456806	51	+
NC_000913.3	457203	213	+
NC_000913.3	457346	54	+
NC_000913.3	457360	36	+
NC_000913.3	457367	30	+
NC_000913.3	457378	88	+
NC_000913.3	457401	85	+
NC_000913.3	457574	143	+
NC_000913.3	457876	59	+
NC_000913.3	457975	121	+
NC_000913.3	458325	343	-
NC_000913.3	458459	31	+
NC_000913.3	458591	54	+
NC_000913.3	458780	96	+
NC_000913.3	458817	54	+
NC_000913.3	458833	29	+
NC_000913.3	458861	42	+
NC_000913.3	458883	36	+
NC_000913.3	459040	29	+
NC_000913.3	459581	29	+
NC_000913.3	459607	35	+
NC_000913.3	459850	262	-
NC_000913.3	459887	184	-
NC_000913.3	460111	29	+
NC_000913.3	460280	44	+
NC_000913.3	460376	100	+
NC_000913.3	461114	116	+
NC_000913.3	461352	1227	+
NC_000913.3	461373	30	+
NC_000913.3	461400	37	+
NC_000913.3	461410	62	+
NC_000913.3	461479	43	+
NC_000913.3	461490	48	+
NC_000913.3	461536	41	+
NC_000913.3	461547	169	+
NC_000913.3	461650	52	+
NC_000913.3	461853	404	+
NC_000913.3	461878	188	+
NC_000913.3	461890	62	+
NC_000913.3	461908	189	-
NC_000913.3	461975	87	+
NC_000913.3	461983	44	+
NC_000913.3	462057	37	+
NC_000913.3	463595	30	+
NC_000913.3	464762	35	+
NC_000913.3	465572	624	-
NC_000913.3	465814	36	+
NC_000913.3	466212	48	-
NC_000913.3	466230	36	+
NC_000913.3	466822	35	-
NC_000913.3	467325	43	-
NC_000913.3	467369	31	+
NC_000913.3	467383	79	+
NC_000913.3	468359	30	+
NC_000913.3	468404	173	+
NC_000913.3	468479	645	+
NC_000913.3	469402	42	+
NC_000913.3	470785	66	-
NC_000913.3	472457	87	+
NC_000913.3	473080	116	+
NC_000913.3	473940	36	+
NC_000913.3	474010	30	+
NC_000913.3	474432	35	+
NC_000913.3	475131	38	-
NC_000913.3	475180	158	-
NC_000913.3	475201	691	-
NC_000913.3	475312	61	+
NC_000913.3	475324	41	+
NC_000913.3	475357	30	+
NC_000913.3	475522	62	+
NC_000913.3	475939	31	-
NC_000913.3	476311	100	-
NC_000913.3	476422	3937	+
NC_000913.3	476448	139	+
NC_000913.3	476485	29	-
NC_000913.3	476524	45	+
NC_000913.3	476538	53	+
NC_000913.3	476618	399	+
NC_000913.3	476650	34	+
NC_000913.3	477320	42	-
NC_000913.3	477881	34	-
NC_000913.3	478188	36	-
NC_000913.3	478561	50	-
NC_000913.3	478612	87	-
NC_000913.3	478632	36	-
NC_000913.3	478636	87	+
NC_000913.3	478642	1003	-
NC_000913.3	478771	50	-
NC_000913.3	478955	29	+
NC_000913.3	479036	52	-
NC_000913.3	479218	50	-
NC_000913.3	479256	44	-
NC_000913.3	479274	31	-
NC_000913.3	479288	1943	-
NC_000913.3	479321	96	-
NC_000913.3	479332	90	-
NC_000913.3	479383	34	+
NC_000913.3	479726	76	-
NC_000913.3	479944	110	-
NC_000913.3	480083	54	-
NC_000913.3	480142	81	+
NC_000913.3	480193	36	-
NC_000913.3	480201	108	-
NC_000913.3	480215	33	-
NC_000913.3	480226	98	-
NC_000913.3	480250	35	-
NC_000913.3	480319	62	+
NC_000913.3	480332	40	-
NC_000913.3	480351	65	-
NC_000913.3	480355	33	+
NC_000913.3	480380	831	-
NC_000913.3	480425	290	-
NC_000913.3	480439	98	+
NC_000913.3	480501	1395	-
NC_000913.3	480566	123	-
NC_000913.3	480585	37	-
NC_000913.3	480612	40	-
NC_000913.3	480633	150	-
NC_000913.3	480675	54	-
NC_000913.3	480701	51	-
NC_000913.3	480795	789	-
NC_000913.3	480848	48	-
NC_000913.3	480880	2799	-
NC_000913.3	481689	47	-
NC_000913.3	482051	564	-
NC_000913.3	482235	134	+
NC_000913.3	482976	56	-
NC_000913.3	483711	72	+
NC_000913.3	484466	39	-
NC_000913.3	484836	52	+
NC_000913.3	485572	50	+
NC_000913.3	485699	226	-
NC_000913.3	485722	104	+
NC_000913.3	485741	30	+
NC_000913.3	485747	51	-
NC_000913.3	485840	371	-
NC_000913.3	485932	49	-
NC_000913.3	485981	165	-
NC_000913.3	486001	29	-
NC_000913.3	486026	58	-
NC_000913.3	486044	40	-
NC_000913.3	486068	44	-
NC_000913.3	486089	47	-
NC_000913.3	486106	48	-
NC_000913.3	486492	46	+
NC_000913.3	486541	207	-
NC_000913.3	486553	38	+
NC_000913.3	486723	145	+
NC_000913.3	489346	30	-
NC_000913.3	489604	155	+
NC_000913.3	489951	31	-
NC_000913.3	490033	509	-
NC_000913.3	490230	42	-
NC_000913.3	490862	526	+
NC_000913.3	490883	41	+
NC_000913.3	491222	186	+
NC_000913.3	491312	33	+
NC_000913.3	491418	39	+
NC_000913.3	492056	522	+
NC_000913.3	492084	44	+
NC_000913.3	492201	53	+
NC_000913.3	493877	52	+
NC_000913.3	493967	54	+
NC_000913.3	495076	2221	+
NC_000913.3	495087	32	+
NC_000913.3	495094	47	+
NC_000913.3	495123	30	+
NC_000913.3	496493	97	+
NC_000913.3	497116	68	-
NC_000913.3	497133	2009	+
NC_000913.3	497141	29	+
NC_000913.3	497169	36	+
NC_000913.3	497184	70	+
NC_000913.3	497210	50	+
NC_000913.3	497217	39	+
NC_000913.3	497324	108	+
NC_000913.3	497451	74	+
NC_000913.3	497475	33	+
NC_000913.3	497972	176	+
NC_000913.3	498031	578	+
NC_000913.3	498569	45	+
NC_000913.3	499250	32	+
NC_000913.3	499570	159	+
NC_000913.3	500099	69	+
NC_000913.3	501125	30	-
NC_000913.3	501332	101	+
NC_000913.3	501521	107	-
NC_000913.3	501531	92	-
NC_000913.3	502095	31	-
NC_000913.3	502491	44	-
NC_000913.3	503296	61	-
NC_000913.3	503376	32	+
NC_000913.3	503821	36	-
NC_000913.3	504629	31	+
NC_000913.3	504754	41	-
NC_000913.3	504772	30	+
NC_000913.3	504888	231	+
NC_000913.3	504911	31	-
NC_000913.3	505586	32	+
NC_000913.3	505855	115	+
NC_000913.3	505928	42	+
NC_000913.3	506870	172	+
NC_000913.3	507048	60	-
NC_000913.3	507062	36	-
NC_000913.3	507111	222	-
NC_000913.3	507148	99	+
NC_000913.3	507157	48	-
NC_000913.3	507212	36	+
NC_000913.3	507227	30	+
NC_000913.3	507249	37	+
NC_000913.3	508097	385	-
NC_000913.3	508184	60	+
NC_000913.3	508194	47	+
NC_000913.3	508221	238	+
NC_000913.3	508233	35	+
NC_000913.3	508245	74	+
NC_000913.3	508341	34	+
NC_000913.3	508353	67	+
NC_000913.3	508377	34	+
NC_000913.3	511257	29	-
NC_000913.3	511413	90	-
NC_000913.3	511574	127	+
NC_000913.3	511809	38	+
NC_000913.3	512565	88	+
NC_000913.3	513076	47	+
NC_000913.3	513878	62	+
NC_000913.3	513911	41	+
NC_000913.3	513954	1824	+
NC_000913.3	513976	34	+
NC_000913.3	515825	1002	-
NC_000913.3	515880	53	-
NC_000913.3	515893	177	+
NC_000913.3	516216	29	+
NC_000913.3	517161	169	-
NC_000913.3	518272	31	+
NC_000913.3	518306	296	-
NC_000913.3	518447	39	-
NC_000913.3	518944	33	+
NC_000913.3	519164	32	+
NC_000913.3	519391	53	+
NC_000913.3	519772	39	-
NC_000913.3	519799	145	-
NC_000913.3	522875	545	-
NC_000913.3	522972	139	-
NC_000913.3	524411	61	+
NC_000913.3	524423	95	+
NC_000913.3	525316	244	+
NC_000913.3	526934	482	+
NC_000913.3	527112	62	+
NC_000913.3	527206	95	+
NC_000913.3	527215	64	+
NC_000913.3	527241	73	+
NC_000913.3	527269	323	+
NC_000913.3	527316	91	-
NC_000913.3	527402	29	-
NC_000913.3	527886	84	-
NC_000913.3	528130	132	+
NC_000913.3	528288	51	-
NC_000913.3	528528	37	+
NC_000913.3	529010	92	-
NC_000913.3	530050	382	-
NC_000913.3	530443	71	+
NC_000913.3	531253	267	-
NC_000913.3	532099	47	-
NC_000913.3	532104	41	+
NC_000913.3	532390	38	+
NC_000913.3	532421	109	-
NC_000913.3	532616	202	+
NC_000913.3	532972	32	+
NC_000913.3	532991	60	+
NC_000913.3	533002	48	+
NC_000913.3	533013	57	+
NC_000913.3	533543	92	-
NC_000913.3	533575	90	+
NC_000913.3	533635	122	+
NC_000913.3	533642	36	+
NC_000913.3	533677	38	+
NC_000913.3	533710	37	+
NC_000913.3	533728	29	+
NC_000913.3	533740	38	+
NC_000913.3	533773	62	+
NC_000913.3	533797	29	+
NC_000913.3	533822	31	+
NC_000913.3	534825	1026	+
NC_000913.3	536810	130	-
NC_000913.3	540062	30	+
NC_000913.3	540350	36	+
NC_000913.3	543178	34	-
NC_000913.3	543290	123	-
NC_000913.3	543319	100	-
NC_000913.3	543338	101	-
NC_000913.3	543929	30	-
NC_000913.3	544570	144	-
NC_000913.3	544581	83	-
NC_000913.3	546727	76	-
NC_000913.3	549363	30	-
NC_000913.3	550934	48	+
NC_000913.3	553143	33	-
NC_000913.3	553995	130	-
NC_000913.3	554024	29	-
NC_000913.3	554147	40	-
NC_000913.3	554183	43	-
NC_000913.3	554249	49	-
NC_000913.3	554307	48	-
NC_000913.3	554358	60	-
NC_000913.3	554385	31	-
NC_000913.3	554398	360	-
NC_000913.3	554419	46	-
NC_000913.3	554432	72	-
NC_000913.3	554442	30	-
NC_000913.3	554464	56	-
NC_000913.3	554471	45	-
NC_000913.3	554497	77	-
NC_000913.3	554496	33	+
[truncated: 14,858 more rows]
