# Supplementary material for: The Cryptic Bacterial Microproteome
Source: bioRxiv. 2024 Feb 18:2024.02.17.580829. Preprint. [Version 1] doi: 10.1101/2024.02.17.580829 (PMC11188072; doi:10.1101/2024.02.17.580829)
Supplement: Supplement 7 — Table S6. The table describes structural analysis of predicted microproteins [file media-7.xlsx]

## Sheet: Sheet1
pdb_id	Sequence	Length	HelixCount	ExtendedStrand	HelixPCT	SheetPCT	plddt	aspher	ismORF	ismORF_Genus	class
AP012032.2_ORF.10049.pdb	---------------------	21	0	0	0	0	80.0801	0.88	AP012032.2_ORF.10049	Pantoea	Unstructured
AP012032.2_ORF.10049.pdb	---------------------	21	0	0	0	0	80.0801	0.88	NC_017554.1_ORF.97091	Pantoea	Unstructured
AP012032.2_ORF.10049.pdb	---------------------	21	0	0	0	0	80.0801	0.88	NC_016816.1_ORF.97639	Pantoea	Unstructured
AP012032.2_ORF.10049.pdb	---------------------	21	0	0	0	0	80.0801	0.88	NZ_CP014207.1_ORF.48877	Pantoea	Unstructured
AP012032.2_ORF.10049.pdb	---------------------	21	0	0	0	0	80.0801	0.88	NZ_CP020943.2_ORF.96129	Pantoea	Unstructured
AP012032.2_ORF.10049.pdb	---------------------	21	0	0	0	0	80.0801	0.88	NZ_CP035034.1_ORF.64896	Pantoea	Unstructured
AP012032.2_ORF.10049.pdb	---------------------	21	0	0	0	0	80.0801	0.88	NZ_CP054912.1_ORF.54488	Pantoea	Unstructured
AP012032.2_ORF.10049.pdb	---------------------	21	0	0	0	0	80.0801	0.88	NZ_CP066803.1_ORF.81147	Pantoea	Unstructured
AP012032.2_ORF.10049.pdb	---------------------	21	0	0	0	0	80.0801	0.88	NZ_CP059084.1_ORF.77851	Pantoea	Unstructured
AP012032.2_ORF.10595.pdb	------HHHHHHHHHHHHHH-	21	14	0	66.6667	0	82.618	0.61	AP012032.2_ORF.10595	Pantoea	Alpha
AP012032.2_ORF.10595.pdb	------HHHHHHHHHHHHHH-	21	14	0	66.6667	0	82.618	0.61	NC_013956.2_ORF.29965	Pantoea	Alpha
AP012032.2_ORF.10595.pdb	------HHHHHHHHHHHHHH-	21	14	0	66.6667	0	82.618	0.61	NC_017554.1_ORF.63561	Pantoea	Alpha
AP012032.2_ORF.10595.pdb	------HHHHHHHHHHHHHH-	21	14	0	66.6667	0	82.618	0.61	NC_016816.1_ORF.81281	Pantoea	Alpha
AP012032.2_ORF.10595.pdb	------HHHHHHHHHHHHHH-	21	14	0	66.6667	0	82.618	0.61	NZ_CP014207.1_ORF.32810	Pantoea	Alpha
AP012032.2_ORF.10595.pdb	------HHHHHHHHHHHHHH-	21	14	0	66.6667	0	82.618	0.61	NZ_CP035034.1_ORF.82592	Pantoea	Alpha
AP012032.2_ORF.10595.pdb	------HHHHHHHHHHHHHH-	21	14	0	66.6667	0	82.618	0.61	NZ_CP054912.1_ORF.24407	Pantoea	Alpha
AP012032.2_ORF.10595.pdb	------HHHHHHHHHHHHHH-	21	14	0	66.6667	0	82.618	0.61	NZ_CP066803.1_ORF.81700	Pantoea	Alpha
AP012032.2_ORF.10595.pdb	------HHHHHHHHHHHHHH-	21	14	0	66.6667	0	82.618	0.61	NZ_CP059084.1_ORF.62033	Pantoea	Alpha
AP012032.2_ORF.10595.pdb	------HHHHHHHHHHHHHH-	21	14	0	66.6667	0	82.618	0.61	NZ_CP081342.1_ORF.78772	Pantoea	Alpha
AP012032.2_ORF.11520.pdb	-HHHHHHHHHHHHHHHHHHHHH-	23	21	0	91.3043	0	86.2625	0.61	AP012032.2_ORF.11520	Pantoea	Alpha
AP012032.2_ORF.11520.pdb	-HHHHHHHHHHHHHHHHHHHHH-	23	21	0	91.3043	0	86.2625	0.61	NC_013956.2_ORF.48267	Pantoea	Alpha
AP012032.2_ORF.11520.pdb	-HHHHHHHHHHHHHHHHHHHHH-	23	21	0	91.3043	0	86.2625	0.61	NC_017554.1_ORF.81400	Pantoea	Alpha
AP012032.2_ORF.11520.pdb	-HHHHHHHHHHHHHHHHHHHHH-	23	21	0	91.3043	0	86.2625	0.61	NC_016816.1_ORF.82013	Pantoea	Alpha
AP012032.2_ORF.11520.pdb	-HHHHHHHHHHHHHHHHHHHHH-	23	21	0	91.3043	0	86.2625	0.61	NZ_CP014207.1_ORF.33959	Pantoea	Alpha
AP012032.2_ORF.11520.pdb	-HHHHHHHHHHHHHHHHHHHHH-	23	21	0	91.3043	0	86.2625	0.61	NZ_CP020943.2_ORF.80766	Pantoea	Alpha
AP012032.2_ORF.11520.pdb	-HHHHHHHHHHHHHHHHHHHHH-	23	21	0	91.3043	0	86.2625	0.61	NZ_CP035034.1_ORF.66615	Pantoea	Alpha
AP012032.2_ORF.11520.pdb	-HHHHHHHHHHHHHHHHHHHHH-	23	21	0	91.3043	0	86.2625	0.61	NZ_CP054912.1_ORF.42713	Pantoea	Alpha
AP012032.2_ORF.11520.pdb	-HHHHHHHHHHHHHHHHHHHHH-	23	21	0	91.3043	0	86.2625	0.61	NZ_CP066803.1_ORF.65905	Pantoea	Alpha
AP012032.2_ORF.11520.pdb	-HHHHHHHHHHHHHHHHHHHHH-	23	21	0	91.3043	0	86.2625	0.61	NZ_CP059084.1_ORF.79140	Pantoea	Alpha
AP012032.2_ORF.11949.pdb	--HHHHHHHHHHHHHHHHH-	20	17	0	85	0	81.7274	0.58	AP012032.2_ORF.11949	Pantoea	Alpha
AP012032.2_ORF.11949.pdb	--HHHHHHHHHHHHHHHHH-	20	17	0	85	0	81.7274	0.58	NC_013956.2_ORF.48692	Pantoea	Alpha
AP012032.2_ORF.11949.pdb	--HHHHHHHHHHHHHHHHH-	20	17	0	85	0	81.7274	0.58	NC_017554.1_ORF.64951	Pantoea	Alpha
AP012032.2_ORF.12434.pdb	---THHHHHHHHHHHHHHHHH-	22	17	0	77.2727	0	86.8734	0.71	AP012032.2_ORF.12434	Pantoea	Alpha
AP012032.2_ORF.12434.pdb	---THHHHHHHHHHHHHHHHH-	22	17	0	77.2727	0	86.8734	0.71	NC_013956.2_ORF.49201	Pantoea	Alpha
AP012032.2_ORF.12434.pdb	---THHHHHHHHHHHHHHHHH-	22	17	0	77.2727	0	86.8734	0.71	NC_017554.1_ORF.99346	Pantoea	Alpha
AP012032.2_ORF.12434.pdb	---THHHHHHHHHHHHHHHHH-	22	17	0	77.2727	0	86.8734	0.71	NC_016816.1_ORF.82918	Pantoea	Alpha
AP012032.2_ORF.12434.pdb	---THHHHHHHHHHHHHHHHH-	22	17	0	77.2727	0	86.8734	0.71	NZ_CP014207.1_ORF.34923	Pantoea	Alpha
AP012032.2_ORF.12434.pdb	---THHHHHHHHHHHHHHHHH-	22	17	0	77.2727	0	86.8734	0.71	NZ_CP054912.1_ORF.26333	Pantoea	Alpha
AP012032.2_ORF.12434.pdb	---THHHHHHHHHHHHHHHHH-	22	17	0	77.2727	0	86.8734	0.71	NZ_CP066803.1_ORF.66849	Pantoea	Alpha
AP012032.2_ORF.12434.pdb	---THHHHHHHHHHHHHHHHH-	22	17	0	77.2727	0	86.8734	0.71	NZ_CP059084.1_ORF.80162	Pantoea	Alpha
AP012032.2_ORF.12434.pdb	---THHHHHHHHHHHHHHHHH-	22	17	0	77.2727	0	86.8734	0.71	NZ_CP017581.1_ORF.32421	Pantoea	Alpha
AP012032.2_ORF.12434.pdb	---THHHHHHHHHHHHHHHHH-	22	17	0	77.2727	0	86.8734	0.71	NZ_CP049115.1_ORF.8768	Pantoea	Alpha
AP012032.2_ORF.12862.pdb	-----TTTTHHHHHHHHHHHHHHHHHHHHHHHHHHHHHHHHHHHHHHHHH-	51	41	0	80.3922	0	82.4227	0.87	AP012032.2_ORF.12862	Pantoea	Alpha
AP012032.2_ORF.12862.pdb	-----TTTTHHHHHHHHHHHHHHHHHHHHHHHHHHHHHHHHHHHHHHHHH-	51	41	0	80.3922	0	82.4227	0.87	NC_013956.2_ORF.49606	Pantoea	Alpha
AP012032.2_ORF.12862.pdb	-----TTTTHHHHHHHHHHHHHHHHHHHHHHHHHHHHHHHHHHHHHHHHH-	51	41	0	80.3922	0	82.4227	0.87	NC_017554.1_ORF.65808	Pantoea	Alpha
AP012032.2_ORF.12862.pdb	-----TTTTHHHHHHHHHHHHHHHHHHHHHHHHHHHHHHHHHHHHHHHHH-	51	41	0	80.3922	0	82.4227	0.87	NC_016816.1_ORF.83334	Pantoea	Alpha
AP012032.2_ORF.12862.pdb	-----TTTTHHHHHHHHHHHHHHHHHHHHHHHHHHHHHHHHHHHHHHHHH-	51	41	0	80.3922	0	82.4227	0.87	NZ_CP014207.1_ORF.35333	Pantoea	Alpha
AP012032.2_ORF.12862.pdb	-----TTTTHHHHHHHHHHHHHHHHHHHHHHHHHHHHHHHHHHHHHHHHH-	51	41	0	80.3922	0	82.4227	0.87	NZ_CP020943.2_ORF.98925	Pantoea	Alpha
AP012032.2_ORF.12862.pdb	-----TTTTHHHHHHHHHHHHHHHHHHHHHHHHHHHHHHHHHHHHHHHHH-	51	41	0	80.3922	0	82.4227	0.87	NZ_CP035034.1_ORF.67985	Pantoea	Alpha
AP012032.2_ORF.12862.pdb	-----TTTTHHHHHHHHHHHHHHHHHHHHHHHHHHHHHHHHHHHHHHHHH-	51	41	0	80.3922	0	82.4227	0.87	NZ_CP054912.1_ORF.44034	Pantoea	Alpha
AP012032.2_ORF.12862.pdb	-----TTTTHHHHHHHHHHHHHHHHHHHHHHHHHHHHHHHHHHHHHHHHH-	51	41	0	80.3922	0	82.4227	0.87	NZ_CP066803.1_ORF.67264	Pantoea	Alpha
AP012032.2_ORF.12862.pdb	-----TTTTHHHHHHHHHHHHHHHHHHHHHHHHHHHHHHHHHHHHHHHHH-	51	41	0	80.3922	0	82.4227	0.87	NZ_CP059084.1_ORF.80576	Pantoea	Alpha
AP012032.2_ORF.12862.pdb	-----TTTTHHHHHHHHHHHHHHHHHHHHHHHHHHHHHHHHHHHHHHHHH-	51	41	0	80.3922	0	82.4227	0.87	NZ_CP081342.1_ORF.64517	Pantoea	Alpha
AP012032.2_ORF.14820.pdb	-TTHHHHHHHHHHHHHHHHHH-	22	18	0	81.8182	0	83.1894	0.62	AP012032.2_ORF.14820	Pantoea	Alpha
AP012032.2_ORF.1617.pdb	-HHHHHHHHHHHHHHHHHHHHHHHHHH-	28	26	0	92.8571	0	91.239	0.78	AP012032.2_ORF.1617	Pantoea	Alpha
AP012032.2_ORF.1617.pdb	-HHHHHHHHHHHHHHHHHHHHHHHHHH-	28	26	0	92.8571	0	91.239	0.78	NC_013956.2_ORF.21418	Pantoea	Alpha
AP012032.2_ORF.1617.pdb	-HHHHHHHHHHHHHHHHHHHHHHHHHH-	28	26	0	92.8571	0	91.239	0.78	NC_017554.1_ORF.54702	Pantoea	Alpha
AP012032.2_ORF.1617.pdb	-HHHHHHHHHHHHHHHHHHHHHHHHHH-	28	26	0	92.8571	0	91.239	0.78	NC_016816.1_ORF.72333	Pantoea	Alpha
AP012032.2_ORF.1617.pdb	-HHHHHHHHHHHHHHHHHHHHHHHHHH-	28	26	0	92.8571	0	91.239	0.78	NZ_CP020943.2_ORF.71233	Pantoea	Alpha
AP012032.2_ORF.1617.pdb	-HHHHHHHHHHHHHHHHHHHHHHHHHH-	28	26	0	92.8571	0	91.239	0.78	NZ_CP035034.1_ORF.90939	Pantoea	Alpha
AP012032.2_ORF.1617.pdb	-HHHHHHHHHHHHHHHHHHHHHHHHHH-	28	26	0	92.8571	0	91.239	0.78	NZ_CP054912.1_ORF.80555	Pantoea	Alpha
AP012032.2_ORF.1617.pdb	-HHHHHHHHHHHHHHHHHHHHHHHHHH-	28	26	0	92.8571	0	91.239	0.78	NZ_CP066803.1_ORF.56117	Pantoea	Alpha
AP012032.2_ORF.1617.pdb	-HHHHHHHHHHHHHHHHHHHHHHHHHH-	28	26	0	92.8571	0	91.239	0.78	NZ_CP059084.1_ORF.52998	Pantoea	Alpha
AP012032.2_ORF.17525.pdb	-HHHHHHHHHHHHHHHHHH-	20	18	0	90	0	84.996	0.57	AP012032.2_ORF.17525	Pantoea	Alpha
AP012032.2_ORF.17525.pdb	-HHHHHHHHHHHHHHHHHH-	20	18	0	90	0	84.996	0.57	NC_013956.2_ORF.38196	Pantoea	Alpha
AP012032.2_ORF.17525.pdb	-HHHHHHHHHHHHHHHHHH-	20	18	0	90	0	84.996	0.57	NC_017554.1_ORF.70944	Pantoea	Alpha
AP012032.2_ORF.17525.pdb	-HHHHHHHHHHHHHHHHHH-	20	18	0	90	0	84.996	0.57	NC_016816.1_ORF.71596	Pantoea	Alpha
AP012032.2_ORF.17525.pdb	-HHHHHHHHHHHHHHHHHH-	20	18	0	90	0	84.996	0.57	NZ_CP014207.1_ORF.23444	Pantoea	Alpha
AP012032.2_ORF.17525.pdb	-HHHHHHHHHHHHHHHHHH-	20	18	0	90	0	84.996	0.57	NZ_CP020943.2_ORF.70494	Pantoea	Alpha
AP012032.2_ORF.17525.pdb	-HHHHHHHHHHHHHHHHHH-	20	18	0	90	0	84.996	0.57	NZ_CP035034.1_ORF.55814	Pantoea	Alpha
AP012032.2_ORF.17525.pdb	-HHHHHHHHHHHHHHHHHH-	20	18	0	90	0	84.996	0.57	NZ_CP054912.1_ORF.79636	Pantoea	Alpha
AP012032.2_ORF.17525.pdb	-HHHHHHHHHHHHHHHHHH-	20	18	0	90	0	84.996	0.57	NZ_CP066803.1_ORF.88434	Pantoea	Alpha
AP012032.2_ORF.17525.pdb	-HHHHHHHHHHHHHHHHHH-	20	18	0	90	0	84.996	0.57	NZ_CP059084.1_ORF.85166	Pantoea	Alpha
AP012032.2_ORF.17525.pdb	-HHHHHHHHHHHHHHHHHH-	20	18	0	90	0	84.996	0.57	NZ_CP081342.1_ORF.86098	Pantoea	Alpha
AP012032.2_ORF.18192.pdb	---------HHHHHHHHHHH-	21	11	0	52.381	0	83.0705	0.48	AP012032.2_ORF.18192	Pantoea	Alpha
AP012032.2_ORF.18192.pdb	---------HHHHHHHHHHH-	21	11	0	52.381	0	83.0705	0.48	NC_013956.2_ORF.4198	Pantoea	Alpha
AP012032.2_ORF.18192.pdb	---------HHHHHHHHHHH-	21	11	0	52.381	0	83.0705	0.48	NC_017554.1_ORF.88459	Pantoea	Alpha
AP012032.2_ORF.18192.pdb	---------HHHHHHHHHHH-	21	11	0	52.381	0	83.0705	0.48	NC_016816.1_ORF.72304	Pantoea	Alpha
AP012032.2_ORF.18192.pdb	---------HHHHHHHHHHH-	21	11	0	52.381	0	83.0705	0.48	NZ_CP014207.1_ORF.7575	Pantoea	Alpha
AP012032.2_ORF.18192.pdb	---------HHHHHHHHHHH-	21	11	0	52.381	0	83.0705	0.48	NZ_CP020943.2_ORF.87998	Pantoea	Alpha
AP012032.2_ORF.18192.pdb	---------HHHHHHHHHHH-	21	11	0	52.381	0	83.0705	0.48	NZ_CP035034.1_ORF.90914	Pantoea	Alpha
AP012032.2_ORF.18192.pdb	---------HHHHHHHHHHH-	21	11	0	52.381	0	83.0705	0.48	NZ_CP054912.1_ORF.80525	Pantoea	Alpha
AP012032.2_ORF.18192.pdb	---------HHHHHHHHHHH-	21	11	0	52.381	0	83.0705	0.48	NZ_CP066803.1_ORF.56087	Pantoea	Alpha
AP012032.2_ORF.18192.pdb	---------HHHHHHHHHHH-	21	11	0	52.381	0	83.0705	0.48	NZ_CP059084.1_ORF.52971	Pantoea	Alpha
AP012032.2_ORF.23846.pdb	-HHHHHHHHHHHHHHHHHHHHHHHHHHHH-	30	28	0	93.3333	0	80.3327	0.74	AP012032.2_ORF.23846	Pantoea	Alpha
AP012032.2_ORF.23846.pdb	-HHHHHHHHHHHHHHHHHHHHHHHHHHHH-	30	28	0	93.3333	0	80.3327	0.74	NC_013956.2_ORF.26607	Pantoea	Alpha
AP012032.2_ORF.23846.pdb	-HHHHHHHHHHHHHHHHHHHHHHHHHHHH-	30	28	0	93.3333	0	80.3327	0.74	NC_017554.1_ORF.60136	Pantoea	Alpha
AP012032.2_ORF.23846.pdb	-HHHHHHHHHHHHHHHHHHHHHHHHHHHH-	30	28	0	93.3333	0	80.3327	0.74	NC_016816.1_ORF.60794	Pantoea	Alpha
AP012032.2_ORF.23846.pdb	-HHHHHHHHHHHHHHHHHHHHHHHHHHHH-	30	28	0	93.3333	0	80.3327	0.74	NZ_CP014207.1_ORF.29285	Pantoea	Alpha
AP012032.2_ORF.23846.pdb	-HHHHHHHHHHHHHHHHHHHHHHHHHHHH-	30	28	0	93.3333	0	80.3327	0.74	NZ_CP020943.2_ORF.59890	Pantoea	Alpha
AP012032.2_ORF.23846.pdb	-HHHHHHHHHHHHHHHHHHHHHHHHHHHH-	30	28	0	93.3333	0	80.3327	0.74	NZ_CP035034.1_ORF.79221	Pantoea	Alpha
AP012032.2_ORF.23846.pdb	-HHHHHHHHHHHHHHHHHHHHHHHHHHHH-	30	28	0	93.3333	0	80.3327	0.74	NZ_CP054912.1_ORF.68640	Pantoea	Alpha
AP012032.2_ORF.23846.pdb	-HHHHHHHHHHHHHHHHHHHHHHHHHHHH-	30	28	0	93.3333	0	80.3327	0.74	NZ_CP066803.1_ORF.94611	Pantoea	Alpha
AP012032.2_ORF.23846.pdb	-HHHHHHHHHHHHHHHHHHHHHHHHHHHH-	30	28	0	93.3333	0	80.3327	0.74	NZ_CP059084.1_ORF.91218	Pantoea	Alpha
AP012032.2_ORF.23846.pdb	-HHHHHHHHHHHHHHHHHHHHHHHHHHHH-	30	28	0	93.3333	0	80.3327	0.74	NZ_CP081342.1_ORF.92069	Pantoea	Alpha
AP012032.2_ORF.2478.pdb	-HHHHHHHHHHHHHHHHHHHH-	22	20	0	90.9091	0	86.6067	0.67	AP012032.2_ORF.2478	Pantoea	Alpha
AP012032.2_ORF.2478.pdb	-HHHHHHHHHHHHHHHHHHHH-	22	20	0	90.9091	0	86.6067	0.67	NC_013956.2_ORF.22267	Pantoea	Alpha
AP012032.2_ORF.2478.pdb	-HHHHHHHHHHHHHHHHHHHH-	22	20	0	90.9091	0	86.6067	0.67	NC_017554.1_ORF.55644	Pantoea	Alpha
AP012032.2_ORF.2478.pdb	-HHHHHHHHHHHHHHHHHHHH-	22	20	0	90.9091	0	86.6067	0.67	NC_016816.1_ORF.56023	Pantoea	Alpha
AP012032.2_ORF.2478.pdb	-HHHHHHHHHHHHHHHHHHHH-	22	20	0	90.9091	0	86.6067	0.67	NZ_CP014207.1_ORF.8492	Pantoea	Alpha
AP012032.2_ORF.2478.pdb	-HHHHHHHHHHHHHHHHHHHH-	22	20	0	90.9091	0	86.6067	0.67	NZ_CP020943.2_ORF.55527	Pantoea	Alpha
AP012032.2_ORF.2478.pdb	-HHHHHHHHHHHHHHHHHHHH-	22	20	0	90.9091	0	86.6067	0.67	NZ_CP035034.1_ORF.74483	Pantoea	Alpha
AP012032.2_ORF.2478.pdb	-HHHHHHHHHHHHHHHHHHHH-	22	20	0	90.9091	0	86.6067	0.67	NZ_CP054912.1_ORF.81582	Pantoea	Alpha
AP012032.2_ORF.2478.pdb	-HHHHHHHHHHHHHHHHHHHH-	22	20	0	90.9091	0	86.6067	0.67	NZ_CP066803.1_ORF.90046	Pantoea	Alpha
AP012032.2_ORF.2478.pdb	-HHHHHHHHHHHHHHHHHHHH-	22	20	0	90.9091	0	86.6067	0.67	NZ_CP059084.1_ORF.53968	Pantoea	Alpha
AP012032.2_ORF.2478.pdb	-HHHHHHHHHHHHHHHHHHHH-	22	20	0	90.9091	0	86.6067	0.67	NZ_CP081342.1_ORF.87867	Pantoea	Alpha
AP012032.2_ORF.28886.pdb	---------------------	21	0	0	0	0	80.022	0.89	AP012032.2_ORF.28886	Pantoea	Unstructured
AP012032.2_ORF.28886.pdb	---------------------	21	0	0	0	0	80.022	0.89	NC_013956.2_ORF.14117	Pantoea	Unstructured
AP012032.2_ORF.28886.pdb	---------------------	21	0	0	0	0	80.022	0.89	NC_017554.1_ORF.99087	Pantoea	Unstructured
AP012032.2_ORF.28886.pdb	---------------------	21	0	0	0	0	80.022	0.89	NC_016816.1_ORF.65807	Pantoea	Unstructured
AP012032.2_ORF.28886.pdb	---------------------	21	0	0	0	0	80.022	0.89	NZ_CP014207.1_ORF.34664	Pantoea	Unstructured
AP012032.2_ORF.28886.pdb	---------------------	21	0	0	0	0	80.022	0.89	NZ_CP020943.2_ORF.64975	Pantoea	Unstructured
AP012032.2_ORF.28886.pdb	---------------------	21	0	0	0	0	80.022	0.89	NZ_CP035034.1_ORF.84572	Pantoea	Unstructured
AP012032.2_ORF.28886.pdb	---------------------	21	0	0	0	0	80.022	0.89	NZ_CP066803.1_ORF.83027	Pantoea	Unstructured
AP012032.2_ORF.28886.pdb	---------------------	21	0	0	0	0	80.022	0.89	NZ_CP059084.1_ORF.63460	Pantoea	Unstructured
AP012032.2_ORF.28886.pdb	---------------------	21	0	0	0	0	80.022	0.89	NZ_CP081342.1_ORF.80380	Pantoea	Unstructured
AP012032.2_ORF.2964.pdb	--HHHHHHHHHHHHHHHHHHHHHHHHHHHHHHHHHH-	37	34	0	91.8919	0	85.7334	0.81	AP012032.2_ORF.2964	Pantoea	Alpha
AP012032.2_ORF.2964.pdb	--HHHHHHHHHHHHHHHHHHHHHHHHHHHHHHHHHH-	37	34	0	91.8919	0	85.7334	0.81	NC_013956.2_ORF.40258	Pantoea	Alpha
AP012032.2_ORF.2964.pdb	--HHHHHHHHHHHHHHHHHHHHHHHHHHHHHHHHHH-	37	34	0	91.8919	0	85.7334	0.81	NC_017554.1_ORF.73189	Pantoea	Alpha
AP012032.2_ORF.2964.pdb	--HHHHHHHHHHHHHHHHHHHHHHHHHHHHHHHHHH-	37	34	0	91.8919	0	85.7334	0.81	NC_016816.1_ORF.90377	Pantoea	Alpha
AP012032.2_ORF.2964.pdb	--HHHHHHHHHHHHHHHHHHHHHHHHHHHHHHHHHH-	37	34	0	91.8919	0	85.7334	0.81	NZ_CP014207.1_ORF.8977	Pantoea	Alpha
AP012032.2_ORF.2964.pdb	--HHHHHHHHHHHHHHHHHHHHHHHHHHHHHHHHHH-	37	34	0	91.8919	0	85.7334	0.81	NZ_CP020943.2_ORF.56048	Pantoea	Alpha
AP012032.2_ORF.2964.pdb	--HHHHHHHHHHHHHHHHHHHHHHHHHHHHHHHHHH-	37	34	0	91.8919	0	85.7334	0.81	NZ_CP035034.1_ORF.57925	Pantoea	Alpha
AP012032.2_ORF.2964.pdb	--HHHHHHHHHHHHHHHHHHHHHHHHHHHHHHHHHH-	37	34	0	91.8919	0	85.7334	0.81	NZ_CP054912.1_ORF.64729	Pantoea	Alpha
AP012032.2_ORF.2964.pdb	--HHHHHHHHHHHHHHHHHHHHHHHHHHHHHHHHHH-	37	34	0	91.8919	0	85.7334	0.81	NZ_CP066803.1_ORF.74163	Pantoea	Alpha
AP012032.2_ORF.2964.pdb	--HHHHHHHHHHHHHHHHHHHHHHHHHHHHHHHHHH-	37	34	0	91.8919	0	85.7334	0.81	NZ_CP059084.1_ORF.71084	Pantoea	Alpha
AP012032.2_ORF.2964.pdb	--HHHHHHHHHHHHHHHHHHHHHHHHHHHHHHHHHH-	37	34	0	91.8919	0	85.7334	0.81	NZ_CP081342.1_ORF.88354	Pantoea	Alpha
AP012032.2_ORF.29840.pdb	------------HHHHHHHHHHHHHHHT-	29	15	0	51.7241	0	80.1209	0.42	AP012032.2_ORF.29840	Pantoea	Alpha
AP012032.2_ORF.29840.pdb	------------HHHHHHHHHHHHHHHT-	29	15	0	51.7241	0	80.1209	0.42	NC_013956.2_ORF.49828	Pantoea	Alpha
AP012032.2_ORF.29840.pdb	------------HHHHHHHHHHHHHHHT-	29	15	0	51.7241	0	80.1209	0.42	NC_017554.1_ORF.83092	Pantoea	Alpha
AP012032.2_ORF.29840.pdb	------------HHHHHHHHHHHHHHHT-	29	15	0	51.7241	0	80.1209	0.42	NC_016816.1_ORF.66763	Pantoea	Alpha
AP012032.2_ORF.29840.pdb	------------HHHHHHHHHHHHHHHT-	29	15	0	51.7241	0	80.1209	0.42	NZ_CP014207.1_ORF.2332	Pantoea	Alpha
AP012032.2_ORF.29840.pdb	------------HHHHHHHHHHHHHHHT-	29	15	0	51.7241	0	80.1209	0.42	NZ_CP017581.1_ORF.942	Pantoea	Alpha
AP012032.2_ORF.29840.pdb	------------HHHHHHHHHHHHHHHT-	29	15	0	51.7241	0	80.1209	0.42	NZ_CP020943.2_ORF.65904	Pantoea	Alpha
AP012032.2_ORF.29840.pdb	------------HHHHHHHHHHHHHHHT-	29	15	0	51.7241	0	80.1209	0.42	NZ_CP035034.1_ORF.68235	Pantoea	Alpha
AP012032.2_ORF.29840.pdb	------------HHHHHHHHHHHHHHHT-	29	15	0	51.7241	0	80.1209	0.42	NZ_CP049115.1_ORF.26332	Pantoea	Alpha
AP012032.2_ORF.29840.pdb	------------HHHHHHHHHHHHHHHT-	29	15	0	51.7241	0	80.1209	0.42	NZ_CP054912.1_ORF.44284	Pantoea	Alpha
AP012032.2_ORF.29840.pdb	------------HHHHHHHHHHHHHHHT-	29	15	0	51.7241	0	80.1209	0.42	NZ_CP066803.1_ORF.67490	Pantoea	Alpha
AP012032.2_ORF.29840.pdb	------------HHHHHHHHHHHHHHHT-	29	15	0	51.7241	0	80.1209	0.42	NZ_CP059084.1_ORF.96977	Pantoea	Alpha
AP012032.2_ORF.29840.pdb	------------HHHHHHHHHHHHHHHT-	29	15	0	51.7241	0	80.1209	0.42	NZ_CP081342.1_ORF.97936	Pantoea	Alpha
AP012032.2_ORF.30892.pdb	-HHHHHHHHHHHHHHHHHHHHHH-	24	22	0	91.6667	0	86.0241	0.69	AP012032.2_ORF.30892	Pantoea	Alpha
AP012032.2_ORF.30892.pdb	-HHHHHHHHHHHHHHHHHHHHHH-	24	22	0	91.6667	0	86.0241	0.69	NC_013956.2_ORF.17448	Pantoea	Alpha
AP012032.2_ORF.30892.pdb	-HHHHHHHHHHHHHHHHHHHHHH-	24	22	0	91.6667	0	86.0241	0.69	NC_017554.1_ORF.84157	Pantoea	Alpha
AP012032.2_ORF.30892.pdb	-HHHHHHHHHHHHHHHHHHHHHH-	24	22	0	91.6667	0	86.0241	0.69	NC_016816.1_ORF.67851	Pantoea	Alpha
AP012032.2_ORF.30892.pdb	-HHHHHHHHHHHHHHHHHHHHHH-	24	22	0	91.6667	0	86.0241	0.69	NZ_CP014207.1_ORF.20012	Pantoea	Alpha
AP012032.2_ORF.30892.pdb	-HHHHHHHHHHHHHHHHHHHHHH-	24	22	0	91.6667	0	86.0241	0.69	NZ_CP020943.2_ORF.66942	Pantoea	Alpha
AP012032.2_ORF.30892.pdb	-HHHHHHHHHHHHHHHHHHHHHH-	24	22	0	91.6667	0	86.0241	0.69	NZ_CP035034.1_ORF.86615	Pantoea	Alpha
AP012032.2_ORF.30892.pdb	-HHHHHHHHHHHHHHHHHHHHHH-	24	22	0	91.6667	0	86.0241	0.69	NZ_CP054912.1_ORF.28056	Pantoea	Alpha
AP012032.2_ORF.30892.pdb	-HHHHHHHHHHHHHHHHHHHHHH-	24	22	0	91.6667	0	86.0241	0.69	NZ_CP066803.1_ORF.51858	Pantoea	Alpha
AP012032.2_ORF.30892.pdb	-HHHHHHHHHHHHHHHHHHHHHH-	24	22	0	91.6667	0	86.0241	0.69	NZ_CP059084.1_ORF.81827	Pantoea	Alpha
AP012032.2_ORF.30892.pdb	-HHHHHHHHHHHHHHHHHHHHHH-	24	22	0	91.6667	0	86.0241	0.69	NZ_CP081342.1_ORF.82462	Pantoea	Alpha
AP012032.2_ORF.31290.pdb	---SS---HHHHHHHHHHHHHHHHHHH-	28	19	0	67.8571	0	80.4724	0.35	AP012032.2_ORF.31290	Pantoea	Alpha
AP012032.2_ORF.31290.pdb	---SS---HHHHHHHHHHHHHHHHHHH-	28	19	0	67.8571	0	80.4724	0.35	NC_013956.2_ORF.585	Pantoea	Alpha
AP012032.2_ORF.31290.pdb	---SS---HHHHHHHHHHHHHHHHHHH-	28	19	0	67.8571	0	80.4724	0.35	NC_017554.1_ORF.50794	Pantoea	Alpha
AP012032.2_ORF.31290.pdb	---SS---HHHHHHHHHHHHHHHHHHH-	28	19	0	67.8571	0	80.4724	0.35	NZ_CP020943.2_ORF.67310	Pantoea	Alpha
AP012032.2_ORF.31290.pdb	---SS---HHHHHHHHHHHHHHHHHHH-	28	19	0	67.8571	0	80.4724	0.35	NZ_CP054912.1_ORF.11135	Pantoea	Alpha
AP012032.2_ORF.31290.pdb	---SS---HHHHHHHHHHHHHHHHHHH-	28	19	0	67.8571	0	80.4724	0.35	NZ_CP066803.1_ORF.52232	Pantoea	Alpha
AP012032.2_ORF.31290.pdb	---SS---HHHHHHHHHHHHHHHHHHH-	28	19	0	67.8571	0	80.4724	0.35	NZ_CP059084.1_ORF.49281	Pantoea	Alpha
AP012032.2_ORF.31290.pdb	---SS---HHHHHHHHHHHHHHHHHHH-	28	19	0	67.8571	0	80.4724	0.35	NZ_CP081342.1_ORF.82874	Pantoea	Alpha
AP012032.2_ORF.34880.pdb	--SHHHHHHHHHHHHHHHHHHHHHHHHHHHHHT--	35	29	0	82.8571	0	83.4048	0.87	AP012032.2_ORF.34880	Pantoea	Alpha
AP012032.2_ORF.35755.pdb	-HHHHHHHHHHHHHHHHHHHHHHH-	25	23	0	92	0	87.7222	0.68	AP012032.2_ORF.35755	Pantoea	Alpha
AP012032.2_ORF.35755.pdb	-HHHHHHHHHHHHHHHHHHHHHHH-	25	23	0	92	0	87.7222	0.68	NC_013956.2_ORF.22104	Pantoea	Alpha
AP012032.2_ORF.35755.pdb	-HHHHHHHHHHHHHHHHHHHHHHH-	25	23	0	92	0	87.7222	0.68	NC_017554.1_ORF.72490	Pantoea	Alpha
AP012032.2_ORF.35755.pdb	-HHHHHHHHHHHHHHHHHHHHHHH-	25	23	0	92	0	87.7222	0.68	NC_016816.1_ORF.55868	Pantoea	Alpha
AP012032.2_ORF.35755.pdb	-HHHHHHHHHHHHHHHHHHHHHHH-	25	23	0	92	0	87.7222	0.68	NZ_CP014207.1_ORF.41436	Pantoea	Alpha
AP012032.2_ORF.35755.pdb	-HHHHHHHHHHHHHHHHHHHHHHH-	25	23	0	92	0	87.7222	0.68	NZ_CP020943.2_ORF.72061	Pantoea	Alpha
AP012032.2_ORF.35755.pdb	-HHHHHHHHHHHHHHHHHHHHHHH-	25	23	0	92	0	87.7222	0.68	NZ_CP035034.1_ORF.91746	Pantoea	Alpha
AP012032.2_ORF.35755.pdb	-HHHHHHHHHHHHHHHHHHHHHHH-	25	23	0	92	0	87.7222	0.68	NZ_CP054912.1_ORF.98560	Pantoea	Alpha
AP012032.2_ORF.35755.pdb	-HHHHHHHHHHHHHHHHHHHHHHH-	25	23	0	92	0	87.7222	0.68	NZ_CP066803.1_ORF.73598	Pantoea	Alpha
AP012032.2_ORF.35755.pdb	-HHHHHHHHHHHHHHHHHHHHHHH-	25	23	0	92	0	87.7222	0.68	NZ_CP059084.1_ORF.53833	Pantoea	Alpha
AP012032.2_ORF.35755.pdb	-HHHHHHHHHHHHHHHHHHHHHHH-	25	23	0	92	0	87.7222	0.68	NZ_CP081342.1_ORF.87758	Pantoea	Alpha
AP012032.2_ORF.37819.pdb	-HHHHHHHHHHHHHHHHHHHTS-EEEEEEEE-TTSTTSEEEEEEEE--HHHHHHH-	56	26	16	46.4286	28.5714	82.2349	0.47	AP012032.2_ORF.37819	Pantoea	AlphaBeta
AP012032.2_ORF.37819.pdb	-HHHHHHHHHHHHHHHHHHHTS-EEEEEEEE-TTSTTSEEEEEEEE--HHHHHHH-	56	26	16	46.4286	28.5714	82.2349	0.47	NC_013956.2_ORF.6758	Pantoea	AlphaBeta
AP012032.2_ORF.37819.pdb	-HHHHHHHHHHHHHHHHHHHTS-EEEEEEEE-TTSTTSEEEEEEEE--HHHHHHH-	56	26	16	46.4286	28.5714	82.2349	0.47	NC_017554.1_ORF.57485	Pantoea	AlphaBeta
AP012032.2_ORF.37819.pdb	-HHHHHHHHHHHHHHHHHHHTS-EEEEEEEE-TTSTTSEEEEEEEE--HHHHHHH-	56	26	16	46.4286	28.5714	82.2349	0.47	NC_016816.1_ORF.91896	Pantoea	AlphaBeta
AP012032.2_ORF.37819.pdb	-HHHHHHHHHHHHHHHHHHHTS-EEEEEEEE-TTSTTSEEEEEEEE--HHHHHHH-	56	26	16	46.4286	28.5714	82.2349	0.47	NZ_CP014207.1_ORF.43347	Pantoea	AlphaBeta
AP012032.2_ORF.37819.pdb	-HHHHHHHHHHHHHHHHHHHTS-EEEEEEEE-TTSTTSEEEEEEEE--HHHHHHH-	56	26	16	46.4286	28.5714	82.2349	0.47	NZ_CP020943.2_ORF.73856	Pantoea	AlphaBeta
AP012032.2_ORF.37819.pdb	-HHHHHHHHHHHHHHHHHHHTS-EEEEEEEE-TTSTTSEEEEEEEE--HHHHHHH-	56	26	16	46.4286	28.5714	82.2349	0.47	NZ_CP035034.1_ORF.76433	Pantoea	AlphaBeta
AP012032.2_ORF.37819.pdb	-HHHHHHHHHHHHHHHHHHHTS-EEEEEEEE-TTSTTSEEEEEEEE--HHHHHHH-	56	26	16	46.4286	28.5714	82.2349	0.47	NZ_CP054912.1_ORF.65981	Pantoea	AlphaBeta
AP012032.2_ORF.37819.pdb	-HHHHHHHHHHHHHHHHHHHTS-EEEEEEEE-TTSTTSEEEEEEEE--HHHHHHH-	56	26	16	46.4286	28.5714	82.2349	0.47	NZ_CP066803.1_ORF.59045	Pantoea	AlphaBeta
AP012032.2_ORF.37819.pdb	-HHHHHHHHHHHHHHHHHHHTS-EEEEEEEE-TTSTTSEEEEEEEE--HHHHHHH-	56	26	16	46.4286	28.5714	82.2349	0.47	NZ_CP059084.1_ORF.55774	Pantoea	AlphaBeta
AP012032.2_ORF.37819.pdb	-HHHHHHHHHHHHHHHHHHHTS-EEEEEEEE-TTSTTSEEEEEEEE--HHHHHHH-	56	26	16	46.4286	28.5714	82.2349	0.47	NZ_CP081342.1_ORF.89567	Pantoea	AlphaBeta
AP012032.2_ORF.38670.pdb	--HHHHHHHHHHHHHHHHSTT-	22	16	0	72.7273	0	82.6858	0.61	AP012032.2_ORF.38670	Pantoea	Alpha
AP012032.2_ORF.38670.pdb	--HHHHHHHHHHHHHHHHSTT-	22	16	0	72.7273	0	82.6858	0.61	NC_013956.2_ORF.7651	Pantoea	Alpha
AP012032.2_ORF.38670.pdb	--HHHHHHHHHHHHHHHHSTT-	22	16	0	72.7273	0	82.6858	0.61	NC_017554.1_ORF.92326	Pantoea	Alpha
AP012032.2_ORF.38670.pdb	--HHHHHHHHHHHHHHHHSTT-	22	16	0	72.7273	0	82.6858	0.61	NC_016816.1_ORF.58974	Pantoea	Alpha
AP012032.2_ORF.38670.pdb	--HHHHHHHHHHHHHHHHSTT-	22	16	0	72.7273	0	82.6858	0.61	NZ_CP014207.1_ORF.27750	Pantoea	Alpha
AP012032.2_ORF.38670.pdb	--HHHHHHHHHHHHHHHHSTT-	22	16	0	72.7273	0	82.6858	0.61	NZ_CP020943.2_ORF.58180	Pantoea	Alpha
AP012032.2_ORF.38670.pdb	--HHHHHHHHHHHHHHHHSTT-	22	16	0	72.7273	0	82.6858	0.61	NZ_CP035034.1_ORF.94708	Pantoea	Alpha
AP012032.2_ORF.38670.pdb	--HHHHHHHHHHHHHHHHSTT-	22	16	0	72.7273	0	82.6858	0.61	NZ_CP054912.1_ORF.66794	Pantoea	Alpha
AP012032.2_ORF.38670.pdb	--HHHHHHHHHHHHHHHHSTT-	22	16	0	72.7273	0	82.6858	0.61	NZ_CP066803.1_ORF.92888	Pantoea	Alpha
AP012032.2_ORF.38670.pdb	--HHHHHHHHHHHHHHHHSTT-	22	16	0	72.7273	0	82.6858	0.61	NZ_CP059084.1_ORF.56594	Pantoea	Alpha
AP012032.2_ORF.38670.pdb	--HHHHHHHHHHHHHHHHSTT-	22	16	0	72.7273	0	82.6858	0.61	NZ_CP081342.1_ORF.90405	Pantoea	Alpha
AP012032.2_ORF.39127.pdb	-HHHHHHHHHHHHHHHHHHHHHHHHHHH-	29	27	0	93.1034	0	85.6311	0.75	AP012032.2_ORF.39127	Pantoea	Alpha
AP012032.2_ORF.39393.pdb	--------GGG------------	23	0	0	0	0	83.4832	0.64	AP012032.2_ORF.39393	Pantoea	Unstructured
AP012032.2_ORF.39393.pdb	--------GGG------------	23	0	0	0	0	83.4832	0.64	NC_017554.1_ORF.93047	Pantoea	Unstructured
AP012032.2_ORF.39393.pdb	--------GGG------------	23	0	0	0	0	83.4832	0.64	NC_016816.1_ORF.76594	Pantoea	Unstructured
AP012032.2_ORF.39393.pdb	--------GGG------------	23	0	0	0	0	83.4832	0.64	NZ_CP014207.1_ORF.28362	Pantoea	Unstructured
AP012032.2_ORF.39393.pdb	--------GGG------------	23	0	0	0	0	83.4832	0.64	NZ_CP059084.1_ORF.73926	Pantoea	Unstructured
AP012032.2_ORF.41929.pdb	--HHHHHHHHHHHHHHHHHHHH-	23	20	0	86.9565	0	86.2664	0.64	AP012032.2_ORF.41929	Pantoea	Alpha
AP012032.2_ORF.41929.pdb	--HHHHHHHHHHHHHHHHHHHH-	23	20	0	86.9565	0	86.2664	0.64	NC_013956.2_ORF.45467	Pantoea	Alpha
AP012032.2_ORF.41929.pdb	--HHHHHHHHHHHHHHHHHHHH-	23	20	0	86.9565	0	86.2664	0.64	NC_017554.1_ORF.78884	Pantoea	Alpha
AP012032.2_ORF.41929.pdb	--HHHHHHHHHHHHHHHHHHHH-	23	20	0	86.9565	0	86.2664	0.64	NC_016816.1_ORF.96294	Pantoea	Alpha
AP012032.2_ORF.41929.pdb	--HHHHHHHHHHHHHHHHHHHH-	23	20	0	86.9565	0	86.2664	0.64	NZ_CP014207.1_ORF.14321	Pantoea	Alpha
AP012032.2_ORF.41929.pdb	--HHHHHHHHHHHHHHHHHHHH-	23	20	0	86.9565	0	86.2664	0.64	NZ_CP020943.2_ORF.61403	Pantoea	Alpha
AP012032.2_ORF.41929.pdb	--HHHHHHHHHHHHHHHHHHHH-	23	20	0	86.9565	0	86.2664	0.64	NZ_CP035034.1_ORF.98171	Pantoea	Alpha
AP012032.2_ORF.41929.pdb	--HHHHHHHHHHHHHHHHHHHH-	23	20	0	86.9565	0	86.2664	0.64	NZ_CP054912.1_ORF.70668	Pantoea	Alpha
AP012032.2_ORF.41929.pdb	--HHHHHHHHHHHHHHHHHHHH-	23	20	0	86.9565	0	86.2664	0.64	NZ_CP066803.1_ORF.63456	Pantoea	Alpha
AP012032.2_ORF.41929.pdb	--HHHHHHHHHHHHHHHHHHHH-	23	20	0	86.9565	0	86.2664	0.64	NZ_CP059084.1_ORF.92760	Pantoea	Alpha
AP012032.2_ORF.41929.pdb	--HHHHHHHHHHHHHHHHHHHH-	23	20	0	86.9565	0	86.2664	0.64	NZ_CP081342.1_ORF.60396	Pantoea	Alpha
AP012032.2_ORF.4241.pdb	----HHHHHHHHHHHHHHHHHHHHHHHHHH-	31	26	0	83.871	0	85.6097	0.74	AP012032.2_ORF.4241	Pantoea	Alpha
AP012032.2_ORF.4241.pdb	----HHHHHHHHHHHHHHHHHHHHHHHHHH-	31	26	0	83.871	0	85.6097	0.74	NC_013956.2_ORF.23787	Pantoea	Alpha
AP012032.2_ORF.4241.pdb	----HHHHHHHHHHHHHHHHHHHHHHHHHH-	31	26	0	83.871	0	85.6097	0.74	NC_017554.1_ORF.74237	Pantoea	Alpha
AP012032.2_ORF.4241.pdb	----HHHHHHHHHHHHHHHHHHHHHHHHHH-	31	26	0	83.871	0	85.6097	0.74	NC_016816.1_ORF.91560	Pantoea	Alpha
AP012032.2_ORF.4241.pdb	----HHHHHHHHHHHHHHHHHHHHHHHHHH-	31	26	0	83.871	0	85.6097	0.74	NZ_CP014207.1_ORF.43072	Pantoea	Alpha
AP012032.2_ORF.4241.pdb	----HHHHHHHHHHHHHHHHHHHHHHHHHH-	31	26	0	83.871	0	85.6097	0.74	NZ_CP020943.2_ORF.73601	Pantoea	Alpha
AP012032.2_ORF.4241.pdb	----HHHHHHHHHHHHHHHHHHHHHHHHHH-	31	26	0	83.871	0	85.6097	0.74	NZ_CP035034.1_ORF.59050	Pantoea	Alpha
AP012032.2_ORF.4241.pdb	----HHHHHHHHHHHHHHHHHHHHHHHHHH-	31	26	0	83.871	0	85.6097	0.74	NZ_CP054912.1_ORF.82944	Pantoea	Alpha
AP012032.2_ORF.4241.pdb	----HHHHHHHHHHHHHHHHHHHHHHHHHH-	31	26	0	83.871	0	85.6097	0.74	NZ_CP066803.1_ORF.75302	Pantoea	Alpha
AP012032.2_ORF.4241.pdb	----HHHHHHHHHHHHHHHHHHHHHHHHHH-	31	26	0	83.871	0	85.6097	0.74	NZ_CP059084.1_ORF.55507	Pantoea	Alpha
AP012032.2_ORF.43130.pdb	--HHHHHHHHHHHHHHHHHHH-GGGS--	28	19	0	67.8571	0	83.5559	0.56	AP012032.2_ORF.43130	Pantoea	Alpha
AP012032.2_ORF.43130.pdb	--HHHHHHHHHHHHHHHHHHH-GGGS--	28	19	0	67.8571	0	83.5559	0.56	NC_016816.1_ORF.97494	Pantoea	Alpha
AP012032.2_ORF.43130.pdb	--HHHHHHHHHHHHHHHHHHH-GGGS--	28	19	0	67.8571	0	83.5559	0.56	NZ_CP014207.1_ORF.15504	Pantoea	Alpha
AP012032.2_ORF.43130.pdb	--HHHHHHHHHHHHHHHHHHH-GGGS--	28	19	0	67.8571	0	83.5559	0.56	NZ_CP020943.2_ORF.79190	Pantoea	Alpha
AP012032.2_ORF.43130.pdb	--HHHHHHHHHHHHHHHHHHH-GGGS--	28	19	0	67.8571	0	83.5559	0.56	NZ_CP081342.1_ORF.94927	Pantoea	Alpha
AP012032.2_ORF.45142.pdb	--STHHHHHHHHHHHHHHHHHH-	23	18	0	78.2609	0	82.4299	0.66	AP012032.2_ORF.45142	Pantoea	Alpha
AP012032.2_ORF.45142.pdb	--STHHHHHHHHHHHHHHHHHH-	23	18	0	78.2609	0	82.4299	0.66	NC_013956.2_ORF.31284	Pantoea	Alpha
AP012032.2_ORF.45142.pdb	--STHHHHHHHHHHHHHHHHHH-	23	18	0	78.2609	0	82.4299	0.66	NC_017554.1_ORF.98867	Pantoea	Alpha
AP012032.2_ORF.45142.pdb	--STHHHHHHHHHHHHHHHHHH-	23	18	0	78.2609	0	82.4299	0.66	NC_016816.1_ORF.99378	Pantoea	Alpha
AP012032.2_ORF.45142.pdb	--STHHHHHHHHHHHHHHHHHH-	23	18	0	78.2609	0	82.4299	0.66	NZ_CP014207.1_ORF.17837	Pantoea	Alpha
AP012032.2_ORF.45142.pdb	--STHHHHHHHHHHHHHHHHHH-	23	18	0	78.2609	0	82.4299	0.66	NZ_CP020943.2_ORF.81333	Pantoea	Alpha
AP012032.2_ORF.45142.pdb	--STHHHHHHHHHHHHHHHHHH-	23	18	0	78.2609	0	82.4299	0.66	NZ_CP035034.1_ORF.84346	Pantoea	Alpha
AP012032.2_ORF.45142.pdb	--STHHHHHHHHHHHHHHHHHH-	23	18	0	78.2609	0	82.4299	0.66	NZ_CP066803.1_ORF.82793	Pantoea	Alpha
AP012032.2_ORF.45142.pdb	--STHHHHHHHHHHHHHHHHHH-	23	18	0	78.2609	0	82.4299	0.66	NZ_CP059084.1_ORF.63239	Pantoea	Alpha
AP012032.2_ORF.47005.pdb	-HHHHHHHHHHHHHHHHHT-	20	17	0	85	0	82.5931	0.52	AP012032.2_ORF.47005	Pantoea	Alpha
AP012032.2_ORF.47005.pdb	-HHHHHHHHHHHHHHHHHT-	20	17	0	85	0	82.5931	0.52	NC_013956.2_ORF.50553	Pantoea	Alpha
AP012032.2_ORF.47005.pdb	-HHHHHHHHHHHHHHHHHT-	20	17	0	85	0	82.5931	0.52	NC_017554.1_ORF.100732	Pantoea	Alpha
AP012032.2_ORF.47005.pdb	-HHHHHHHHHHHHHHHHHT-	20	17	0	85	0	82.5931	0.52	NC_016816.1_ORF.101197	Pantoea	Alpha
AP012032.2_ORF.47005.pdb	-HHHHHHHHHHHHHHHHHT-	20	17	0	85	0	82.5931	0.52	NZ_CP014207.1_ORF.36299	Pantoea	Alpha
AP012032.2_ORF.47005.pdb	-HHHHHHHHHHHHHHHHHT-	20	17	0	85	0	82.5931	0.52	NZ_CP020943.2_ORF.66589	Pantoea	Alpha
AP012032.2_ORF.47005.pdb	-HHHHHHHHHHHHHHHHHT-	20	17	0	85	0	82.5931	0.52	NZ_CP035034.1_ORF.86276	Pantoea	Alpha
AP012032.2_ORF.47005.pdb	-HHHHHHHHHHHHHHHHHT-	20	17	0	85	0	82.5931	0.52	NZ_CP054912.1_ORF.45034	Pantoea	Alpha
AP012032.2_ORF.47005.pdb	-HHHHHHHHHHHHHHHHHT-	20	17	0	85	0	82.5931	0.52	NZ_CP066803.1_ORF.68218	Pantoea	Alpha
AP012032.2_ORF.47005.pdb	-HHHHHHHHHHHHHHHHHT-	20	17	0	85	0	82.5931	0.52	NZ_CP059084.1_ORF.97714	Pantoea	Alpha
AP012032.2_ORF.47005.pdb	-HHHHHHHHHHHHHHHHHT-	20	17	0	85	0	82.5931	0.52	NZ_CP081342.1_ORF.82071	Pantoea	Alpha
AP012032.2_ORF.47643.pdb	-HHHHHHHHHHHHHHHHHHHH--	23	20	0	86.9565	0	81.5678	0.6	AP012032.2_ORF.47643	Pantoea	Alpha
AP012032.2_ORF.47643.pdb	-HHHHHHHHHHHHHHHHHHHH--	23	20	0	86.9565	0	81.5678	0.6	NC_013956.2_ORF.479	Pantoea	Alpha
AP012032.2_ORF.47643.pdb	-HHHHHHHHHHHHHHHHHHHH--	23	20	0	86.9565	0	81.5678	0.6	NC_017554.1_ORF.67492	Pantoea	Alpha
AP012032.2_ORF.47643.pdb	-HHHHHHHHHHHHHHHHHHHH--	23	20	0	86.9565	0	81.5678	0.6	NC_016816.1_ORF.51000	Pantoea	Alpha
AP012032.2_ORF.47643.pdb	-HHHHHHHHHHHHHHHHHHHH--	23	20	0	86.9565	0	81.5678	0.6	NZ_CP014207.1_ORF.36935	Pantoea	Alpha
AP012032.2_ORF.47643.pdb	-HHHHHHHHHHHHHHHHHHHH--	23	20	0	86.9565	0	81.5678	0.6	NZ_CP020943.2_ORF.67223	Pantoea	Alpha
AP012032.2_ORF.47643.pdb	-HHHHHHHHHHHHHHHHHHHH--	23	20	0	86.9565	0	81.5678	0.6	NZ_CP035034.1_ORF.86912	Pantoea	Alpha
AP012032.2_ORF.47643.pdb	-HHHHHHHHHHHHHHHHHHHH--	23	20	0	86.9565	0	81.5678	0.6	NZ_CP054912.1_ORF.11036	Pantoea	Alpha
AP012032.2_ORF.47643.pdb	-HHHHHHHHHHHHHHHHHHHH--	23	20	0	86.9565	0	81.5678	0.6	NZ_CP066803.1_ORF.52138	Pantoea	Alpha
AP012032.2_ORF.47643.pdb	-HHHHHHHHHHHHHHHHHHHH--	23	20	0	86.9565	0	81.5678	0.6	NZ_CP059084.1_ORF.49188	Pantoea	Alpha
AP012032.2_ORF.47643.pdb	-HHHHHHHHHHHHHHHHHHHH--	23	20	0	86.9565	0	81.5678	0.6	NZ_CP081342.1_ORF.66056	Pantoea	Alpha
AP012032.2_ORF.50148.pdb	-HHHHHHHHHHHHHHHHHHH-	21	19	0	90.4762	0	83.6764	0.63	AP012032.2_ORF.50148	Pantoea	Alpha
AP012032.2_ORF.50148.pdb	-HHHHHHHHHHHHHHHHHHH-	21	19	0	90.4762	0	83.6764	0.63	NC_013956.2_ORF.66623	Pantoea	Alpha
AP012032.2_ORF.50148.pdb	-HHHHHHHHHHHHHHHHHHH-	21	19	0	90.4762	0	83.6764	0.63	NC_017554.1_ORF.30793	Pantoea	Alpha
AP012032.2_ORF.50148.pdb	-HHHHHHHHHHHHHHHHHHH-	21	19	0	90.4762	0	83.6764	0.63	NC_016816.1_ORF.31295	Pantoea	Alpha
AP012032.2_ORF.50148.pdb	-HHHHHHHHHHHHHHHHHHH-	21	19	0	90.4762	0	83.6764	0.63	NZ_CP014207.1_ORF.60433	Pantoea	Alpha
AP012032.2_ORF.50148.pdb	-HHHHHHHHHHHHHHHHHHH-	21	19	0	90.4762	0	83.6764	0.63	NZ_CP020943.2_ORF.14188	Pantoea	Alpha
AP012032.2_ORF.50148.pdb	-HHHHHHHHHHHHHHHHHHH-	21	19	0	90.4762	0	83.6764	0.63	NZ_CP035034.1_ORF.14494	Pantoea	Alpha
AP012032.2_ORF.50148.pdb	-HHHHHHHHHHHHHHHHHHH-	21	19	0	90.4762	0	83.6764	0.63	NZ_CP054912.1_ORF.55502	Pantoea	Alpha
AP012032.2_ORF.50148.pdb	-HHHHHHHHHHHHHHHHHHH-	21	19	0	90.4762	0	83.6764	0.63	NZ_CP066803.1_ORF.44756	Pantoea	Alpha
AP012032.2_ORF.50148.pdb	-HHHHHHHHHHHHHHHHHHH-	21	19	0	90.4762	0	83.6764	0.63	NZ_CP059084.1_ORF.46797	Pantoea	Alpha
AP012032.2_ORF.54805.pdb	-HHHHHHHHHHHHHHHHHHHHHHHHHHHHHH-----	36	30	0	83.3333	0	81.0929	0.79	AP012032.2_ORF.54805	Pantoea	Alpha
AP012032.2_ORF.54805.pdb	-HHHHHHHHHHHHHHHHHHHHHHHHHHHHHH-----	36	30	0	83.3333	0	81.0929	0.79	NC_013956.2_ORF.55105	Pantoea	Alpha
AP012032.2_ORF.54805.pdb	-HHHHHHHHHHHHHHHHHHHHHHHHHHHHHH-----	36	30	0	83.3333	0	81.0929	0.79	NC_017554.1_ORF.2234	Pantoea	Alpha
AP012032.2_ORF.54805.pdb	-HHHHHHHHHHHHHHHHHHHHHHHHHHHHHH-----	36	30	0	83.3333	0	81.0929	0.79	NZ_CP014207.1_ORF.65178	Pantoea	Alpha
AP012032.2_ORF.54805.pdb	-HHHHHHHHHHHHHHHHHHHHHHHHHHHHHH-----	36	30	0	83.3333	0	81.0929	0.79	NZ_CP020943.2_ORF.19121	Pantoea	Alpha
AP012032.2_ORF.54805.pdb	-HHHHHHHHHHHHHHHHHHHHHHHHHHHHHH-----	36	30	0	83.3333	0	81.0929	0.79	NZ_CP035034.1_ORF.19444	Pantoea	Alpha
AP012032.2_ORF.54805.pdb	-HHHHHHHHHHHHHHHHHHHHHHHHHHHHHH-----	36	30	0	83.3333	0	81.0929	0.79	NZ_CP054912.1_ORF.94705	Pantoea	Alpha
AP012032.2_ORF.54805.pdb	-HHHHHHHHHHHHHHHHHHHHHHHHHHHHHH-----	36	30	0	83.3333	0	81.0929	0.79	NZ_CP066803.1_ORF.33088	Pantoea	Alpha
AP012032.2_ORF.54805.pdb	-HHHHHHHHHHHHHHHHHHHHHHHHHHHHHH-----	36	30	0	83.3333	0	81.0929	0.79	NZ_CP059084.1_ORF.35175	Pantoea	Alpha
AP012032.2_ORF.54805.pdb	-HHHHHHHHHHHHHHHHHHHHHHHHHHHHHH-----	36	30	0	83.3333	0	81.0929	0.79	NZ_CP081342.1_ORF.2379	Pantoea	Alpha
AP012032.2_ORF.55058.pdb	-HHHHHHHHHHHHHHHHHHH-	21	19	0	90.4762	0	84.4791	0.57	AP012032.2_ORF.55058	Pantoea	Alpha
AP012032.2_ORF.55058.pdb	-HHHHHHHHHHHHHHHHHHH-	21	19	0	90.4762	0	84.4791	0.57	NC_017554.1_ORF.19212	Pantoea	Alpha
AP012032.2_ORF.55058.pdb	-HHHHHHHHHHHHHHHHHHH-	21	19	0	90.4762	0	84.4791	0.57	NC_016816.1_ORF.36508	Pantoea	Alpha
AP012032.2_ORF.55058.pdb	-HHHHHHHHHHHHHHHHHHH-	21	19	0	90.4762	0	84.4791	0.57	NZ_CP014207.1_ORF.82056	Pantoea	Alpha
AP012032.2_ORF.55058.pdb	-HHHHHHHHHHHHHHHHHHH-	21	19	0	90.4762	0	84.4791	0.57	NZ_CP035034.1_ORF.37611	Pantoea	Alpha
AP012032.2_ORF.55058.pdb	-HHHHHHHHHHHHHHHHHHH-	21	19	0	90.4762	0	84.4791	0.57	NZ_CP054912.1_ORF.60448	Pantoea	Alpha
AP012032.2_ORF.55058.pdb	-HHHHHHHHHHHHHHHHHHH-	21	19	0	90.4762	0	84.4791	0.57	NZ_CP059084.1_ORF.19207	Pantoea	Alpha
AP012032.2_ORF.55718.pdb	-----HHHHHHHHHHHHHHH--	22	15	0	68.1818	0	83.5157	0.43	AP012032.2_ORF.55718	Pantoea	Alpha
AP012032.2_ORF.55718.pdb	-----HHHHHHHHHHHHHHH--	22	15	0	68.1818	0	83.5157	0.43	NC_013956.2_ORF.90592	Pantoea	Alpha
AP012032.2_ORF.55718.pdb	-----HHHHHHHHHHHHHHH--	22	15	0	68.1818	0	83.5157	0.43	NC_017554.1_ORF.19840	Pantoea	Alpha
AP012032.2_ORF.55718.pdb	-----HHHHHHHHHHHHHHH--	22	15	0	68.1818	0	83.5157	0.43	NC_016816.1_ORF.20075	Pantoea	Alpha
AP012032.2_ORF.55718.pdb	-----HHHHHHHHHHHHHHH--	22	15	0	68.1818	0	83.5157	0.43	NZ_CP014207.1_ORF.82998	Pantoea	Alpha
AP012032.2_ORF.55718.pdb	-----HHHHHHHHHHHHHHH--	22	15	0	68.1818	0	83.5157	0.43	NZ_CP020943.2_ORF.36645	Pantoea	Alpha
AP012032.2_ORF.55718.pdb	-----HHHHHHHHHHHHHHH--	22	15	0	68.1818	0	83.5157	0.43	NZ_CP054912.1_ORF.61276	Pantoea	Alpha
AP012032.2_ORF.55718.pdb	-----HHHHHHHHHHHHHHH--	22	15	0	68.1818	0	83.5157	0.43	NZ_CP059084.1_ORF.19722	Pantoea	Alpha
AP012032.2_ORF.55718.pdb	-----HHHHHHHHHHHHHHH--	22	15	0	68.1818	0	83.5157	0.43	NZ_CP081342.1_ORF.19911	Pantoea	Alpha
AP012032.2_ORF.55785.pdb	-HHHHHHHHHHHHHHHHHHHHH--	24	21	0	87.5	0	87.4567	0.64	AP012032.2_ORF.55785	Pantoea	Alpha
AP012032.2_ORF.55785.pdb	-HHHHHHHHHHHHHHHHHHHHH--	24	21	0	87.5	0	87.4567	0.64	NC_013956.2_ORF.90653	Pantoea	Alpha
AP012032.2_ORF.55785.pdb	-HHHHHHHHHHHHHHHHHHHHH--	24	21	0	87.5	0	87.4567	0.64	NC_017554.1_ORF.36676	Pantoea	Alpha
AP012032.2_ORF.55785.pdb	-HHHHHHHHHHHHHHHHHHHHH--	24	21	0	87.5	0	87.4567	0.64	NC_016816.1_ORF.20133	Pantoea	Alpha
AP012032.2_ORF.55785.pdb	-HHHHHHHHHHHHHHHHHHHHH--	24	21	0	87.5	0	87.4567	0.64	NZ_CP014207.1_ORF.66438	Pantoea	Alpha
AP012032.2_ORF.55785.pdb	-HHHHHHHHHHHHHHHHHHHHH--	24	21	0	87.5	0	87.4567	0.64	NZ_CP020943.2_ORF.36706	Pantoea	Alpha
AP012032.2_ORF.55785.pdb	-HHHHHHHHHHHHHHHHHHHHH--	24	21	0	87.5	0	87.4567	0.64	NZ_CP035034.1_ORF.38744	Pantoea	Alpha
AP012032.2_ORF.55785.pdb	-HHHHHHHHHHHHHHHHHHHHH--	24	21	0	87.5	0	87.4567	0.64	NZ_CP054912.1_ORF.61344	Pantoea	Alpha
AP012032.2_ORF.55785.pdb	-HHHHHHHHHHHHHHHHHHHHH--	24	21	0	87.5	0	87.4567	0.64	NZ_CP066803.1_ORF.610	Pantoea	Alpha
AP012032.2_ORF.55785.pdb	-HHHHHHHHHHHHHHHHHHHHH--	24	21	0	87.5	0	87.4567	0.64	NZ_CP059084.1_ORF.19783	Pantoea	Alpha
AP012032.2_ORF.55785.pdb	-HHHHHHHHHHHHHHHHHHHHH--	24	21	0	87.5	0	87.4567	0.64	NZ_CP081342.1_ORF.19961	Pantoea	Alpha
AP012032.2_ORF.59181.pdb	--------S----HHHHHHHHHHHH-	26	12	0	46.1538	0	83.5463	0.68	AP012032.2_ORF.59181	Pantoea	Alpha
AP012032.2_ORF.59181.pdb	--------S----HHHHHHHHHHHH-	26	12	0	46.1538	0	83.5463	0.68	NC_013956.2_ORF.93976	Pantoea	Alpha
AP012032.2_ORF.59181.pdb	--------S----HHHHHHHHHHHH-	26	12	0	46.1538	0	83.5463	0.68	NC_017554.1_ORF.39931	Pantoea	Alpha
AP012032.2_ORF.59181.pdb	--------S----HHHHHHHHHHHH-	26	12	0	46.1538	0	83.5463	0.68	NC_016816.1_ORF.23461	Pantoea	Alpha
AP012032.2_ORF.59181.pdb	--------S----HHHHHHHHHHHH-	26	12	0	46.1538	0	83.5463	0.68	NZ_CP014207.1_ORF.69908	Pantoea	Alpha
AP012032.2_ORF.59181.pdb	--------S----HHHHHHHHHHHH-	26	12	0	46.1538	0	83.5463	0.68	NZ_CP035034.1_ORF.42034	Pantoea	Alpha
AP012032.2_ORF.59181.pdb	--------S----HHHHHHHHHHHH-	26	12	0	46.1538	0	83.5463	0.68	NZ_CP066803.1_ORF.4125	Pantoea	Alpha
AP012032.2_ORF.59181.pdb	--------S----HHHHHHHHHHHH-	26	12	0	46.1538	0	83.5463	0.68	NZ_CP059084.1_ORF.39308	Pantoea	Alpha
AP012032.2_ORF.59181.pdb	--------S----HHHHHHHHHHHH-	26	12	0	46.1538	0	83.5463	0.68	NZ_CP081342.1_ORF.6640	Pantoea	Alpha
AP012032.2_ORF.59933.pdb	-HHHHHHHHHHHHHHHHHHHHHHHHHHHHHH-	32	30	0	93.75	0	85.3364	0.77	AP012032.2_ORF.59933	Pantoea	Alpha
AP012032.2_ORF.59933.pdb	-HHHHHHHHHHHHHHHHHHHHHHHHHHHHHH-	32	30	0	93.75	0	85.3364	0.77	NC_017554.1_ORF.24030	Pantoea	Alpha
AP012032.2_ORF.59933.pdb	-HHHHHHHHHHHHHHHHHHHHHHHHHHHHHH-	32	30	0	93.75	0	85.3364	0.77	NC_016816.1_ORF.7480	Pantoea	Alpha
AP012032.2_ORF.59933.pdb	-HHHHHHHHHHHHHHHHHHHHHHHHHHHHHH-	32	30	0	93.75	0	85.3364	0.77	NZ_CP014207.1_ORF.53863	Pantoea	Alpha
AP012032.2_ORF.59933.pdb	-HHHHHHHHHHHHHHHHHHHHHHHHHHHHHH-	32	30	0	93.75	0	85.3364	0.77	NZ_CP017581.1_ORF.71341	Pantoea	Alpha
AP012032.2_ORF.59933.pdb	-HHHHHHHHHHHHHHHHHHHHHHHHHHHHHH-	32	30	0	93.75	0	85.3364	0.77	NZ_CP020943.2_ORF.7374	Pantoea	Alpha
AP012032.2_ORF.59933.pdb	-HHHHHHHHHHHHHHHHHHHHHHHHHHHHHH-	32	30	0	93.75	0	85.3364	0.77	NZ_CP035034.1_ORF.25229	Pantoea	Alpha
AP012032.2_ORF.59933.pdb	-HHHHHHHHHHHHHHHHHHHHHHHHHHHHHH-	32	30	0	93.75	0	85.3364	0.77	NZ_CP049115.1_ORF.80572	Pantoea	Alpha
AP012032.2_ORF.59933.pdb	-HHHHHHHHHHHHHHHHHHHHHHHHHHHHHH-	32	30	0	93.75	0	85.3364	0.77	NZ_CP066803.1_ORF.21411	Pantoea	Alpha
AP012032.2_ORF.59933.pdb	-HHHHHHHHHHHHHHHHHHHHHHHHHHHHHH-	32	30	0	93.75	0	85.3364	0.77	NZ_CP059084.1_ORF.23916	Pantoea	Alpha
AP012032.2_ORF.59933.pdb	-HHHHHHHHHHHHHHHHHHHHHHHHHHHHHH-	32	30	0	93.75	0	85.3364	0.77	NZ_CP081342.1_ORF.40566	Pantoea	Alpha
AP012032.2_ORF.59941.pdb	--TTHHHHHHHHHHHHHHHHHHHHHHHHHHHHHHHHHHHHHHHHHHH-	48	43	0	89.5833	0	80.3784	0.88	AP012032.2_ORF.59941	Pantoea	Alpha
AP012032.2_ORF.59941.pdb	--TTHHHHHHHHHHHHHHHHHHHHHHHHHHHHHHHHHHHHHHHHHHH-	48	43	0	89.5833	0	80.3784	0.88	NC_013956.2_ORF.60156	Pantoea	Alpha
AP012032.2_ORF.59941.pdb	--TTHHHHHHHHHHHHHHHHHHHHHHHHHHHHHHHHHHHHHHHHHHH-	48	43	0	89.5833	0	80.3784	0.88	NC_017554.1_ORF.24038	Pantoea	Alpha
AP012032.2_ORF.59941.pdb	--TTHHHHHHHHHHHHHHHHHHHHHHHHHHHHHHHHHHHHHHHHHHH-	48	43	0	89.5833	0	80.3784	0.88	NZ_CP014207.1_ORF.53871	Pantoea	Alpha
AP012032.2_ORF.59941.pdb	--TTHHHHHHHHHHHHHHHHHHHHHHHHHHHHHHHHHHHHHHHHHHH-	48	43	0	89.5833	0	80.3784	0.88	NZ_CP017581.1_ORF.71350	Pantoea	Alpha
AP012032.2_ORF.59941.pdb	--TTHHHHHHHHHHHHHHHHHHHHHHHHHHHHHHHHHHHHHHHHHHH-	48	43	0	89.5833	0	80.3784	0.88	NZ_CP020943.2_ORF.40968	Pantoea	Alpha
AP012032.2_ORF.59941.pdb	--TTHHHHHHHHHHHHHHHHHHHHHHHHHHHHHHHHHHHHHHHHHHH-	48	43	0	89.5833	0	80.3784	0.88	NZ_CP035034.1_ORF.25237	Pantoea	Alpha
AP012032.2_ORF.59941.pdb	--TTHHHHHHHHHHHHHHHHHHHHHHHHHHHHHHHHHHHHHHHHHHH-	48	43	0	89.5833	0	80.3784	0.88	NZ_CP049115.1_ORF.97153	Pantoea	Alpha
AP012032.2_ORF.59941.pdb	--TTHHHHHHHHHHHHHHHHHHHHHHHHHHHHHHHHHHHHHHHHHHH-	48	43	0	89.5833	0	80.3784	0.88	NZ_CP054912.1_ORF.859	Pantoea	Alpha
AP012032.2_ORF.59941.pdb	--TTHHHHHHHHHHHHHHHHHHHHHHHHHHHHHHHHHHHHHHHHHHH-	48	43	0	89.5833	0	80.3784	0.88	NZ_CP066803.1_ORF.21419	Pantoea	Alpha
AP012032.2_ORF.59941.pdb	--TTHHHHHHHHHHHHHHHHHHHHHHHHHHHHHHHHHHHHHHHHHHH-	48	43	0	89.5833	0	80.3784	0.88	NZ_CP059084.1_ORF.23924	Pantoea	Alpha
AP012032.2_ORF.59941.pdb	--TTHHHHHHHHHHHHHHHHHHHHHHHHHHHHHHHHHHHHHHHHHHH-	48	43	0	89.5833	0	80.3784	0.88	NZ_CP033106.1_ORF.39649	Pantoea	Alpha
AP012032.2_ORF.59941.pdb	--TTHHHHHHHHHHHHHHHHHHHHHHHHHHHHHHHHHHHHHHHHHHH-	48	43	0	89.5833	0	80.0852	0.89	AP012032.2_ORF.59941	Pantoea	Alpha
AP012032.2_ORF.59941.pdb	--TTHHHHHHHHHHHHHHHHHHHHHHHHHHHHHHHHHHHHHHHHHHH-	48	43	0	89.5833	0	80.0852	0.89	NC_013956.2_ORF.60156	Pantoea	Alpha
AP012032.2_ORF.59941.pdb	--TTHHHHHHHHHHHHHHHHHHHHHHHHHHHHHHHHHHHHHHHHHHH-	48	43	0	89.5833	0	80.0852	0.89	NC_017554.1_ORF.24038	Pantoea	Alpha
AP012032.2_ORF.59941.pdb	--TTHHHHHHHHHHHHHHHHHHHHHHHHHHHHHHHHHHHHHHHHHHH-	48	43	0	89.5833	0	80.0852	0.89	NZ_CP014207.1_ORF.53871	Pantoea	Alpha
AP012032.2_ORF.59941.pdb	--TTHHHHHHHHHHHHHHHHHHHHHHHHHHHHHHHHHHHHHHHHHHH-	48	43	0	89.5833	0	80.0852	0.89	NZ_CP017581.1_ORF.71350	Pantoea	Alpha
AP012032.2_ORF.59941.pdb	--TTHHHHHHHHHHHHHHHHHHHHHHHHHHHHHHHHHHHHHHHHHHH-	48	43	0	89.5833	0	80.0852	0.89	NZ_CP020943.2_ORF.40968	Pantoea	Alpha
AP012032.2_ORF.59941.pdb	--TTHHHHHHHHHHHHHHHHHHHHHHHHHHHHHHHHHHHHHHHHHHH-	48	43	0	89.5833	0	80.0852	0.89	NZ_CP035034.1_ORF.25237	Pantoea	Alpha
AP012032.2_ORF.59941.pdb	--TTHHHHHHHHHHHHHHHHHHHHHHHHHHHHHHHHHHHHHHHHHHH-	48	43	0	89.5833	0	80.0852	0.89	NZ_CP049115.1_ORF.97153	Pantoea	Alpha
AP012032.2_ORF.59941.pdb	--TTHHHHHHHHHHHHHHHHHHHHHHHHHHHHHHHHHHHHHHHHHHH-	48	43	0	89.5833	0	80.0852	0.89	NZ_CP054912.1_ORF.859	Pantoea	Alpha
AP012032.2_ORF.59941.pdb	--TTHHHHHHHHHHHHHHHHHHHHHHHHHHHHHHHHHHHHHHHHHHH-	48	43	0	89.5833	0	80.0852	0.89	NZ_CP066803.1_ORF.21419	Pantoea	Alpha
AP012032.2_ORF.59941.pdb	--TTHHHHHHHHHHHHHHHHHHHHHHHHHHHHHHHHHHHHHHHHHHH-	48	43	0	89.5833	0	80.0852	0.89	NZ_CP059084.1_ORF.23924	Pantoea	Alpha
AP012032.2_ORF.59941.pdb	--TTHHHHHHHHHHHHHHHHHHHHHHHHHHHHHHHHHHHHHHHHHHH-	48	43	0	89.5833	0	80.0852	0.89	NZ_CP033106.1_ORF.39649	Pantoea	Alpha
AP012032.2_ORF.60137.pdb	-HHHHHHHHHHHHHHHHHHT-	21	18	0	85.7143	0	88.8643	0.56	AP012032.2_ORF.60137	Pantoea	Alpha
AP012032.2_ORF.60137.pdb	-HHHHHHHHHHHHHHHHHHT-	21	18	0	85.7143	0	88.8643	0.56	NC_013956.2_ORF.60353	Pantoea	Alpha
AP012032.2_ORF.60137.pdb	-HHHHHHHHHHHHHHHHHHT-	21	18	0	85.7143	0	88.8643	0.56	NC_017554.1_ORF.7324	Pantoea	Alpha
AP012032.2_ORF.60137.pdb	-HHHHHHHHHHHHHHHHHHT-	21	18	0	85.7143	0	88.8643	0.56	NC_016816.1_ORF.41486	Pantoea	Alpha
AP012032.2_ORF.60137.pdb	-HHHHHHHHHHHHHHHHHHT-	21	18	0	85.7143	0	88.8643	0.56	NZ_CP014207.1_ORF.87338	Pantoea	Alpha
AP012032.2_ORF.60137.pdb	-HHHHHHHHHHHHHHHHHHT-	21	18	0	85.7143	0	88.8643	0.56	NZ_CP020943.2_ORF.7583	Pantoea	Alpha
AP012032.2_ORF.60137.pdb	-HHHHHHHHHHHHHHHHHHT-	21	18	0	85.7143	0	88.8643	0.56	NZ_CP035034.1_ORF.7811	Pantoea	Alpha
AP012032.2_ORF.60137.pdb	-HHHHHHHHHHHHHHHHHHT-	21	18	0	85.7143	0	88.8643	0.56	NZ_CP054912.1_ORF.35360	Pantoea	Alpha
AP012032.2_ORF.60137.pdb	-HHHHHHHHHHHHHHHHHHT-	21	18	0	85.7143	0	88.8643	0.56	NZ_CP066803.1_ORF.38134	Pantoea	Alpha
AP012032.2_ORF.60137.pdb	-HHHHHHHHHHHHHHHHHHT-	21	18	0	85.7143	0	88.8643	0.56	NZ_CP059084.1_ORF.40344	Pantoea	Alpha
AP012032.2_ORF.60137.pdb	-HHHHHHHHHHHHHHHHHHT-	21	18	0	85.7143	0	88.8643	0.56	NZ_CP081342.1_ORF.24314	Pantoea	Alpha
AP012032.2_ORF.60749.pdb	------------------------------------------	42	0	0	0	0	83.9872	0.83	AP012032.2_ORF.60749	Pantoea	Unstructured
AP012032.2_ORF.60749.pdb	------------------------------------------	42	0	0	0	0	83.9872	0.83	NC_013956.2_ORF.60959	Pantoea	Unstructured
AP012032.2_ORF.60749.pdb	------------------------------------------	42	0	0	0	0	83.9872	0.83	NZ_CP020943.2_ORF.41859	Pantoea	Unstructured
AP012032.2_ORF.60749.pdb	------------------------------------------	42	0	0	0	0	83.9872	0.83	NZ_CP035034.1_ORF.8456	Pantoea	Unstructured
AP012032.2_ORF.60749.pdb	------------------------------------------	42	0	0	0	0	83.9872	0.83	NZ_CP049115.1_ORF.64927	Pantoea	Unstructured
AP012032.2_ORF.60749.pdb	------------------------------------------	42	0	0	0	0	83.9872	0.83	NZ_CP054912.1_ORF.18787	Pantoea	Unstructured
AP012032.2_ORF.60749.pdb	------------------------------------------	42	0	0	0	0	83.9872	0.83	NZ_CP059084.1_ORF.40959	Pantoea	Unstructured
AP012032.2_ORF.60749.pdb	------------------------------------------	42	0	0	0	0	83.9872	0.83	NZ_CP081342.1_ORF.41435	Pantoea	Unstructured
AP012032.2_ORF.60749.pdb	------------------------------------------	42	0	0	0	0	84.2198	0.94	AP012032.2_ORF.60749	Pantoea	Unstructured
AP012032.2_ORF.60749.pdb	------------------------------------------	42	0	0	0	0	84.2198	0.94	NC_013956.2_ORF.60959	Pantoea	Unstructured
AP012032.2_ORF.60749.pdb	------------------------------------------	42	0	0	0	0	84.2198	0.94	NZ_CP020943.2_ORF.41859	Pantoea	Unstructured
AP012032.2_ORF.60749.pdb	------------------------------------------	42	0	0	0	0	84.2198	0.94	NZ_CP035034.1_ORF.8456	Pantoea	Unstructured
AP012032.2_ORF.60749.pdb	------------------------------------------	42	0	0	0	0	84.2198	0.94	NZ_CP049115.1_ORF.64927	Pantoea	Unstructured
AP012032.2_ORF.60749.pdb	------------------------------------------	42	0	0	0	0	84.2198	0.94	NZ_CP054912.1_ORF.18787	Pantoea	Unstructured
AP012032.2_ORF.60749.pdb	------------------------------------------	42	0	0	0	0	84.2198	0.94	NZ_CP059084.1_ORF.40959	Pantoea	Unstructured
AP012032.2_ORF.60749.pdb	------------------------------------------	42	0	0	0	0	84.2198	0.94	NZ_CP081342.1_ORF.41435	Pantoea	Unstructured
AP012032.2_ORF.61967.pdb	-HHHHHHHHHHHHHHHHHHHHHHHHHHHHH---	33	29	0	87.8788	0	83.0668	0.76	AP012032.2_ORF.61967	Pantoea	Alpha
AP012032.2_ORF.61967.pdb	-HHHHHHHHHHHHHHHHHHHHHHHHHHHHH---	33	29	0	87.8788	0	83.0668	0.76	NC_013956.2_ORF.96698	Pantoea	Alpha
AP012032.2_ORF.61967.pdb	-HHHHHHHHHHHHHHHHHHHHHHHHHHHHH---	33	29	0	87.8788	0	83.0668	0.76	NC_017554.1_ORF.26090	Pantoea	Alpha
AP012032.2_ORF.61967.pdb	-HHHHHHHHHHHHHHHHHHHHHHHHHHHHH---	33	29	0	87.8788	0	83.0668	0.76	NC_016816.1_ORF.26572	Pantoea	Alpha
AP012032.2_ORF.61967.pdb	-HHHHHHHHHHHHHHHHHHHHHHHHHHHHH---	33	29	0	87.8788	0	83.0668	0.76	NZ_CP014207.1_ORF.55851	Pantoea	Alpha
AP012032.2_ORF.61967.pdb	-HHHHHHHHHHHHHHHHHHHHHHHHHHHHH---	33	29	0	87.8788	0	83.0668	0.76	NZ_CP017581.1_ORF.90070	Pantoea	Alpha
AP012032.2_ORF.61967.pdb	-HHHHHHHHHHHHHHHHHHHHHHHHHHHHH---	33	29	0	87.8788	0	83.0668	0.76	NZ_CP020943.2_ORF.9507	Pantoea	Alpha
AP012032.2_ORF.61967.pdb	-HHHHHHHHHHHHHHHHHHHHHHHHHHHHH---	33	29	0	87.8788	0	83.0668	0.76	NZ_CP035034.1_ORF.27422	Pantoea	Alpha
AP012032.2_ORF.61967.pdb	-HHHHHHHHHHHHHHHHHHHHHHHHHHHHH---	33	29	0	87.8788	0	83.0668	0.76	NZ_CP049115.1_ORF.99366	Pantoea	Alpha
AP012032.2_ORF.61967.pdb	-HHHHHHHHHHHHHHHHHHHHHHHHHHHHH---	33	29	0	87.8788	0	83.0668	0.76	NZ_CP054912.1_ORF.2842	Pantoea	Alpha
AP012032.2_ORF.61967.pdb	-HHHHHHHHHHHHHHHHHHHHHHHHHHHHH---	33	29	0	87.8788	0	83.0668	0.76	NZ_CP066803.1_ORF.23514	Pantoea	Alpha
AP012032.2_ORF.61967.pdb	-HHHHHHHHHHHHHHHHHHHHHHHHHHHHH---	33	29	0	87.8788	0	83.0668	0.76	NZ_CP059084.1_ORF.26075	Pantoea	Alpha
AP012032.2_ORF.61967.pdb	-HHHHHHHHHHHHHHHHHHHHHHHHHHHHH---	33	29	0	87.8788	0	83.0668	0.76	NZ_CP081342.1_ORF.26130	Pantoea	Alpha
AP012032.2_ORF.63896.pdb	---TTHHHHHHHHHHHGGGSTT-	23	11	0	47.8261	0	83.336	0.61	AP012032.2_ORF.63896	Pantoea	Alpha
AP012032.2_ORF.63896.pdb	---TTHHHHHHHHHHHGGGSTT-	23	11	0	47.8261	0	83.336	0.61	NC_013956.2_ORF.63852	Pantoea	Alpha
AP012032.2_ORF.63896.pdb	---TTHHHHHHHHHHHGGGSTT-	23	11	0	47.8261	0	83.336	0.61	NC_017554.1_ORF.10956	Pantoea	Alpha
AP012032.2_ORF.63896.pdb	---TTHHHHHHHHHHHGGGSTT-	23	11	0	47.8261	0	83.336	0.61	NC_016816.1_ORF.11448	Pantoea	Alpha
AP012032.2_ORF.63896.pdb	---TTHHHHHHHHHHHGGGSTT-	23	11	0	47.8261	0	83.336	0.61	NZ_CP014207.1_ORF.57555	Pantoea	Alpha
AP012032.2_ORF.63896.pdb	---TTHHHHHHHHHHHGGGSTT-	23	11	0	47.8261	0	83.336	0.61	NZ_CP020943.2_ORF.44764	Pantoea	Alpha
AP012032.2_ORF.63896.pdb	---TTHHHHHHHHHHHGGGSTT-	23	11	0	47.8261	0	83.336	0.61	NZ_CP035034.1_ORF.29427	Pantoea	Alpha
AP012032.2_ORF.63896.pdb	---TTHHHHHHHHHHHGGGSTT-	23	11	0	47.8261	0	83.336	0.61	NZ_CP054912.1_ORF.21660	Pantoea	Alpha
AP012032.2_ORF.63896.pdb	---TTHHHHHHHHHHHGGGSTT-	23	11	0	47.8261	0	83.336	0.61	NZ_CP066803.1_ORF.41892	Pantoea	Alpha
AP012032.2_ORF.63896.pdb	---TTHHHHHHHHHHHGGGSTT-	23	11	0	47.8261	0	83.336	0.61	NZ_CP059084.1_ORF.43801	Pantoea	Alpha
AP012032.2_ORF.63896.pdb	---TTHHHHHHHHHHHGGGSTT-	23	11	0	47.8261	0	83.336	0.61	NZ_CP081342.1_ORF.44291	Pantoea	Alpha
AP012032.2_ORF.63896.pdb	---TTHHHHHHHHHHHGGGSTT-	23	11	0	47.8261	0	83.336	0.61	CP086133.1_ORF.9545	Pantoea	Alpha
AP012032.2_ORF.63896.pdb	---TTHHHHHHHHHHHGGGSTT-	23	11	0	47.8261	0	83.336	0.61	NZ_CP014129.2_ORF.51256	Pantoea	Alpha
AP012032.2_ORF.63896.pdb	---TTHHHHHHHHHHHGGGSTT-	23	11	0	47.8261	0	83.336	0.61	NZ_CP028349.1_ORF.64421	Pantoea	Alpha
AP012032.2_ORF.63896.pdb	---TTHHHHHHHHHHHGGGSTT-	23	11	0	47.8261	0	83.336	0.61	NZ_CP031649.1_ORF.38792	Pantoea	Alpha
AP012032.2_ORF.63896.pdb	---TTHHHHHHHHHHHGGGSTT-	23	11	0	47.8261	0	83.336	0.61	NZ_CP034148.1_ORF.51606	Pantoea	Alpha
AP012032.2_ORF.63896.pdb	---TTHHHHHHHHHHHGGGSTT-	23	11	0	47.8261	0	83.336	0.61	NZ_CP034474.1_ORF.52344	Pantoea	Alpha
AP012032.2_ORF.63896.pdb	---TTHHHHHHHHHHHGGGSTT-	23	11	0	47.8261	0	83.336	0.61	NZ_CP034469.1_ORF.51757	Pantoea	Alpha
AP012032.2_ORF.63896.pdb	---TTHHHHHHHHHHHGGGSTT-	23	11	0	47.8261	0	83.336	0.61	NZ_CP038853.1_ORF.23812	Pantoea	Alpha
AP012032.2_ORF.63896.pdb	---TTHHHHHHHHHHHGGGSTT-	23	11	0	47.8261	0	83.336	0.61	NZ_CP046722.1_ORF.23500	Pantoea	Alpha
AP012032.2_ORF.63896.pdb	---TTHHHHHHHHHHHGGGSTT-	23	11	0	47.8261	0	83.336	0.61	NZ_CP064872.1_ORF.36536	Pantoea	Alpha
AP012032.2_ORF.65966.pdb	-HHHHHHHHHHHHHHGGGT--	21	14	0	66.6667	0	90.7873	0.64	AP012032.2_ORF.65966	Pantoea	Alpha
AP012032.2_ORF.65966.pdb	-HHHHHHHHHHHHHHGGGT--	21	14	0	66.6667	0	90.7873	0.64	NC_013956.2_ORF.65735	Pantoea	Alpha
AP012032.2_ORF.65966.pdb	-HHHHHHHHHHHHHHGGGT--	21	14	0	66.6667	0	90.7873	0.64	NC_017554.1_ORF.47072	Pantoea	Alpha
AP012032.2_ORF.65966.pdb	-HHHHHHHHHHHHHHGGGT--	21	14	0	66.6667	0	90.7873	0.64	NC_016816.1_ORF.30415	Pantoea	Alpha
AP012032.2_ORF.65966.pdb	-HHHHHHHHHHHHHHGGGT--	21	14	0	66.6667	0	90.7873	0.64	NZ_CP014207.1_ORF.76260	Pantoea	Alpha
AP012032.2_ORF.65966.pdb	-HHHHHHHHHHHHHHGGGT--	21	14	0	66.6667	0	90.7873	0.64	NZ_CP017581.1_ORF.94327	Pantoea	Alpha
AP012032.2_ORF.65966.pdb	-HHHHHHHHHHHHHHGGGT--	21	14	0	66.6667	0	90.7873	0.64	NZ_CP020943.2_ORF.46824	Pantoea	Alpha
AP012032.2_ORF.65966.pdb	-HHHHHHHHHHHHHHGGGT--	21	14	0	66.6667	0	90.7873	0.64	NZ_CP035034.1_ORF.31463	Pantoea	Alpha
AP012032.2_ORF.65966.pdb	-HHHHHHHHHHHHHHGGGT--	21	14	0	66.6667	0	90.7873	0.64	NZ_CP049115.1_ORF.53528	Pantoea	Alpha
AP012032.2_ORF.65966.pdb	-HHHHHHHHHHHHHHGGGT--	21	14	0	66.6667	0	90.7873	0.64	NZ_CP054912.1_ORF.54648	Pantoea	Alpha
AP012032.2_ORF.65966.pdb	-HHHHHHHHHHHHHHGGGT--	21	14	0	66.6667	0	90.7873	0.64	NZ_CP066803.1_ORF.43912	Pantoea	Alpha
AP012032.2_ORF.65966.pdb	-HHHHHHHHHHHHHHGGGT--	21	14	0	66.6667	0	90.7873	0.64	NZ_CP059084.1_ORF.29896	Pantoea	Alpha
AP012032.2_ORF.65966.pdb	-HHHHHHHHHHHHHHGGGT--	21	14	0	66.6667	0	90.7873	0.64	NZ_CP081342.1_ORF.29876	Pantoea	Alpha
AP012032.2_ORF.67785.pdb	--HHHHHHHHHHHHHHHHHHHHHHHHHHHHHHHHH-	36	33	0	91.6667	0	83.719	0.81	AP012032.2_ORF.67785	Pantoea	Alpha
AP012032.2_ORF.67785.pdb	--HHHHHHHHHHHHHHHHHHHHHHHHHHHHHHHHH-	36	33	0	91.6667	0	83.719	0.81	NC_013956.2_ORF.84743	Pantoea	Alpha
AP012032.2_ORF.67785.pdb	--HHHHHHHHHHHHHHHHHHHHHHHHHHHHHHHHH-	36	33	0	91.6667	0	83.719	0.81	NC_017554.1_ORF.15271	Pantoea	Alpha
AP012032.2_ORF.67785.pdb	--HHHHHHHHHHHHHHHHHHHHHHHHHHHHHHHHH-	36	33	0	91.6667	0	83.719	0.81	NC_016816.1_ORF.32622	Pantoea	Alpha
AP012032.2_ORF.67785.pdb	--HHHHHHHHHHHHHHHHHHHHHHHHHHHHHHHHH-	36	33	0	91.6667	0	83.719	0.81	NZ_CP014207.1_ORF.61552	Pantoea	Alpha
AP012032.2_ORF.67785.pdb	--HHHHHHHHHHHHHHHHHHHHHHHHHHHHHHHHH-	36	33	0	91.6667	0	83.719	0.81	NZ_CP054912.1_ORF.91128	Pantoea	Alpha
AP012032.2_ORF.67785.pdb	--HHHHHHHHHHHHHHHHHHHHHHHHHHHHHHHHH-	36	33	0	91.6667	0	83.719	0.81	NZ_CP066803.1_ORF.29423	Pantoea	Alpha
AP012032.2_ORF.67785.pdb	--HHHHHHHHHHHHHHHHHHHHHHHHHHHHHHHHH-	36	33	0	91.6667	0	83.719	0.81	NZ_CP059084.1_ORF.47689	Pantoea	Alpha
AP012032.2_ORF.67785.pdb	--HHHHHHHHHHHHHHHHHHHHHHHHHHHHHHHHH-	36	33	0	91.6667	0	83.719	0.81	NZ_CP081342.1_ORF.31904	Pantoea	Alpha
AP012032.2_ORF.69647.pdb	----EETTEEHHHHHHHHHHHHHH--	26	14	4	53.8462	15.3846	82.5667	0.53	AP012032.2_ORF.69647	Pantoea	AlphaBeta
AP012032.2_ORF.69647.pdb	----EETTEEHHHHHHHHHHHHHH--	26	14	4	53.8462	15.3846	82.5667	0.53	NC_013956.2_ORF.70682	Pantoea	AlphaBeta
AP012032.2_ORF.69647.pdb	----EETTEEHHHHHHHHHHHHHH--	26	14	4	53.8462	15.3846	82.5667	0.53	NC_016816.1_ORF.506	Pantoea	AlphaBeta
AP012032.2_ORF.69647.pdb	----EETTEEHHHHHHHHHHHHHH--	26	14	4	53.8462	15.3846	82.5667	0.53	NZ_CP014207.1_ORF.63430	Pantoea	AlphaBeta
AP012032.2_ORF.69647.pdb	----EETTEEHHHHHHHHHHHHHH--	26	14	4	53.8462	15.3846	82.5667	0.53	NZ_CP020943.2_ORF.34032	Pantoea	AlphaBeta
AP012032.2_ORF.69647.pdb	----EETTEEHHHHHHHHHHHHHH--	26	14	4	53.8462	15.3846	82.5667	0.53	NZ_CP035034.1_ORF.486	Pantoea	AlphaBeta
AP012032.2_ORF.69647.pdb	----EETTEEHHHHHHHHHHHHHH--	26	14	4	53.8462	15.3846	82.5667	0.53	NZ_CP066803.1_ORF.31262	Pantoea	AlphaBeta
AP012032.2_ORF.69647.pdb	----EETTEEHHHHHHHHHHHHHH--	26	14	4	53.8462	15.3846	82.5667	0.53	NZ_CP059084.1_ORF.33485	Pantoea	AlphaBeta
AP012032.2_ORF.71208.pdb	----EEEEEEEEEEEESSSEEEEEEEEEEEE---	34	0	24	0	70.5882	81.4721	0.78	AP012032.2_ORF.71208	Pantoea	Beta
AP012032.2_ORF.71208.pdb	----EEEEEEEEEEEESSSEEEEEEEEEEEE---	34	0	24	0	70.5882	81.4721	0.78	NC_013956.2_ORF.89613	Pantoea	Beta
AP012032.2_ORF.71208.pdb	----EEEEEEEEEEEESSSEEEEEEEEEEEE---	34	0	24	0	70.5882	81.4721	0.78	NC_017554.1_ORF.35573	Pantoea	Beta
AP012032.2_ORF.71208.pdb	----EEEEEEEEEEEESSSEEEEEEEEEEEE---	34	0	24	0	70.5882	81.4721	0.78	NC_016816.1_ORF.36080	Pantoea	Beta
AP012032.2_ORF.71208.pdb	----EEEEEEEEEEEESSSEEEEEEEEEEEE---	34	0	24	0	70.5882	81.4721	0.78	NZ_CP014207.1_ORF.81563	Pantoea	Beta
AP012032.2_ORF.71208.pdb	----EEEEEEEEEEEESSSEEEEEEEEEEEE---	34	0	24	0	70.5882	81.4721	0.78	NZ_CP017581.1_ORF.66953	Pantoea	Beta
AP012032.2_ORF.71208.pdb	----EEEEEEEEEEEESSSEEEEEEEEEEEE---	34	0	24	0	70.5882	81.4721	0.78	NZ_CP035034.1_ORF.19280	Pantoea	Beta
AP012032.2_ORF.71208.pdb	----EEEEEEEEEEEESSSEEEEEEEEEEEE---	34	0	24	0	70.5882	81.4721	0.78	NZ_CP049115.1_ORF.74997	Pantoea	Beta
AP012032.2_ORF.71208.pdb	----EEEEEEEEEEEESSSEEEEEEEEEEEE---	34	0	24	0	70.5882	81.4721	0.78	NZ_CP054912.1_ORF.94519	Pantoea	Beta
AP012032.2_ORF.71208.pdb	----EEEEEEEEEEEESSSEEEEEEEEEEEE---	34	0	24	0	70.5882	81.4721	0.78	NZ_CP066803.1_ORF.32863	Pantoea	Beta
AP012032.2_ORF.71208.pdb	----EEEEEEEEEEEESSSEEEEEEEEEEEE---	34	0	24	0	70.5882	81.4721	0.78	NZ_CP059084.1_ORF.35019	Pantoea	Beta
AP012032.2_ORF.71208.pdb	----EEEEEEEEEEEESSSEEEEEEEEEEEE---	34	0	24	0	70.5882	81.4721	0.78	NZ_CP081342.1_ORF.2127	Pantoea	Beta
AP012032.2_ORF.71672.pdb	--HHHHHHHHHHHHHHHHHHHHH-	24	21	0	87.5	0	85.8397	0.66	AP012032.2_ORF.71672	Pantoea	Alpha
AP012032.2_ORF.71672.pdb	--HHHHHHHHHHHHHHHHHHHHH-	24	21	0	87.5	0	85.8397	0.66	NC_017554.1_ORF.36039	Pantoea	Alpha
AP012032.2_ORF.71672.pdb	--HHHHHHHHHHHHHHHHHHHHH-	24	21	0	87.5	0	85.8397	0.66	NC_016816.1_ORF.2559	Pantoea	Alpha
AP012032.2_ORF.71672.pdb	--HHHHHHHHHHHHHHHHHHHHH-	24	21	0	87.5	0	85.8397	0.66	NZ_CP020943.2_ORF.2577	Pantoea	Alpha
AP012032.2_ORF.71672.pdb	--HHHHHHHHHHHHHHHHHHHHH-	24	21	0	87.5	0	85.8397	0.66	NZ_CP054912.1_ORF.60450	Pantoea	Alpha
AP012032.2_ORF.71672.pdb	--HHHHHHHHHHHHHHHHHHHHH-	24	21	0	87.5	0	85.8397	0.66	NZ_CP059084.1_ORF.2634	Pantoea	Alpha
AP012032.2_ORF.73021.pdb	--------HHHHHHHHHHH-	20	11	0	55	0	89.2258	0.45	AP012032.2_ORF.73021	Pantoea	Alpha
AP012032.2_ORF.73021.pdb	--------HHHHHHHHHHH-	20	11	0	55	0	89.2258	0.45	CP077746.1_ORF.3207	Pantoea	Alpha
AP012032.2_ORF.73021.pdb	--------HHHHHHHHHHH-	20	11	0	55	0	89.2258	0.45	NC_013956.2_ORF.91382	Pantoea	Alpha
AP012032.2_ORF.73021.pdb	--------HHHHHHHHHHH-	20	11	0	55	0	89.2258	0.45	NC_014562.1_ORF.61092	Pantoea	Alpha
AP012032.2_ORF.73021.pdb	--------HHHHHHHHHHH-	20	11	0	55	0	89.2258	0.45	NC_014837.1_ORF.51593	Pantoea	Alpha
AP012032.2_ORF.73021.pdb	--------HHHHHHHHHHH-	20	11	0	55	0	89.2258	0.45	NC_017554.1_ORF.3745	Pantoea	Alpha
AP012032.2_ORF.73021.pdb	--------HHHHHHHHHHH-	20	11	0	55	0	89.2258	0.45	NC_016816.1_ORF.20770	Pantoea	Alpha
AP012032.2_ORF.73021.pdb	--------HHHHHHHHHHH-	20	11	0	55	0	89.2258	0.45	NZ_CP009880.1_ORF.56151	Pantoea	Alpha
AP012032.2_ORF.73021.pdb	--------HHHHHHHHHHH-	20	11	0	55	0	89.2258	0.45	NZ_CP014207.1_ORF.67246	Pantoea	Alpha
AP012032.2_ORF.73021.pdb	--------HHHHHHHHHHH-	20	11	0	55	0	89.2258	0.45	NZ_CP014129.2_ORF.73148	Pantoea	Alpha
AP012032.2_ORF.73021.pdb	--------HHHHHHHHHHH-	20	11	0	55	0	89.2258	0.45	NZ_CP020943.2_ORF.20745	Pantoea	Alpha
AP012032.2_ORF.73021.pdb	--------HHHHHHHHHHH-	20	11	0	55	0	89.2258	0.45	NZ_CP028349.1_ORF.43561	Pantoea	Alpha
AP012032.2_ORF.73021.pdb	--------HHHHHHHHHHH-	20	11	0	55	0	89.2258	0.45	NZ_CP020820.1_ORF.17571	Pantoea	Alpha
AP012032.2_ORF.73021.pdb	--------HHHHHHHHHHH-	20	11	0	55	0	89.2258	0.45	NZ_CP035034.1_ORF.4293	Pantoea	Alpha
AP012032.2_ORF.73021.pdb	--------HHHHHHHHHHH-	20	11	0	55	0	89.2258	0.45	NZ_CP038853.1_ORF.31299	Pantoea	Alpha
AP012032.2_ORF.73021.pdb	--------HHHHHHHHHHH-	20	11	0	55	0	89.2258	0.45	NZ_CP040095.1_ORF.79106	Pantoea	Alpha
AP012032.2_ORF.73021.pdb	--------HHHHHHHHHHH-	20	11	0	55	0	89.2258	0.45	NZ_CP045720.1_ORF.32007	Pantoea	Alpha
AP012032.2_ORF.73021.pdb	--------HHHHHHHHHHH-	20	11	0	55	0	89.2258	0.45	NZ_CP054912.1_ORF.79428	Pantoea	Alpha
AP012032.2_ORF.73021.pdb	--------HHHHHHHHHHH-	20	11	0	55	0	89.2258	0.45	NZ_CP061083.1_ORF.3243	Pantoea	Alpha
AP012032.2_ORF.73021.pdb	--------HHHHHHHHHHH-	20	11	0	55	0	89.2258	0.45	NZ_CP064872.1_ORF.2380	Pantoea	Alpha
AP012032.2_ORF.73021.pdb	--------HHHHHHHHHHH-	20	11	0	55	0	89.2258	0.45	NZ_CP066803.1_ORF.34514	Pantoea	Alpha
AP012032.2_ORF.73021.pdb	--------HHHHHHHHHHH-	20	11	0	55	0	89.2258	0.45	NZ_CP059084.1_ORF.3888	Pantoea	Alpha
AP012032.2_ORF.73021.pdb	--------HHHHHHHHHHH-	20	11	0	55	0	89.2258	0.45	NZ_CP081342.1_ORF.20651	Pantoea	Alpha
AP012032.2_ORF.73021.pdb	--------HHHHHHHHHHH-	20	11	0	55	0	89.2258	0.45	NZ_CP083448.1_ORF.36052	Pantoea	Alpha
AP012032.2_ORF.73441.pdb	------SS---EEETTEEE-	20	0	6	0	30	82.4665	0.28	AP012032.2_ORF.73441	Pantoea	undefined
AP012032.2_ORF.73441.pdb	------SS---EEETTEEE-	20	0	6	0	30	82.4665	0.28	NC_016816.1_ORF.21223	Pantoea	undefined
AP012032.2_ORF.73441.pdb	------SS---EEETTEEE-	20	0	6	0	30	82.4665	0.28	NZ_CP014207.1_ORF.84316	Pantoea	undefined
AP012032.2_ORF.73441.pdb	------SS---EEETTEEE-	20	0	6	0	30	82.4665	0.28	NZ_CP035034.1_ORF.39891	Pantoea	undefined
AP012032.2_ORF.73441.pdb	------SS---EEETTEEE-	20	0	6	0	30	82.4665	0.28	NC_013956.2_ORF.57235	Pantoea	undefined
AP012032.2_ORF.73441.pdb	------SS---EEETTEEE-	20	0	6	0	30	82.4665	0.28	NC_017554.1_ORF.21038	Pantoea	undefined
AP012032.2_ORF.73441.pdb	------SS---EEETTEEE-	20	0	6	0	30	82.4665	0.28	NZ_CP020943.2_ORF.21152	Pantoea	undefined
AP012032.2_ORF.74266.pdb	--HHHHHHHHHHHHHHHHH-	20	17	0	85	0	83.4022	0.61	AP012032.2_ORF.74266	Pantoea	Alpha
AP012032.2_ORF.74266.pdb	--HHHHHHHHHHHHHHHHH-	20	17	0	85	0	83.4022	0.61	NC_013956.2_ORF.92576	Pantoea	Alpha
AP012032.2_ORF.74266.pdb	--HHHHHHHHHHHHHHHHH-	20	17	0	85	0	83.4022	0.61	NC_017554.1_ORF.4930	Pantoea	Alpha
AP012032.2_ORF.74266.pdb	--HHHHHHHHHHHHHHHHH-	20	17	0	85	0	83.4022	0.61	NC_016816.1_ORF.22025	Pantoea	Alpha
AP012032.2_ORF.74266.pdb	--HHHHHHHHHHHHHHHHH-	20	17	0	85	0	83.4022	0.61	NZ_CP014207.1_ORF.51793	Pantoea	Alpha
AP012032.2_ORF.74266.pdb	--HHHHHHHHHHHHHHHHH-	20	17	0	85	0	83.4022	0.61	NZ_CP035034.1_ORF.40695	Pantoea	Alpha
AP012032.2_ORF.74266.pdb	--HHHHHHHHHHHHHHHHH-	20	17	0	85	0	83.4022	0.61	NZ_CP066803.1_ORF.19157	Pantoea	Alpha
AP012032.2_ORF.74266.pdb	--HHHHHHHHHHHHHHHHH-	20	17	0	85	0	83.4022	0.61	NZ_CP059084.1_ORF.5229	Pantoea	Alpha
AP012032.2_ORF.76608.pdb	------EEEEEEEEEEEEE--TTS--EEEEEEEEEEEE--	40	0	25	0	62.5	85.0972	0.71	AP012032.2_ORF.76608	Pantoea	Beta
AP012032.2_ORF.76608.pdb	------EEEEEEEEEEEEE--TTS--EEEEEEEEEEEE--	40	0	25	0	62.5	85.0972	0.71	NC_013956.2_ORF.95156	Pantoea	Beta
AP012032.2_ORF.76608.pdb	------EEEEEEEEEEEEE--TTS--EEEEEEEEEEEE--	40	0	25	0	62.5	85.0972	0.71	NC_017554.1_ORF.24408	Pantoea	Beta
AP012032.2_ORF.76608.pdb	------EEEEEEEEEEEEE--TTS--EEEEEEEEEEEE--	40	0	25	0	62.5	85.0972	0.71	NC_016816.1_ORF.41646	Pantoea	Beta
AP012032.2_ORF.76608.pdb	------EEEEEEEEEEEEE--TTS--EEEEEEEEEEEE--	40	0	25	0	62.5	85.0972	0.71	NZ_CP014207.1_ORF.54238	Pantoea	Beta
AP012032.2_ORF.76608.pdb	------EEEEEEEEEEEEE--TTS--EEEEEEEEEEEE--	40	0	25	0	62.5	85.0972	0.71	NZ_CP020943.2_ORF.24464	Pantoea	Beta
AP012032.2_ORF.76608.pdb	------EEEEEEEEEEEEE--TTS--EEEEEEEEEEEE--	40	0	25	0	62.5	85.0972	0.71	NZ_CP035034.1_ORF.7975	Pantoea	Beta
AP012032.2_ORF.76608.pdb	------EEEEEEEEEEEEE--TTS--EEEEEEEEEEEE--	40	0	25	0	62.5	85.0972	0.71	NZ_CP054912.1_ORF.1216	Pantoea	Beta
AP012032.2_ORF.76608.pdb	------EEEEEEEEEEEEE--TTS--EEEEEEEEEEEE--	40	0	25	0	62.5	85.0972	0.71	NZ_CP066803.1_ORF.38302	Pantoea	Beta
AP012032.2_ORF.76608.pdb	------EEEEEEEEEEEEE--TTS--EEEEEEEEEEEE--	40	0	25	0	62.5	85.0972	0.71	NZ_CP059084.1_ORF.40519	Pantoea	Beta
AP012032.2_ORF.76608.pdb	------EEEEEEEEEEEEE--TTS--EEEEEEEEEEEE--	40	0	25	0	62.5	85.0972	0.71	NZ_CP081342.1_ORF.40951	Pantoea	Beta
AP012032.2_ORF.78367.pdb	-------HHHHHHHHHHHHHHHHHT-	26	17	0	65.3846	0	82.4773	0.59	AP012032.2_ORF.78367	Pantoea	Alpha
AP012032.2_ORF.78367.pdb	-------HHHHHHHHHHHHHHHHHT-	26	17	0	65.3846	0	82.4773	0.59	NC_013956.2_ORF.62191	Pantoea	Alpha
AP012032.2_ORF.78367.pdb	-------HHHHHHHHHHHHHHHHHT-	26	17	0	65.3846	0	82.4773	0.59	NC_017554.1_ORF.42999	Pantoea	Alpha
AP012032.2_ORF.78367.pdb	-------HHHHHHHHHHHHHHHHHT-	26	17	0	65.3846	0	82.4773	0.59	NC_016816.1_ORF.43325	Pantoea	Alpha
AP012032.2_ORF.78367.pdb	-------HHHHHHHHHHHHHHHHHT-	26	17	0	65.3846	0	82.4773	0.59	NZ_CP014207.1_ORF.72760	Pantoea	Alpha
AP012032.2_ORF.78367.pdb	-------HHHHHHHHHHHHHHHHHT-	26	17	0	65.3846	0	82.4773	0.59	NZ_CP017581.1_ORF.90059	Pantoea	Alpha
AP012032.2_ORF.78367.pdb	-------HHHHHHHHHHHHHHHHHT-	26	17	0	65.3846	0	82.4773	0.59	NZ_CP020943.2_ORF.26196	Pantoea	Alpha
AP012032.2_ORF.78367.pdb	-------HHHHHHHHHHHHHHHHHT-	26	17	0	65.3846	0	82.4773	0.59	NZ_CP035034.1_ORF.45031	Pantoea	Alpha
AP012032.2_ORF.78367.pdb	-------HHHHHHHHHHHHHHHHHT-	26	17	0	65.3846	0	82.4773	0.59	NZ_CP049115.1_ORF.99356	Pantoea	Alpha
AP012032.2_ORF.78367.pdb	-------HHHHHHHHHHHHHHHHHT-	26	17	0	65.3846	0	82.4773	0.59	NZ_CP054912.1_ORF.19974	Pantoea	Alpha
AP012032.2_ORF.78367.pdb	-------HHHHHHHHHHHHHHHHHT-	26	17	0	65.3846	0	82.4773	0.59	NZ_CP066803.1_ORF.39923	Pantoea	Alpha
AP012032.2_ORF.78367.pdb	-------HHHHHHHHHHHHHHHHHT-	26	17	0	65.3846	0	82.4773	0.59	NZ_CP059084.1_ORF.42183	Pantoea	Alpha
AP012032.2_ORF.78367.pdb	-------HHHHHHHHHHHHHHHHHT-	26	17	0	65.3846	0	82.4773	0.59	NZ_CP081342.1_ORF.42585	Pantoea	Alpha
AP012032.2_ORF.80799.pdb	--HHHHHHHHHHHHHHHHHHHHH-	24	21	0	87.5	0	88.2711	0.65	AP012032.2_ORF.80799	Pantoea	Alpha
AP012032.2_ORF.80799.pdb	--HHHHHHHHHHHHHHHHHHHHH-	24	21	0	87.5	0	88.2711	0.65	NC_013956.2_ORF.64237	Pantoea	Alpha
AP012032.2_ORF.80799.pdb	--HHHHHHHHHHHHHHHHHHHHH-	24	21	0	87.5	0	88.2711	0.65	NC_017554.1_ORF.28354	Pantoea	Alpha
AP012032.2_ORF.80799.pdb	--HHHHHHHHHHHHHHHHHHHHH-	24	21	0	87.5	0	88.2711	0.65	NC_016816.1_ORF.28915	Pantoea	Alpha
AP012032.2_ORF.80799.pdb	--HHHHHHHHHHHHHHHHHHHHH-	24	21	0	87.5	0	88.2711	0.65	NZ_CP014207.1_ORF.58045	Pantoea	Alpha
AP012032.2_ORF.80799.pdb	--HHHHHHHHHHHHHHHHHHHHH-	24	21	0	87.5	0	88.2711	0.65	NZ_CP017581.1_ORF.93138	Pantoea	Alpha
AP012032.2_ORF.80799.pdb	--HHHHHHHHHHHHHHHHHHHHH-	24	21	0	87.5	0	88.2711	0.65	NZ_CP020943.2_ORF.11635	Pantoea	Alpha
AP012032.2_ORF.80799.pdb	--HHHHHHHHHHHHHHHHHHHHH-	24	21	0	87.5	0	88.2711	0.65	NZ_CP035034.1_ORF.29849	Pantoea	Alpha
AP012032.2_ORF.80799.pdb	--HHHHHHHHHHHHHHHHHHHHH-	24	21	0	87.5	0	88.2711	0.65	NZ_CP049115.1_ORF.52071	Pantoea	Alpha
AP012032.2_ORF.80799.pdb	--HHHHHHHHHHHHHHHHHHHHH-	24	21	0	87.5	0	88.2711	0.65	NZ_CP054912.1_ORF.39402	Pantoea	Alpha
AP012032.2_ORF.80799.pdb	--HHHHHHHHHHHHHHHHHHHHH-	24	21	0	87.5	0	88.2711	0.65	NZ_CP066803.1_ORF.9375	Pantoea	Alpha
AP012032.2_ORF.80799.pdb	--HHHHHHHHHHHHHHHHHHHHH-	24	21	0	87.5	0	88.2711	0.65	NZ_CP059084.1_ORF.28167	Pantoea	Alpha
AP012032.2_ORF.80799.pdb	--HHHHHHHHHHHHHHHHHHHHH-	24	21	0	87.5	0	88.2711	0.65	NZ_CP081342.1_ORF.11528	Pantoea	Alpha
AP012032.2_ORF.84686.pdb	---HHHHHHHHHHS------	20	10	0	50	0	81.449	0.44	AP012032.2_ORF.84686	Pantoea	Alpha
AP012032.2_ORF.84686.pdb	---HHHHHHHHHHS------	20	10	0	50	0	81.449	0.44	NC_013956.2_ORF.85160	Pantoea	Alpha
AP012032.2_ORF.84686.pdb	---HHHHHHHHHHS------	20	10	0	50	0	81.449	0.44	NC_017554.1_ORF.32442	Pantoea	Alpha
AP012032.2_ORF.84686.pdb	---HHHHHHHHHHS------	20	10	0	50	0	81.449	0.44	NC_016816.1_ORF.33029	Pantoea	Alpha
AP012032.2_ORF.84686.pdb	---HHHHHHHHHHS------	20	10	0	50	0	81.449	0.44	NZ_CP014207.1_ORF.61990	Pantoea	Alpha
AP012032.2_ORF.84686.pdb	---HHHHHHHHHHS------	20	10	0	50	0	81.449	0.44	NZ_CP020943.2_ORF.32515	Pantoea	Alpha
AP012032.2_ORF.84686.pdb	---HHHHHHHHHHS------	20	10	0	50	0	81.449	0.44	NZ_CP035034.1_ORF.33984	Pantoea	Alpha
AP012032.2_ORF.84686.pdb	---HHHHHHHHHHS------	20	10	0	50	0	81.449	0.44	NZ_CP054912.1_ORF.74419	Pantoea	Alpha
AP012032.2_ORF.84686.pdb	---HHHHHHHHHHS------	20	10	0	50	0	81.449	0.44	NZ_CP066803.1_ORF.13359	Pantoea	Alpha
AP012032.2_ORF.84686.pdb	---HHHHHHHHHHS------	20	10	0	50	0	81.449	0.44	NZ_CP059084.1_ORF.15749	Pantoea	Alpha
AP012032.2_ORF.84686.pdb	---HHHHHHHHHHS------	20	10	0	50	0	81.449	0.44	NZ_CP081342.1_ORF.32310	Pantoea	Alpha
AP012032.2_ORF.8544.pdb	-HHHHHHHHHHHHHHHHHHH-	21	19	0	90.4762	0	89.9376	0.57	AP012032.2_ORF.8544	Pantoea	Alpha
AP012032.2_ORF.89117.pdb	--HHHHHHHHHHHHHHHHHHHHHHHHHHH-	30	27	0	90	0	84.6918	0.79	AP012032.2_ORF.89117	Pantoea	Alpha
AP012032.2_ORF.89117.pdb	--HHHHHHHHHHHHHHHHHHHHHHHHHHH-	30	27	0	90	0	84.6918	0.79	NC_017554.1_ORF.3174	Pantoea	Alpha
AP012032.2_ORF.89117.pdb	--HHHHHHHHHHHHHHHHHHHHHHHHHHH-	30	27	0	90	0	84.6918	0.79	NZ_CP014207.1_ORF.66582	Pantoea	Alpha
AP012032.2_ORF.89117.pdb	--HHHHHHHHHHHHHHHHHHHHHHHHHHH-	30	27	0	90	0	84.6918	0.79	NZ_CP014207.1_ORF.99581	Pantoea	Alpha
AP012032.2_ORF.92316.pdb	--HHHHHHHHHHHHHHHHHHHHHHHHHHHHHH-	33	30	0	90.9091	0	82.789	0.81	AP012032.2_ORF.92316	Pantoea	Alpha
AP012032.2_ORF.92316.pdb	--HHHHHHHHHHHHHHHHHHHHHHHHHHHHHH-	33	30	0	90.9091	0	82.789	0.81	NC_017554.1_ORF.23094	Pantoea	Alpha
AP012032.2_ORF.92316.pdb	--HHHHHHHHHHHHHHHHHHHHHHHHHHHHHH-	33	30	0	90.9091	0	82.789	0.81	NC_016816.1_ORF.23453	Pantoea	Alpha
AP012032.2_ORF.92316.pdb	--HHHHHHHHHHHHHHHHHHHHHHHHHHHHHH-	33	30	0	90.9091	0	82.789	0.81	NZ_CP014207.1_ORF.86405	Pantoea	Alpha
AP012032.2_ORF.92316.pdb	--HHHHHHHHHHHHHHHHHHHHHHHHHHHHHH-	33	30	0	90.9091	0	82.789	0.81	NZ_CP020943.2_ORF.23290	Pantoea	Alpha
AP012032.2_ORF.92316.pdb	--HHHHHHHHHHHHHHHHHHHHHHHHHHHHHH-	33	30	0	90.9091	0	82.789	0.81	NZ_CP035034.1_ORF.42026	Pantoea	Alpha
AP012032.2_ORF.92316.pdb	--HHHHHHHHHHHHHHHHHHHHHHHHHHHHHH-	33	30	0	90.9091	0	82.789	0.81	NZ_CP054912.1_ORF.51424	Pantoea	Alpha
AP012032.2_ORF.92316.pdb	--HHHHHHHHHHHHHHHHHHHHHHHHHHHHHH-	33	30	0	90.9091	0	82.789	0.81	NZ_CP066803.1_ORF.20600	Pantoea	Alpha
AP012032.2_ORF.92316.pdb	--HHHHHHHHHHHHHHHHHHHHHHHHHHHHHH-	33	30	0	90.9091	0	82.789	0.81	NZ_CP059084.1_ORF.6629	Pantoea	Alpha
AP012032.2_ORF.92750.pdb	--HHHHHHHHHHHHHHHHHHHHHHHHHHHHHHHHHHHHHH-	41	38	0	92.6829	0	88.0428	0.87	AP012032.2_ORF.92750	Pantoea	Alpha
AP012032.2_ORF.92750.pdb	--HHHHHHHHHHHHHHHHHHHHHHHHHHHHHHHHHHHHHH-	41	38	0	92.6829	0	88.0428	0.87	NC_013956.2_ORF.94347	Pantoea	Alpha
AP012032.2_ORF.92750.pdb	--HHHHHHHHHHHHHHHHHHHHHHHHHHHHHHHHHHHHHH-	41	38	0	92.6829	0	88.0428	0.87	NC_017554.1_ORF.23454	Pantoea	Alpha
AP012032.2_ORF.92750.pdb	--HHHHHHHHHHHHHHHHHHHHHHHHHHHHHHHHHHHHHH-	41	38	0	92.6829	0	88.0428	0.87	NC_016816.1_ORF.40695	Pantoea	Alpha
AP012032.2_ORF.92750.pdb	--HHHHHHHHHHHHHHHHHHHHHHHHHHHHHHHHHHHHHH-	41	38	0	92.6829	0	88.0428	0.87	NZ_CP014207.1_ORF.86723	Pantoea	Alpha
AP012032.2_ORF.92750.pdb	--HHHHHHHHHHHHHHHHHHHHHHHHHHHHHHHHHHHHHH-	41	38	0	92.6829	0	88.0428	0.87	NZ_CP020943.2_ORF.40541	Pantoea	Alpha
AP012032.2_ORF.92750.pdb	--HHHHHHHHHHHHHHHHHHHHHHHHHHHHHHHHHHHHHH-	41	38	0	92.6829	0	88.0428	0.87	NZ_CP035034.1_ORF.24639	Pantoea	Alpha
AP012032.2_ORF.92750.pdb	--HHHHHHHHHHHHHHHHHHHHHHHHHHHHHHHHHHHHHH-	41	38	0	92.6829	0	88.0428	0.87	NZ_CP066803.1_ORF.4488	Pantoea	Alpha
AP012032.2_ORF.92750.pdb	--HHHHHHHHHHHHHHHHHHHHHHHHHHHHHHHHHHHHHH-	41	38	0	92.6829	0	88.0428	0.87	NZ_CP059084.1_ORF.6967	Pantoea	Alpha
AP012032.2_ORF.92750.pdb	--HHHHHHHHHHHHHHHHHHHHHHHHHHHHHHHHHHHHHH-	41	38	0	92.6829	0	88.0428	0.87	NZ_CP081342.1_ORF.6951	Pantoea	Alpha
AP012032.2_ORF.92920.pdb	--EEEEETTTTEEEEE-TT--EEEE-	26	0	14	0	53.8462	89.043	0.35	AP012032.2_ORF.92920	Pantoea	Beta
AP012032.2_ORF.92920.pdb	--EEEEETTTTEEEEE-TT--EEEE-	26	0	14	0	53.8462	89.043	0.35	NC_013956.2_ORF.59866	Pantoea	Beta
AP012032.2_ORF.92920.pdb	--EEEEETTTTEEEEE-TT--EEEE-	26	0	14	0	53.8462	89.043	0.35	NC_017554.1_ORF.6716	Pantoea	Beta
AP012032.2_ORF.92920.pdb	--EEEEETTTTEEEEE-TT--EEEE-	26	0	14	0	53.8462	89.043	0.35	NC_016816.1_ORF.7102	Pantoea	Beta
AP012032.2_ORF.92920.pdb	--EEEEETTTTEEEEE-TT--EEEE-	26	0	14	0	53.8462	89.043	0.35	NZ_CP014207.1_ORF.53607	Pantoea	Beta
AP012032.2_ORF.92920.pdb	--EEEEETTTTEEEEE-TT--EEEE-	26	0	14	0	53.8462	89.043	0.35	NZ_CP017581.1_ORF.42080	Pantoea	Beta
AP012032.2_ORF.92920.pdb	--EEEEETTTTEEEEE-TT--EEEE-	26	0	14	0	53.8462	89.043	0.35	NZ_CP020943.2_ORF.40713	Pantoea	Beta
AP012032.2_ORF.92920.pdb	--EEEEETTTTEEEEE-TT--EEEE-	26	0	14	0	53.8462	89.043	0.35	NZ_CP035034.1_ORF.7178	Pantoea	Beta
AP012032.2_ORF.92920.pdb	--EEEEETTTTEEEEE-TT--EEEE-	26	0	14	0	53.8462	89.043	0.35	NZ_CP049115.1_ORF.63695	Pantoea	Beta
AP012032.2_ORF.92920.pdb	--EEEEETTTTEEEEE-TT--EEEE-	26	0	14	0	53.8462	89.043	0.35	NZ_CP054912.1_ORF.523	Pantoea	Beta
AP012032.2_ORF.92920.pdb	--EEEEETTTTEEEEE-TT--EEEE-	26	0	14	0	53.8462	89.043	0.35	NZ_CP066803.1_ORF.21165	Pantoea	Beta
AP012032.2_ORF.92920.pdb	--EEEEETTTTEEEEE-TT--EEEE-	26	0	14	0	53.8462	89.043	0.35	NZ_CP059084.1_ORF.23658	Pantoea	Beta
AP012032.2_ORF.92920.pdb	--EEEEETTTTEEEEE-TT--EEEE-	26	0	14	0	53.8462	89.043	0.35	NZ_CP081342.1_ORF.40297	Pantoea	Beta
AP012032.2_ORF.93146.pdb	---------------HHHHHHHHHHHHHHHHHHHHHHH-	39	23	0	58.9744	0	81.0864	0.85	AP012032.2_ORF.93146	Pantoea	Alpha
AP012032.2_ORF.93669.pdb	--HHHHHHHHHHHHHHHHHHHHHHHH-	27	24	0	88.8889	0	84.7455	0.76	AP012032.2_ORF.93669	Pantoea	Alpha
AP012032.2_ORF.93669.pdb	--HHHHHHHHHHHHHHHHHHHHHHHH-	27	24	0	88.8889	0	84.7455	0.76	NC_013956.2_ORF.60601	Pantoea	Alpha
AP012032.2_ORF.93669.pdb	--HHHHHHHHHHHHHHHHHHHHHHHH-	27	24	0	88.8889	0	84.7455	0.76	NC_017554.1_ORF.24467	Pantoea	Alpha
AP012032.2_ORF.93669.pdb	--HHHHHHHHHHHHHHHHHHHHHHHH-	27	24	0	88.8889	0	84.7455	0.76	NC_016816.1_ORF.7974	Pantoea	Alpha
AP012032.2_ORF.93669.pdb	--HHHHHHHHHHHHHHHHHHHHHHHH-	27	24	0	88.8889	0	84.7455	0.76	NZ_CP014207.1_ORF.87582	Pantoea	Alpha
AP012032.2_ORF.93669.pdb	--HHHHHHHHHHHHHHHHHHHHHHHH-	27	24	0	88.8889	0	84.7455	0.76	NZ_CP020943.2_ORF.41462	Pantoea	Alpha
AP012032.2_ORF.93669.pdb	--HHHHHHHHHHHHHHHHHHHHHHHH-	27	24	0	88.8889	0	84.7455	0.76	NZ_CP035034.1_ORF.43390	Pantoea	Alpha
AP012032.2_ORF.93669.pdb	--HHHHHHHHHHHHHHHHHHHHHHHH-	27	24	0	88.8889	0	84.7455	0.76	NZ_CP049115.1_ORF.80977	Pantoea	Alpha
AP012032.2_ORF.93669.pdb	--HHHHHHHHHHHHHHHHHHHHHHHH-	27	24	0	88.8889	0	84.7455	0.76	NZ_CP054912.1_ORF.18361	Pantoea	Alpha
AP012032.2_ORF.93669.pdb	--HHHHHHHHHHHHHHHHHHHHHHHH-	27	24	0	88.8889	0	84.7455	0.76	NZ_CP066803.1_ORF.21861	Pantoea	Alpha
AP012032.2_ORF.93669.pdb	--HHHHHHHHHHHHHHHHHHHHHHHH-	27	24	0	88.8889	0	84.7455	0.76	NZ_CP059084.1_ORF.40577	Pantoea	Alpha
AP012032.2_ORF.93669.pdb	--HHHHHHHHHHHHHHHHHHHHHHHH-	27	24	0	88.8889	0	84.7455	0.76	NZ_CP081342.1_ORF.7878	Pantoea	Alpha
AP012032.2_ORF.94767.pdb	---HHHHHHHHHHHHHHHHHHHHHH-	26	22	0	84.6154	0	86.2752	0.66	AP012032.2_ORF.94767	Pantoea	Alpha
AP012032.2_ORF.94767.pdb	---HHHHHHHHHHHHHHHHHHHHHH-	26	22	0	84.6154	0	86.2752	0.66	NC_013956.2_ORF.78817	Pantoea	Alpha
AP012032.2_ORF.94767.pdb	---HHHHHHHHHHHHHHHHHHHHHH-	26	22	0	84.6154	0	86.2752	0.66	NC_017554.1_ORF.8595	Pantoea	Alpha
AP012032.2_ORF.94767.pdb	---HHHHHHHHHHHHHHHHHHHHHH-	26	22	0	84.6154	0	86.2752	0.66	NZ_CP020943.2_ORF.8883	Pantoea	Alpha
AP012032.2_ORF.94767.pdb	---HHHHHHHHHHHHHHHHHHHHHH-	26	22	0	84.6154	0	86.2752	0.66	NZ_CP035034.1_ORF.26826	Pantoea	Alpha
AP012032.2_ORF.94767.pdb	---HHHHHHHHHHHHHHHHHHHHHH-	26	22	0	84.6154	0	86.2752	0.66	NZ_CP054912.1_ORF.2278	Pantoea	Alpha
AP012032.2_ORF.94767.pdb	---HHHHHHHHHHHHHHHHHHHHHH-	26	22	0	84.6154	0	86.2752	0.66	NZ_CP066803.1_ORF.39359	Pantoea	Alpha
AP012032.2_ORF.94767.pdb	---HHHHHHHHHHHHHHHHHHHHHH-	26	22	0	84.6154	0	86.2752	0.66	NZ_CP059084.1_ORF.41638	Pantoea	Alpha
AP012032.2_ORF.94767.pdb	---HHHHHHHHHHHHHHHHHHHHHH-	26	22	0	84.6154	0	86.2224	0.67	AP012032.2_ORF.94767	Pantoea	Alpha
AP012032.2_ORF.94767.pdb	---HHHHHHHHHHHHHHHHHHHHHH-	26	22	0	84.6154	0	86.2224	0.67	NC_013956.2_ORF.78817	Pantoea	Alpha
AP012032.2_ORF.94767.pdb	---HHHHHHHHHHHHHHHHHHHHHH-	26	22	0	84.6154	0	86.2224	0.67	NC_017554.1_ORF.8595	Pantoea	Alpha
AP012032.2_ORF.94767.pdb	---HHHHHHHHHHHHHHHHHHHHHH-	26	22	0	84.6154	0	86.2224	0.67	NZ_CP020943.2_ORF.8883	Pantoea	Alpha
AP012032.2_ORF.94767.pdb	---HHHHHHHHHHHHHHHHHHHHHH-	26	22	0	84.6154	0	86.2224	0.67	NZ_CP035034.1_ORF.26826	Pantoea	Alpha
AP012032.2_ORF.94767.pdb	---HHHHHHHHHHHHHHHHHHHHHH-	26	22	0	84.6154	0	86.2224	0.67	NZ_CP054912.1_ORF.2278	Pantoea	Alpha
AP012032.2_ORF.94767.pdb	---HHHHHHHHHHHHHHHHHHHHHH-	26	22	0	84.6154	0	86.2224	0.67	NZ_CP066803.1_ORF.39359	Pantoea	Alpha
AP012032.2_ORF.94767.pdb	---HHHHHHHHHHHHHHHHHHHHHH-	26	22	0	84.6154	0	86.2224	0.67	NZ_CP059084.1_ORF.41638	Pantoea	Alpha
AP012032.2_ORF.95564.pdb	-HHHHHHHHHHHHHHHHHHH-	21	19	0	90.4762	0	80.0841	0.51	AP012032.2_ORF.95564	Pantoea	Alpha
AP012032.2_ORF.95564.pdb	-HHHHHHHHHHHHHHHHHHH-	21	19	0	90.4762	0	80.0841	0.51	NC_013956.2_ORF.79591	Pantoea	Alpha
AP012032.2_ORF.95564.pdb	-HHHHHHHHHHHHHHHHHHH-	21	19	0	90.4762	0	80.0841	0.51	NC_017554.1_ORF.43203	Pantoea	Alpha
AP012032.2_ORF.95564.pdb	-HHHHHHHHHHHHHHHHHHH-	21	19	0	90.4762	0	80.0841	0.51	NC_016816.1_ORF.9736	Pantoea	Alpha
AP012032.2_ORF.95564.pdb	-HHHHHHHHHHHHHHHHHHH-	21	19	0	90.4762	0	80.0841	0.51	NZ_CP014207.1_ORF.56051	Pantoea	Alpha
AP012032.2_ORF.95564.pdb	-HHHHHHHHHHHHHHHHHHH-	21	19	0	90.4762	0	80.0841	0.51	NZ_CP020943.2_ORF.43294	Pantoea	Alpha
AP012032.2_ORF.95564.pdb	-HHHHHHHHHHHHHHHHHHH-	21	19	0	90.4762	0	80.0841	0.51	NZ_CP035034.1_ORF.9876	Pantoea	Alpha
AP012032.2_ORF.95564.pdb	-HHHHHHHHHHHHHHHHHHH-	21	19	0	90.4762	0	80.0841	0.51	NZ_CP054912.1_ORF.20183	Pantoea	Alpha
AP012032.2_ORF.95564.pdb	-HHHHHHHHHHHHHHHHHHH-	21	19	0	90.4762	0	80.0841	0.51	NZ_CP066803.1_ORF.23698	Pantoea	Alpha
AP012032.2_ORF.95564.pdb	-HHHHHHHHHHHHHHHHHHH-	21	19	0	90.4762	0	80.0841	0.51	NZ_CP059084.1_ORF.9791	Pantoea	Alpha
AP012032.2_ORF.95564.pdb	-HHHHHHHHHHHHHHHHHHH-	21	19	0	90.4762	0	80.0841	0.51	NZ_CP081342.1_ORF.9589	Pantoea	Alpha
AP012032.2_ORF.96981.pdb	-HHHHHHHHHHHHHHHHHHHH-	22	20	0	90.9091	0	90.9424	0.63	AP012032.2_ORF.96981	Pantoea	Alpha
AP012032.2_ORF.96981.pdb	-HHHHHHHHHHHHHHHHHHHH-	22	20	0	90.9091	0	90.9424	0.63	CP077746.1_ORF.23852	Pantoea	Alpha
AP012032.2_ORF.96981.pdb	-HHHHHHHHHHHHHHHHHHHH-	22	20	0	90.9091	0	90.9424	0.63	CP086133.1_ORF.23294	Pantoea	Alpha
AP012032.2_ORF.96981.pdb	-HHHHHHHHHHHHHHHHHHHH-	22	20	0	90.9091	0	90.9424	0.63	NC_013956.2_ORF.80698	Pantoea	Alpha
AP012032.2_ORF.96981.pdb	-HHHHHHHHHHHHHHHHHHHH-	22	20	0	90.9091	0	90.9424	0.63	NC_014562.1_ORF.81112	Pantoea	Alpha
AP012032.2_ORF.96981.pdb	-HHHHHHHHHHHHHHHHHHHH-	22	20	0	90.9091	0	90.9424	0.63	NC_017554.1_ORF.44484	Pantoea	Alpha
AP012032.2_ORF.96981.pdb	-HHHHHHHHHHHHHHHHHHHH-	22	20	0	90.9091	0	90.9424	0.63	NC_016816.1_ORF.11092	Pantoea	Alpha
AP012032.2_ORF.97602.pdb	--HHHHHHHHHHHHHHHHHHHHHHHHHHHHHHHH-	35	32	0	91.4286	0	86.665	0.84	AP012032.2_ORF.97602	Pantoea	Alpha
AP012554.1_ORF.10977.pdb	-HHHHHHHHHHHHHHHHHHH-	21	19	0	90.4762	0	94.1468	0.63	AP012554.1_ORF.10977	Candidatus	Alpha
AP012554.1_ORF.12021.pdb	-EEEEEEE-TTS-EEEEEEE-	21	0	14	0	66.6667	90.9834	0.59	AP012554.1_ORF.12021	Candidatus	Beta
AP012554.1_ORF.15977.pdb	-HHHHHHHHHHHHHHHHHHH-	21	19	0	90.4762	0	89.5046	0.63	AP012554.1_ORF.15977	Candidatus	Alpha
AP012554.1_ORF.1662.pdb	-HHHHHHHHHHHHHHHHHHHHH-	23	21	0	91.3043	0	91.8459	0.66	AP012554.1_ORF.1662	Candidatus	Alpha
AP012554.1_ORF.18278.pdb	-HHHHHHHHHHHHHHHHHHHHH-	23	21	0	91.3043	0	92.5895	0.65	AP012554.1_ORF.18278	Candidatus	Alpha
AP012554.1_ORF.18548.pdb	-HHHHHHHHHHHHHHHHHHHHH-	23	21	0	91.3043	0	87.4643	0.69	AP012554.1_ORF.18548	Candidatus	Alpha
AP012554.1_ORF.20916.pdb	-HHHHHHHHHHHHHHHHHHH-	21	19	0	90.4762	0	91.248	0.66	AP012554.1_ORF.20916	Candidatus	Alpha
AP012554.1_ORF.21081.pdb	-HHHHHHHHHHHHHHHHHHHH-	22	20	0	90.9091	0	89.5824	0.59	AP012554.1_ORF.21081	Candidatus	Alpha
AP012554.1_ORF.21132.pdb	-HHHHHHHHHHHHHHHHHH-	20	18	0	90	0	87.332	0.57	AP012554.1_ORF.21132	Candidatus	Alpha
AP012554.1_ORF.21152.pdb	-HHHHHHHHHHHHHHHHHHH-	21	19	0	90.4762	0	89.2542	0.63	AP012554.1_ORF.21152	Candidatus	Alpha
AP012554.1_ORF.21187.pdb	-HHHHHHHHHHHHHHHHHHH-	21	19	0	90.4762	0	82.2365	0.61	AP012554.1_ORF.21187	Candidatus	Alpha
AP012554.1_ORF.23733.pdb	-HHHHHHHHHHHHHHHHHHH-	21	19	0	90.4762	0	91.6238	0.59	AP012554.1_ORF.23733	Candidatus	Alpha
AP012554.1_ORF.24190.pdb	-HHHHHHHHHHHHHHHHHHHH-	22	20	0	90.9091	0	91.8985	0.62	AP012554.1_ORF.24190	Candidatus	Alpha
AP012554.1_ORF.24805.pdb	-HHHHHHHHHHHHHHHHHHHHH-	23	21	0	91.3043	0	92.1297	0.64	AP012554.1_ORF.24805	Candidatus	Alpha
AP012554.1_ORF.24970.pdb	-HHHHHHHHHHHHHHHHHHH-	21	19	0	90.4762	0	93.5301	0.56	AP012554.1_ORF.24970	Candidatus	Alpha
AP012554.1_ORF.26206.pdb	-HHHHHHHHHHHHHHHHHHH-	21	19	0	90.4762	0	91.8692	0.57	AP012554.1_ORF.26206	Candidatus	Alpha
AP012554.1_ORF.26484.pdb	-HHHHHHHHHHHHHHHHHHHH-	22	20	0	90.9091	0	90.4993	0.62	AP012554.1_ORF.26484	Candidatus	Alpha
AP012554.1_ORF.3783.pdb	-HHHHHHHHHHHHHHHHHHH-	21	19	0	90.4762	0	87.4504	0.6	AP012554.1_ORF.3783	Candidatus	Alpha
AP012554.1_ORF.5074.pdb	-HHHHHHHHHHHHHHHHHHH-	21	19	0	90.4762	0	94.4898	0.58	AP012554.1_ORF.5074	Candidatus	Alpha
AP012554.1_ORF.706.pdb	-HHHHHHHHHHHHHHHHHH-	20	18	0	90	0	93.9773	0.55	AP012554.1_ORF.706	Candidatus	Alpha
AP012554.1_ORF.9777.pdb	--HHHHHHHHHHHHHHHHH-	20	17	0	85	0	92.5808	0.63	AP012554.1_ORF.9777	Candidatus	Alpha
AP012554.1_ORF.9796.pdb	-HHHHHHHHHHHHHHHHHHH-	21	19	0	90.4762	0	86.435	0.56	AP012554.1_ORF.9796	Candidatus	Alpha
AP020330.1_ORF.100166.pdb	-HHHHHHHHHHHHHHHHHHHHHHHHHHHHHHHHHHHHHHHHHHHHHHHHH-	51	49	0	96.0784	0	86.2795	0.91	AP020330.1_ORF.100166	Salmonella	Alpha
AP020330.1_ORF.100373.pdb	--EEEEEEEEEETTTTEEEEEEEEE--	27	0	19	0	70.3704	81.9316	0.54	AP020330.1_ORF.100373	Salmonella	Beta
AP020330.1_ORF.100739.pdb	------EEEEEETTEEEEE-	20	0	11	0	55	83.0473	0.66	AP020330.1_ORF.100739	Salmonella	Beta
AP020330.1_ORF.102281.pdb	-HHHHHHHHHHHHHHHHHHHHHHHHHHHH-	30	28	0	93.3333	0	84.0465	0.74	AP020330.1_ORF.102281	Salmonella	Alpha
AP020330.1_ORF.12657.pdb	-HHHHHHHHHHHHHHHHHHHHHHHHHHHH-	30	28	0	93.3333	0	83.9165	0.74	AP020330.1_ORF.12657	Salmonella	Alpha
AP020330.1_ORF.15386.pdb	-HHHHHHHHHHHHHHHHHHHHH-	23	21	0	91.3043	0	88.4389	0.65	AP020330.1_ORF.15386	Salmonella	Alpha
AP020330.1_ORF.17597.pdb	-HHHHHHHHHHHHHHHHHHHH-	22	20	0	90.9091	0	84.3746	0.6	AP020330.1_ORF.17597	Salmonella	Alpha
AP020330.1_ORF.23287.pdb	-HHHHHHHHHHHHHHHHHHHH-	22	20	0	90.9091	0	83.7088	0.64	AP020330.1_ORF.23287	Salmonella	Alpha
AP020330.1_ORF.27431.pdb	-HHHHHHHHHHHHHHHHHHHHHHHHH-	27	25	0	92.5926	0	84.0918	0.72	AP020330.1_ORF.27431	Salmonella	Alpha
AP020330.1_ORF.3048.pdb	-HHHHHHHHHHHHHHHHHHHHHHHHHHHHHHHHHHHHHHHHHH-	44	42	0	95.4545	0	83.9281	0.86	AP020330.1_ORF.3048	Salmonella	Alpha
AP020330.1_ORF.31527.pdb	--HHHHHHHHHHHHHHHHHHHHHHHHHHHHHHHHHHHHSGGG--	44	36	0	81.8182	0	85.0192	0.87	AP020330.1_ORF.31527	Salmonella	Alpha
AP020330.1_ORF.32668.pdb	-HHHHHHHHHHHHHHHHHH-	20	18	0	90	0	90.9345	0.54	AP020330.1_ORF.32668	Salmonella	Alpha
AP020330.1_ORF.38416.pdb	-HHHHHHHHHHHHHHHHHHHHHHHHHHHH-	30	28	0	93.3333	0	80.3383	0.74	AP020330.1_ORF.38416	Salmonella	Alpha
AP020330.1_ORF.44655.pdb	-HHHHHHHHHHHHHHHHHHHHHHHHHHH-	29	27	0	93.1034	0	81.8648	0.73	AP020330.1_ORF.44655	Salmonella	Alpha
AP020330.1_ORF.4743.pdb	-HHHHHHHHHHHHHHHHHHHHH--	24	21	0	87.5	0	83.5139	0.67	AP020330.1_ORF.4743	Salmonella	Alpha
AP020330.1_ORF.5134.pdb	-HHHHHHHHHHHHHHHHHHHHHHH-	25	23	0	92	0	87.8799	0.74	AP020330.1_ORF.5134	Salmonella	Alpha
AP020330.1_ORF.53016.pdb	-HHHHHHHHHHHHHHHHHHHHHHHHHHH-	29	27	0	93.1034	0	87.7405	0.79	AP020330.1_ORF.53016	Salmonella	Alpha
AP020330.1_ORF.53043.pdb	---EEEEEEEEESSEEEEEEEEEEEEETTEEEEEEEEEEEEETT----	48	0	35	0	72.9167	87.6727	0.67	AP020330.1_ORF.53043	Salmonella	Beta
AP020330.1_ORF.5484.pdb	-HHHHHHHHHHHHHHHHHH-	20	18	0	90	0	89.7895	0.64	AP020330.1_ORF.5484	Salmonella	Alpha
AP020330.1_ORF.57407.pdb	-HHHHHHHHHHHTSHHHHHHHHHHHH-	27	23	0	85.1852	0	80.1798	0.52	AP020330.1_ORF.57407	Salmonella	Alpha
AP020330.1_ORF.57543.pdb	-HHHHHHHHHHHHHHHHHHHHHHHHHHHHHHHHHHHHHHH-	41	39	0	95.122	0	85.4867	0.85	AP020330.1_ORF.57543	Salmonella	Alpha
AP020330.1_ORF.58156.pdb	--------------------	20	0	0	0	0	81.2783	0.85	AP020330.1_ORF.58156	Salmonella	Unstructured
AP020330.1_ORF.61099.pdb	-HHHHHHHHHHHHHHHHHHHHHHHHHHHHHHHHHHHHHH-	40	38	0	95	0	86.9388	0.85	AP020330.1_ORF.61099	Salmonella	Alpha
AP020330.1_ORF.61428.pdb	--HHHHHHHHHHHHHHHHHHHHHHHHHHHHHHHHHHT-	38	34	0	89.4737	0	82.405	0.84	AP020330.1_ORF.61428	Salmonella	Alpha
AP020330.1_ORF.67965.pdb	-HHHHHHHHHHHHHHHTT-------TTEEEEEEETGGGEEEEEEE--	47	15	14	31.9149	29.7872	83.956	0.72	AP020330.1_ORF.67965	Salmonella	AlphaBeta
AP020330.1_ORF.68503.pdb	--SHHHHHHHHHHHHHHHHHHHHHH--	27	22	0	81.4815	0	83.641	0.72	AP020330.1_ORF.68503	Salmonella	Alpha
AP020330.1_ORF.68705.pdb	--SSSHHHHHHHHHHHHHHHHHHHHHHHHHHHHHHHH-	38	32	0	84.2105	0	81.4599	0.83	AP020330.1_ORF.68705	Salmonella	Alpha
AP020330.1_ORF.71781.pdb	--HHHHHHHHHHHHHHHHHHHHHT-	25	21	0	84	0	89.0892	0.67	AP020330.1_ORF.71781	Salmonella	Alpha
AP020330.1_ORF.74747.pdb	--SHHHHHHHHHHHHHHHHHHH-	23	19	0	82.6087	0	86.6513	0.67	AP020330.1_ORF.74747	Salmonella	Alpha
AP020330.1_ORF.74747.pdb	--SHHHHHHHHHHHHHHHHHHH-	23	19	0	82.6087	0	86.6513	0.67	NZ_CP033344.1_ORF.88318	Salmonella	Alpha
AP020330.1_ORF.74747.pdb	--SHHHHHHHHHHHHHHHHHHH-	23	19	0	82.6087	0	86.6513	0.67	NZ_CP029029.1_ORF.71399	Salmonella	Alpha
AP020330.1_ORF.74747.pdb	--SHHHHHHHHHHHHHHHHHHH-	23	19	0	82.6087	0	86.6513	0.67	NZ_CP043662.1_ORF.5760	Salmonella	Alpha
AP020330.1_ORF.74747.pdb	--SHHHHHHHHHHHHHHHHHHH-	23	19	0	82.6087	0	86.6513	0.67	NZ_CP046291.1_ORF.81401	Salmonella	Alpha
AP020330.1_ORF.74747.pdb	--SHHHHHHHHHHHHHHHHHHH-	23	19	0	82.6087	0	86.6513	0.67	NZ_CP019197.1_ORF.71593	Salmonella	Alpha
AP020330.1_ORF.74778.pdb	-HHHHHHHHHHHHHHHHHHHHHH-	24	22	0	91.6667	0	86.563	0.71	AP020330.1_ORF.74778	Salmonella	Alpha
AP020330.1_ORF.74778.pdb	-HHHHHHHHHHHHHHHHHHHHHH-	24	22	0	91.6667	0	86.563	0.71	NZ_CP019403.1_ORF.37607	Salmonella	Alpha
AP020330.1_ORF.74778.pdb	-HHHHHHHHHHHHHHHHHHHHHH-	24	22	0	91.6667	0	86.563	0.71	NZ_CP022490.1_ORF.74762	Salmonella	Alpha
AP020330.1_ORF.74778.pdb	-HHHHHHHHHHHHHHHHHHHHHH-	24	22	0	91.6667	0	86.563	0.71	NZ_CP026609.1_ORF.97308	Salmonella	Alpha
AP020330.1_ORF.74778.pdb	-HHHHHHHHHHHHHHHHHHHHHH-	24	22	0	91.6667	0	86.563	0.71	NZ_CP030181.1_ORF.73937	Salmonella	Alpha
AP020330.1_ORF.74778.pdb	-HHHHHHHHHHHHHHHHHHHHHH-	24	22	0	91.6667	0	86.563	0.71	NZ_CP030024.1_ORF.73347	Salmonella	Alpha
AP020330.1_ORF.74778.pdb	-HHHHHHHHHHHHHHHHHHHHHH-	24	22	0	91.6667	0	86.563	0.71	NZ_CP033344.1_ORF.71928	Salmonella	Alpha
AP020330.1_ORF.74778.pdb	-HHHHHHHHHHHHHHHHHHHHHH-	24	22	0	91.6667	0	86.563	0.71	NZ_CP039277.1_ORF.3369	Salmonella	Alpha
AP020330.1_ORF.74778.pdb	-HHHHHHHHHHHHHHHHHHHHHH-	24	22	0	91.6667	0	86.563	0.71	NZ_CP029029.1_ORF.54910	Salmonella	Alpha
AP020330.1_ORF.74778.pdb	-HHHHHHHHHHHHHHHHHHHHHH-	24	22	0	91.6667	0	86.563	0.71	NZ_CP053417.1_ORF.97383	Salmonella	Alpha
AP020330.1_ORF.74778.pdb	-HHHHHHHHHHHHHHHHHHHHHH-	24	22	0	91.6667	0	86.563	0.71	NZ_CP030749.1_ORF.60490	Salmonella	Alpha
AP020330.1_ORF.74778.pdb	-HHHHHHHHHHHHHHHHHHHHHH-	24	22	0	91.6667	0	86.563	0.71	NZ_CP032304.1_ORF.60712	Salmonella	Alpha
AP020330.1_ORF.74778.pdb	-HHHHHHHHHHHHHHHHHHHHHH-	24	22	0	91.6667	0	86.563	0.71	NZ_CP043662.1_ORF.5791	Salmonella	Alpha
AP020330.1_ORF.74778.pdb	-HHHHHHHHHHHHHHHHHHHHHH-	24	22	0	91.6667	0	86.563	0.71	NZ_CP046291.1_ORF.81420	Salmonella	Alpha
AP020330.1_ORF.74778.pdb	-HHHHHHHHHHHHHHHHHHHHHH-	24	22	0	91.6667	0	86.563	0.71	NZ_CP019197.1_ORF.55180	Salmonella	Alpha
AP020330.1_ORF.74778.pdb	-HHHHHHHHHHHHHHHHHHHHHH-	24	22	0	91.6667	0	86.563	0.71	NZ_CP060585.1_ORF.9632	Salmonella	Alpha
AP020330.1_ORF.74778.pdb	-HHHHHHHHHHHHHHHHHHHHHH-	24	22	0	91.6667	0	86.563	0.71	NZ_CP053048.1_ORF.58311	Salmonella	Alpha
AP020330.1_ORF.76334.pdb	--HHHHHHHHHHHHHHHHH-	20	17	0	85	0	87.8409	0.58	AP020330.1_ORF.76334	Salmonella	Alpha
AP020330.1_ORF.77494.pdb	-HHHHHHHHHHHHHHHHHH-	20	18	0	90	0	80.5743	0.51	AP020330.1_ORF.77494	Salmonella	Alpha
AP020330.1_ORF.77494.pdb	-HHHHHHHHHHHHHHHHHH-	20	18	0	90	0	80.5743	0.51	AP020332.1_ORF.42706	Salmonella	Alpha
AP020330.1_ORF.77494.pdb	-HHHHHHHHHHHHHHHHHH-	20	18	0	90	0	80.5743	0.51	NC_003197.2_ORF.40877	Salmonella	Alpha
AP020330.1_ORF.77494.pdb	-HHHHHHHHHHHHHHHHHH-	20	18	0	90	0	80.5743	0.51	NC_004631.1_ORF.22676	Salmonella	Alpha
AP020330.1_ORF.77494.pdb	-HHHHHHHHHHHHHHHHHH-	20	18	0	90	0	80.5743	0.51	NC_006905.1_ORF.6339	Salmonella	Alpha
AP020330.1_ORF.77494.pdb	-HHHHHHHHHHHHHHHHHH-	20	18	0	90	0	80.5743	0.51	NC_011294.1_ORF.94358	Salmonella	Alpha
AP020330.1_ORF.77494.pdb	-HHHHHHHHHHHHHHHHHH-	20	18	0	90	0	80.5743	0.51	NC_011274.1_ORF.60633	Salmonella	Alpha
AP020330.1_ORF.77494.pdb	-HHHHHHHHHHHHHHHHHH-	20	18	0	90	0	80.5743	0.51	NC_006511.1_ORF.92872	Salmonella	Alpha
AP020330.1_ORF.77494.pdb	-HHHHHHHHHHHHHHHHHH-	20	18	0	90	0	80.5743	0.51	NC_011080.1_ORF.6419	Salmonella	Alpha
AP020330.1_ORF.77494.pdb	-HHHHHHHHHHHHHHHHHH-	20	18	0	90	0	80.5743	0.51	NC_012125.1_ORF.95564	Salmonella	Alpha
AP020330.1_ORF.77494.pdb	-HHHHHHHHHHHHHHHHHH-	20	18	0	90	0	80.5743	0.51	NC_010067.1_ORF.61637	Salmonella	Alpha
AP020330.1_ORF.77494.pdb	-HHHHHHHHHHHHHHHHHH-	20	18	0	90	0	80.5743	0.51	NC_011083.1_ORF.6414	Salmonella	Alpha
AP020330.1_ORF.77494.pdb	-HHHHHHHHHHHHHHHHHH-	20	18	0	90	0	80.5743	0.51	NC_011094.1_ORF.39628	Salmonella	Alpha
AP020330.1_ORF.77494.pdb	-HHHHHHHHHHHHHHHHHH-	20	18	0	90	0	80.5743	0.51	NC_011149.1_ORF.96994	Salmonella	Alpha
AP020330.1_ORF.77494.pdb	-HHHHHHHHHHHHHHHHHH-	20	18	0	90	0	80.5743	0.51	NC_011205.1_ORF.97403	Salmonella	Alpha
AP020330.1_ORF.77494.pdb	-HHHHHHHHHHHHHHHHHH-	20	18	0	90	0	80.5743	0.51	NC_016856.1_ORF.23771	Salmonella	Alpha
AP020330.1_ORF.77494.pdb	-HHHHHHHHHHHHHHHHHH-	20	18	0	90	0	80.5743	0.51	NC_011147.1_ORF.60379	Salmonella	Alpha
AP020330.1_ORF.77494.pdb	-HHHHHHHHHHHHHHHHHH-	20	18	0	90	0	80.5743	0.51	NC_016854.1_ORF.41187	Salmonella	Alpha
AP020330.1_ORF.77494.pdb	-HHHHHHHHHHHHHHHHHH-	20	18	0	90	0	80.5743	0.51	NC_016857.1_ORF.23814	Salmonella	Alpha
AP020330.1_ORF.77494.pdb	-HHHHHHHHHHHHHHHHHH-	20	18	0	90	0	80.5743	0.51	NZ_CP007530.1_ORF.4985	Salmonella	Alpha
AP020330.1_ORF.77494.pdb	-HHHHHHHHHHHHHHHHHH-	20	18	0	90	0	80.5743	0.51	NC_003198.1_ORF.97737	Salmonella	Alpha
AP020330.1_ORF.77494.pdb	-HHHHHHHHHHHHHHHHHH-	20	18	0	90	0	80.5743	0.51	NC_016810.1_ORF.23797	Salmonella	Alpha
AP020330.1_ORF.77494.pdb	-HHHHHHHHHHHHHHHHHH-	20	18	0	90	0	80.5743	0.51	NC_016863.1_ORF.6201	Salmonella	Alpha
AP020330.1_ORF.77494.pdb	-HHHHHHHHHHHHHHHHHH-	20	18	0	90	0	80.5743	0.51	NZ_CP014657.1_ORF.58688	Salmonella	Alpha
AP020330.1_ORF.77494.pdb	-HHHHHHHHHHHHHHHHHH-	20	18	0	90	0	80.5743	0.51	NZ_CP014659.2_ORF.79303	Salmonella	Alpha
AP020330.1_ORF.77494.pdb	-HHHHHHHHHHHHHHHHHH-	20	18	0	90	0	80.5743	0.51	NZ_CP014661.1_ORF.75095	Salmonella	Alpha
AP020330.1_ORF.77494.pdb	-HHHHHHHHHHHHHHHHHH-	20	18	0	90	0	80.5743	0.51	NZ_CP014621.2_ORF.95739	Salmonella	Alpha
AP020330.1_ORF.77494.pdb	-HHHHHHHHHHHHHHHHHH-	20	18	0	90	0	80.5743	0.51	NZ_CP014620.1_ORF.91223	Salmonella	Alpha
AP020330.1_ORF.77494.pdb	-HHHHHHHHHHHHHHHHHH-	20	18	0	90	0	80.5743	0.51	NZ_CP014664.1_ORF.93501	Salmonella	Alpha
AP020330.1_ORF.77494.pdb	-HHHHHHHHHHHHHHHHHH-	20	18	0	90	0	80.5743	0.51	NZ_CP014665.1_ORF.59254	Salmonella	Alpha
AP020330.1_ORF.77494.pdb	-HHHHHHHHHHHHHHHHHH-	20	18	0	90	0	80.5743	0.51	NZ_CP014965.1_ORF.59975	Salmonella	Alpha
AP020330.1_ORF.77494.pdb	-HHHHHHHHHHHHHHHHHH-	20	18	0	90	0	80.5743	0.51	NZ_CP014666.2_ORF.90416	Salmonella	Alpha
AP020330.1_ORF.77494.pdb	-HHHHHHHHHHHHHHHHHH-	20	18	0	90	0	80.5743	0.51	NZ_CP014967.1_ORF.95784	Salmonella	Alpha
AP020330.1_ORF.77494.pdb	-HHHHHHHHHHHHHHHHHH-	20	18	0	90	0	80.5743	0.51	NZ_CP014981.1_ORF.59859	Salmonella	Alpha
AP020330.1_ORF.77494.pdb	-HHHHHHHHHHHHHHHHHH-	20	18	0	90	0	80.5743	0.51	NZ_CP014969.1_ORF.61484	Salmonella	Alpha
AP020330.1_ORF.77494.pdb	-HHHHHHHHHHHHHHHHHH-	20	18	0	90	0	80.5743	0.51	NZ_CP014982.2_ORF.96428	Salmonella	Alpha
AP020330.1_ORF.77494.pdb	-HHHHHHHHHHHHHHHHHH-	20	18	0	90	0	80.5743	0.51	NZ_CP014971.2_ORF.59458	Salmonella	Alpha
AP020330.1_ORF.77494.pdb	-HHHHHHHHHHHHHHHHHH-	20	18	0	90	0	80.5743	0.51	NZ_CP014983.1_ORF.77159	Salmonella	Alpha
AP020330.1_ORF.77494.pdb	-HHHHHHHHHHHHHHHHHH-	20	18	0	90	0	80.5743	0.51	NZ_CP014975.1_ORF.96534	Salmonella	Alpha
AP020330.1_ORF.77494.pdb	-HHHHHHHHHHHHHHHHHH-	20	18	0	90	0	80.5743	0.51	NZ_CP014979.2_ORF.95516	Salmonella	Alpha
AP020330.1_ORF.77494.pdb	-HHHHHHHHHHHHHHHHHH-	20	18	0	90	0	80.5743	0.51	NZ_CP014977.1_ORF.95085	Salmonella	Alpha
AP020330.1_ORF.77494.pdb	-HHHHHHHHHHHHHHHHHH-	20	18	0	90	0	80.5743	0.51	NZ_CP011288.1_ORF.26999	Salmonella	Alpha
AP020330.1_ORF.77494.pdb	-HHHHHHHHHHHHHHHHHH-	20	18	0	90	0	80.5743	0.51	NZ_CP011289.1_ORF.44048	Salmonella	Alpha
AP020330.1_ORF.77494.pdb	-HHHHHHHHHHHHHHHHHH-	20	18	0	90	0	80.5743	0.51	NZ_CP011292.1_ORF.26999	Salmonella	Alpha
AP020330.1_ORF.77494.pdb	-HHHHHHHHHHHHHHHHHH-	20	18	0	90	0	80.5743	0.51	NZ_CP011942.1_ORF.60996	Salmonella	Alpha
AP020330.1_ORF.77494.pdb	-HHHHHHHHHHHHHHHHHH-	20	18	0	90	0	80.5743	0.51	NZ_CP075141.1_ORF.60813	Salmonella	Alpha
AP020330.1_ORF.77494.pdb	-HHHHHHHHHHHHHHHHHH-	20	18	0	90	0	80.5743	0.51	NZ_CP016504.1_ORF.23325	Salmonella	Alpha
AP020330.1_ORF.77494.pdb	-HHHHHHHHHHHHHHHHHH-	20	18	0	90	0	80.5743	0.51	NZ_CP016507.1_ORF.23325	Salmonella	Alpha
AP020330.1_ORF.77494.pdb	-HHHHHHHHHHHHHHHHHH-	20	18	0	90	0	80.5743	0.51	NZ_CP016514.1_ORF.23117	Salmonella	Alpha
AP020330.1_ORF.77494.pdb	-HHHHHHHHHHHHHHHHHH-	20	18	0	90	0	80.5743	0.51	NZ_CP016517.1_ORF.23241	Salmonella	Alpha
AP020330.1_ORF.77494.pdb	-HHHHHHHHHHHHHHHHHH-	20	18	0	90	0	80.5743	0.51	NZ_CP016530.1_ORF.40033	Salmonella	Alpha
AP020330.1_ORF.77494.pdb	-HHHHHHHHHHHHHHHHHH-	20	18	0	90	0	80.5743	0.51	NZ_CP016521.1_ORF.23012	Salmonella	Alpha
AP020330.1_ORF.77494.pdb	-HHHHHHHHHHHHHHHHHH-	20	18	0	90	0	80.5743	0.51	NZ_CP016525.1_ORF.6452	Salmonella	Alpha
AP020330.1_ORF.77494.pdb	-HHHHHHHHHHHHHHHHHH-	20	18	0	90	0	80.5743	0.51	NZ_CP016563.1_ORF.23318	Salmonella	Alpha
AP020330.1_ORF.77494.pdb	-HHHHHHHHHHHHHHHHHH-	20	18	0	90	0	80.5743	0.51	NZ_CP016573.1_ORF.23215	Salmonella	Alpha
AP020330.1_ORF.77494.pdb	-HHHHHHHHHHHHHHHHHH-	20	18	0	90	0	80.5743	0.51	NZ_CP016579.1_ORF.6470	Salmonella	Alpha
AP020330.1_ORF.77494.pdb	-HHHHHHHHHHHHHHHHHH-	20	18	0	90	0	80.5743	0.51	NZ_CP016561.1_ORF.6298	Salmonella	Alpha
AP020330.1_ORF.77494.pdb	-HHHHHHHHHHHHHHHHHH-	20	18	0	90	0	80.5743	0.51	NZ_CP016569.1_ORF.22971	Salmonella	Alpha
AP020330.1_ORF.77494.pdb	-HHHHHHHHHHHHHHHHHH-	20	18	0	90	0	80.5743	0.51	NZ_CP016565.1_ORF.6228	Salmonella	Alpha
AP020330.1_ORF.77494.pdb	-HHHHHHHHHHHHHHHHHH-	20	18	0	90	0	80.5743	0.51	NZ_CP016576.1_ORF.23115	Salmonella	Alpha
AP020330.1_ORF.77494.pdb	-HHHHHHHHHHHHHHHHHH-	20	18	0	90	0	80.5743	0.51	NZ_CP016586.1_ORF.6470	Salmonella	Alpha
AP020330.1_ORF.77494.pdb	-HHHHHHHHHHHHHHHHHH-	20	18	0	90	0	80.5743	0.51	NZ_CP012396.1_ORF.25145	Salmonella	Alpha
AP020330.1_ORF.77494.pdb	-HHHHHHHHHHHHHHHHHH-	20	18	0	90	0	80.5743	0.51	NZ_CP074661.1_ORF.8719	Salmonella	Alpha
AP020330.1_ORF.77494.pdb	-HHHHHHHHHHHHHHHHHH-	20	18	0	90	0	80.5743	0.51	NZ_CP016385.1_ORF.23513	Salmonella	Alpha
AP020330.1_ORF.77494.pdb	-HHHHHHHHHHHHHHHHHH-	20	18	0	90	0	80.5743	0.51	NZ_CP074663.1_ORF.77992	Salmonella	Alpha
AP020330.1_ORF.77494.pdb	-HHHHHHHHHHHHHHHHHH-	20	18	0	90	0	80.5743	0.51	NZ_CP075140.1_ORF.82839	Salmonella	Alpha
AP020330.1_ORF.77494.pdb	-HHHHHHHHHHHHHHHHHH-	20	18	0	90	0	80.5743	0.51	NZ_CP075138.1_ORF.95778	Salmonella	Alpha
AP020330.1_ORF.77494.pdb	-HHHHHHHHHHHHHHHHHH-	20	18	0	90	0	80.5743	0.51	NZ_CP075137.1_ORF.95745	Salmonella	Alpha
AP020330.1_ORF.77494.pdb	-HHHHHHHHHHHHHHHHHH-	20	18	0	90	0	80.5743	0.51	NZ_CP075135.1_ORF.60445	Salmonella	Alpha
AP020330.1_ORF.77494.pdb	-HHHHHHHHHHHHHHHHHH-	20	18	0	90	0	80.5743	0.51	NZ_CP075128.1_ORF.9067	Salmonella	Alpha
AP020330.1_ORF.77494.pdb	-HHHHHHHHHHHHHHHHHH-	20	18	0	90	0	80.5743	0.51	NZ_CP075134.1_ORF.77061	Salmonella	Alpha
AP020330.1_ORF.77494.pdb	-HHHHHHHHHHHHHHHHHH-	20	18	0	90	0	80.5743	0.51	NZ_CP075129.1_ORF.44233	Salmonella	Alpha
AP020330.1_ORF.77494.pdb	-HHHHHHHHHHHHHHHHHH-	20	18	0	90	0	80.5743	0.51	NZ_CP075127.1_ORF.93239	Salmonella	Alpha
AP020330.1_ORF.77494.pdb	-HHHHHHHHHHHHHHHHHH-	20	18	0	90	0	80.5743	0.51	NZ_CP075132.1_ORF.101051	Salmonella	Alpha
AP020330.1_ORF.77494.pdb	-HHHHHHHHHHHHHHHHHH-	20	18	0	90	0	80.5743	0.51	NZ_CP075125.1_ORF.60230	Salmonella	Alpha
AP020330.1_ORF.77494.pdb	-HHHHHHHHHHHHHHHHHH-	20	18	0	90	0	80.5743	0.51	NZ_CP017617.1_ORF.23345	Salmonella	Alpha
AP020330.1_ORF.77494.pdb	-HHHHHHHHHHHHHHHHHH-	20	18	0	90	0	80.5743	0.51	NZ_CP017621.1_ORF.23304	Salmonella	Alpha
AP020330.1_ORF.77494.pdb	-HHHHHHHHHHHHHHHHHH-	20	18	0	90	0	80.5743	0.51	NZ_CP016012.1_ORF.96341	Salmonella	Alpha
AP020330.1_ORF.77494.pdb	-HHHHHHHHHHHHHHHHHH-	20	18	0	90	0	80.5743	0.51	NZ_CP016014.1_ORF.75824	Salmonella	Alpha
AP020330.1_ORF.77494.pdb	-HHHHHHHHHHHHHHHHHH-	20	18	0	90	0	80.5743	0.51	NZ_CP013685.1_ORF.93179	Salmonella	Alpha
AP020330.1_ORF.77494.pdb	-HHHHHHHHHHHHHHHHHH-	20	18	0	90	0	80.5743	0.51	NZ_CP013702.1_ORF.40772	Salmonella	Alpha
AP020330.1_ORF.77494.pdb	-HHHHHHHHHHHHHHHHHH-	20	18	0	90	0	80.5743	0.51	NZ_CP016406.1_ORF.9148	Salmonella	Alpha
AP020330.1_ORF.77494.pdb	-HHHHHHHHHHHHHHHHHH-	20	18	0	90	0	80.5743	0.51	NZ_CP016408.1_ORF.24852	Salmonella	Alpha
AP020330.1_ORF.77494.pdb	-HHHHHHHHHHHHHHHHHH-	20	18	0	90	0	80.5743	0.51	NZ_CP016410.1_ORF.76229	Salmonella	Alpha
AP020330.1_ORF.77494.pdb	-HHHHHHHHHHHHHHHHHH-	20	18	0	90	0	80.5743	0.51	NZ_CP016412.1_ORF.42344	Salmonella	Alpha
AP020330.1_ORF.77494.pdb	-HHHHHHHHHHHHHHHHHH-	20	18	0	90	0	80.5743	0.51	NZ_CP008925.1_ORF.79458	Salmonella	Alpha
AP020330.1_ORF.77494.pdb	-HHHHHHHHHHHHHHHHHH-	20	18	0	90	0	80.5743	0.51	NZ_CP019172.1_ORF.76673	Salmonella	Alpha
AP020330.1_ORF.77494.pdb	-HHHHHHHHHHHHHHHHHH-	20	18	0	90	0	80.5743	0.51	NZ_CP019196.1_ORF.92038	Salmonella	Alpha
AP020330.1_ORF.77494.pdb	-HHHHHHHHHHHHHHHHHH-	20	18	0	90	0	80.5743	0.51	NZ_CP019179.1_ORF.8725	Salmonella	Alpha
AP020330.1_ORF.77494.pdb	-HHHHHHHHHHHHHHHHHH-	20	18	0	90	0	80.5743	0.51	NZ_CP019204.1_ORF.76673	Salmonella	Alpha
AP020330.1_ORF.77494.pdb	-HHHHHHHHHHHHHHHHHH-	20	18	0	90	0	80.5743	0.51	NZ_CP019206.1_ORF.76673	Salmonella	Alpha
AP020330.1_ORF.77494.pdb	-HHHHHHHHHHHHHHHHHH-	20	18	0	90	0	80.5743	0.51	NZ_CP019116.1_ORF.22698	Salmonella	Alpha
AP020330.1_ORF.77494.pdb	-HHHHHHHHHHHHHHHHHH-	20	18	0	90	0	80.5743	0.51	NZ_CP016837.1_ORF.44263	Salmonella	Alpha
AP020330.1_ORF.77494.pdb	-HHHHHHHHHHHHHHHHHH-	20	18	0	90	0	80.5743	0.51	NZ_CP075118.1_ORF.8578	Salmonella	Alpha
AP020330.1_ORF.77494.pdb	-HHHHHHHHHHHHHHHHHH-	20	18	0	90	0	80.5743	0.51	NZ_CP075120.1_ORF.25221	Salmonella	Alpha
AP020330.1_ORF.77494.pdb	-HHHHHHHHHHHHHHHHHH-	20	18	0	90	0	80.5743	0.51	NZ_CP022003.1_ORF.41764	Salmonella	Alpha
AP020330.1_ORF.77494.pdb	-HHHHHHHHHHHHHHHHHH-	20	18	0	90	0	80.5743	0.51	NZ_CP075122.1_ORF.8540	Salmonella	Alpha
AP020330.1_ORF.77494.pdb	-HHHHHHHHHHHHHHHHHH-	20	18	0	90	0	80.5743	0.51	NZ_CP019408.1_ORF.6332	Salmonella	Alpha
AP020330.1_ORF.77494.pdb	-HHHHHHHHHHHHHHHHHH-	20	18	0	90	0	80.5743	0.51	NZ_CP019406.1_ORF.77820	Salmonella	Alpha
AP020330.1_ORF.77494.pdb	-HHHHHHHHHHHHHHHHHH-	20	18	0	90	0	80.5743	0.51	NZ_CP019403.1_ORF.6138	Salmonella	Alpha
AP020330.1_ORF.77494.pdb	-HHHHHHHHHHHHHHHHHH-	20	18	0	90	0	80.5743	0.51	NZ_CP019405.1_ORF.61971	Salmonella	Alpha
AP020330.1_ORF.77494.pdb	-HHHHHHHHHHHHHHHHHH-	20	18	0	90	0	80.5743	0.51	NZ_CP019407.1_ORF.79741	Salmonella	Alpha
AP020330.1_ORF.77494.pdb	-HHHHHHHHHHHHHHHHHH-	20	18	0	90	0	80.5743	0.51	NZ_CP019409.1_ORF.22900	Salmonella	Alpha
AP020330.1_ORF.77494.pdb	-HHHHHHHHHHHHHHHHHH-	20	18	0	90	0	80.5743	0.51	NZ_CP019410.1_ORF.22287	Salmonella	Alpha
AP020330.1_ORF.77494.pdb	-HHHHHHHHHHHHHHHHHH-	20	18	0	90	0	80.5743	0.51	NZ_CP019411.1_ORF.22283	Salmonella	Alpha
AP020330.1_ORF.77494.pdb	-HHHHHHHHHHHHHHHHHH-	20	18	0	90	0	80.5743	0.51	NZ_CP019412.1_ORF.38389	Salmonella	Alpha
AP020330.1_ORF.77494.pdb	-HHHHHHHHHHHHHHHHHH-	20	18	0	90	0	80.5743	0.51	NZ_CP019413.1_ORF.81852	Salmonella	Alpha
AP020330.1_ORF.77494.pdb	-HHHHHHHHHHHHHHHHHH-	20	18	0	90	0	80.5743	0.51	NZ_CP019414.1_ORF.5850	Salmonella	Alpha
AP020330.1_ORF.77494.pdb	-HHHHHHHHHHHHHHHHHH-	20	18	0	90	0	80.5743	0.51	NZ_CP019415.1_ORF.94319	Salmonella	Alpha
AP020330.1_ORF.77494.pdb	-HHHHHHHHHHHHHHHHHH-	20	18	0	90	0	80.5743	0.51	NZ_CP019416.1_ORF.94423	Salmonella	Alpha
AP020330.1_ORF.77494.pdb	-HHHHHHHHHHHHHHHHHH-	20	18	0	90	0	80.5743	0.51	NZ_CP019417.1_ORF.23595	Salmonella	Alpha
AP020330.1_ORF.77494.pdb	-HHHHHHHHHHHHHHHHHH-	20	18	0	90	0	80.5743	0.51	NZ_CP019418.1_ORF.38637	Salmonella	Alpha
AP020330.1_ORF.77494.pdb	-HHHHHHHHHHHHHHHHHH-	20	18	0	90	0	80.5743	0.51	NZ_CP019442.1_ORF.73436	Salmonella	Alpha
AP020330.1_ORF.77494.pdb	-HHHHHHHHHHHHHHHHHH-	20	18	0	90	0	80.5743	0.51	NZ_CP015574.1_ORF.96860	Salmonella	Alpha
AP020330.1_ORF.77494.pdb	-HHHHHHHHHHHHHHHHHH-	20	18	0	90	0	80.5743	0.51	NZ_CP020825.1_ORF.8702	Salmonella	Alpha
AP020330.1_ORF.77494.pdb	-HHHHHHHHHHHHHHHHHH-	20	18	0	90	0	80.5743	0.51	NZ_CP020823.1_ORF.8594	Salmonella	Alpha
AP020330.1_ORF.77494.pdb	-HHHHHHHHHHHHHHHHHH-	20	18	0	90	0	80.5743	0.51	NZ_CP020922.1_ORF.54742	Salmonella	Alpha
AP020330.1_ORF.77494.pdb	-HHHHHHHHHHHHHHHHHH-	20	18	0	90	0	80.5743	0.51	NZ_CP021909.1_ORF.26567	Salmonella	Alpha
AP020330.1_ORF.77494.pdb	-HHHHHHHHHHHHHHHHHH-	20	18	0	90	0	80.5743	0.51	NZ_CP022015.1_ORF.27461	Salmonella	Alpha
AP020330.1_ORF.77494.pdb	-HHHHHHHHHHHHHHHHHH-	20	18	0	90	0	80.5743	0.51	NZ_CP022034.1_ORF.93660	Salmonella	Alpha
AP020330.1_ORF.77494.pdb	-HHHHHHHHHHHHHHHHHH-	20	18	0	90	0	80.5743	0.51	NZ_CP022062.1_ORF.68670	Salmonella	Alpha
AP020330.1_ORF.77494.pdb	-HHHHHHHHHHHHHHHHHH-	20	18	0	90	0	80.5743	0.51	NZ_CP022070.1_ORF.73441	Salmonella	Alpha
AP020330.1_ORF.77494.pdb	-HHHHHHHHHHHHHHHHHH-	20	18	0	90	0	80.5743	0.51	NZ_CP019649.1_ORF.42057	Salmonella	Alpha
AP020330.1_ORF.77494.pdb	-HHHHHHHHHHHHHHHHHH-	20	18	0	90	0	80.5743	0.51	NZ_CP022116.1_ORF.43519	Salmonella	Alpha
AP020330.1_ORF.77494.pdb	-HHHHHHHHHHHHHHHHHH-	20	18	0	90	0	80.5743	0.51	NZ_CP022117.1_ORF.94457	Salmonella	Alpha
AP020330.1_ORF.77494.pdb	-HHHHHHHHHHHHHHHHHH-	20	18	0	90	0	80.5743	0.51	NZ_CP022135.1_ORF.62162	Salmonella	Alpha
AP020330.1_ORF.77494.pdb	-HHHHHHHHHHHHHHHHHH-	20	18	0	90	0	80.5743	0.51	NZ_CP022138.1_ORF.77485	Salmonella	Alpha
AP020330.1_ORF.77494.pdb	-HHHHHHHHHHHHHHHHHH-	20	18	0	90	0	80.5743	0.51	NZ_CP022142.1_ORF.64398	Salmonella	Alpha
AP020330.1_ORF.77494.pdb	-HHHHHHHHHHHHHHHHHH-	20	18	0	90	0	80.5743	0.51	NZ_CP016754.1_ORF.8538	Salmonella	Alpha
AP020330.1_ORF.77494.pdb	-HHHHHHHHHHHHHHHHHH-	20	18	0	90	0	80.5743	0.51	NZ_CP022467.1_ORF.58153	Salmonella	Alpha
AP020330.1_ORF.77494.pdb	-HHHHHHHHHHHHHHHHHH-	20	18	0	90	0	80.5743	0.51	NZ_CP022489.1_ORF.79587	Salmonella	Alpha
AP020330.1_ORF.77494.pdb	-HHHHHHHHHHHHHHHHHH-	20	18	0	90	0	80.5743	0.51	NZ_CP022490.1_ORF.60314	Salmonella	Alpha
AP020330.1_ORF.77494.pdb	-HHHHHHHHHHHHHHHHHH-	20	18	0	90	0	80.5743	0.51	NZ_CP022497.1_ORF.12410	Salmonella	Alpha
AP020330.1_ORF.77494.pdb	-HHHHHHHHHHHHHHHHHH-	20	18	0	90	0	80.5743	0.51	NZ_CP020492.1_ORF.62243	Salmonella	Alpha
AP020330.1_ORF.77494.pdb	-HHHHHHHHHHHHHHHHHH-	20	18	0	90	0	80.5743	0.51	NZ_CP075113.1_ORF.25865	Salmonella	Alpha
AP020330.1_ORF.77494.pdb	-HHHHHHHHHHHHHHHHHH-	20	18	0	90	0	80.5743	0.51	NZ_CP075115.1_ORF.89364	Salmonella	Alpha
AP020330.1_ORF.77494.pdb	-HHHHHHHHHHHHHHHHHH-	20	18	0	90	0	80.5743	0.51	NZ_CP023166.1_ORF.77036	Salmonella	Alpha
AP020330.1_ORF.77494.pdb	-HHHHHHHHHHHHHHHHHH-	20	18	0	90	0	80.5743	0.51	NZ_CP017232.1_ORF.25316	Salmonella	Alpha
AP020330.1_ORF.77494.pdb	-HHHHHHHHHHHHHHHHHH-	20	18	0	90	0	80.5743	0.51	NZ_CP017177.1_ORF.41726	Salmonella	Alpha
AP020330.1_ORF.77494.pdb	-HHHHHHHHHHHHHHHHHH-	20	18	0	90	0	80.5743	0.51	NZ_CP022168.1_ORF.80514	Salmonella	Alpha
AP020330.1_ORF.77494.pdb	-HHHHHHHHHHHHHHHHHH-	20	18	0	90	0	80.5743	0.51	NZ_CP023508.1_ORF.92499	Salmonella	Alpha
AP020330.1_ORF.77494.pdb	-HHHHHHHHHHHHHHHHHH-	20	18	0	90	0	80.5743	0.51	NZ_CP023512.1_ORF.21283	Salmonella	Alpha
AP020330.1_ORF.77494.pdb	-HHHHHHHHHHHHHHHHHH-	20	18	0	90	0	80.5743	0.51	NZ_CP022663.1_ORF.6471	Salmonella	Alpha
AP020330.1_ORF.77494.pdb	-HHHHHHHHHHHHHHHHHH-	20	18	0	90	0	80.5743	0.51	NZ_CP022658.1_ORF.41173	Salmonella	Alpha
AP020330.1_ORF.77494.pdb	-HHHHHHHHHHHHHHHHHH-	20	18	0	90	0	80.5743	0.51	NZ_CP075106.1_ORF.76592	Salmonella	Alpha
AP020330.1_ORF.77494.pdb	-HHHHHHHHHHHHHHHHHH-	20	18	0	90	0	80.5743	0.51	NZ_CP075108.1_ORF.74847	Salmonella	Alpha
AP020330.1_ORF.77494.pdb	-HHHHHHHHHHHHHHHHHH-	20	18	0	90	0	80.5743	0.51	NZ_CP075107.1_ORF.71745	Salmonella	Alpha
AP020330.1_ORF.77494.pdb	-HHHHHHHHHHHHHHHHHH-	20	18	0	90	0	80.5743	0.51	NZ_CP075109.1_ORF.76262	Salmonella	Alpha
AP020330.1_ORF.77494.pdb	-HHHHHHHHHHHHHHHHHH-	20	18	0	90	0	80.5743	0.51	NZ_CP075110.1_ORF.94117	Salmonella	Alpha
AP020330.1_ORF.77494.pdb	-HHHHHHHHHHHHHHHHHH-	20	18	0	90	0	80.5743	0.51	NZ_CP024165.1_ORF.59679	Salmonella	Alpha
AP020330.1_ORF.77494.pdb	-HHHHHHHHHHHHHHHHHH-	20	18	0	90	0	80.5743	0.51	NZ_CP024168.1_ORF.59610	Salmonella	Alpha
AP020330.1_ORF.77494.pdb	-HHHHHHHHHHHHHHHHHH-	20	18	0	90	0	80.5743	0.51	NZ_CP018635.1_ORF.88657	Salmonella	Alpha
AP020330.1_ORF.77494.pdb	-HHHHHHHHHHHHHHHHHH-	20	18	0	90	0	80.5743	0.51	NZ_CP018640.1_ORF.20505	Salmonella	Alpha
AP020330.1_ORF.77494.pdb	-HHHHHHHHHHHHHHHHHH-	20	18	0	90	0	80.5743	0.51	NZ_CP018642.1_ORF.17463	Salmonella	Alpha
AP020330.1_ORF.77494.pdb	-HHHHHHHHHHHHHHHHHH-	20	18	0	90	0	80.5743	0.51	NZ_CP018644.1_ORF.9931	Salmonella	Alpha
AP020330.1_ORF.77494.pdb	-HHHHHHHHHHHHHHHHHH-	20	18	0	90	0	80.5743	0.51	NZ_CP018645.1_ORF.89928	Salmonella	Alpha
AP020330.1_ORF.77494.pdb	-HHHHHHHHHHHHHHHHHH-	20	18	0	90	0	80.5743	0.51	NZ_CP018647.1_ORF.95327	Salmonella	Alpha
AP020330.1_ORF.77494.pdb	-HHHHHHHHHHHHHHHHHH-	20	18	0	90	0	80.5743	0.51	NZ_CP018655.1_ORF.40483	Salmonella	Alpha
AP020330.1_ORF.77494.pdb	-HHHHHHHHHHHHHHHHHH-	20	18	0	90	0	80.5743	0.51	NZ_CP018657.1_ORF.52654	Salmonella	Alpha
AP020330.1_ORF.77494.pdb	-HHHHHHHHHHHHHHHHHH-	20	18	0	90	0	80.5743	0.51	NZ_CP018659.1_ORF.81623	Salmonella	Alpha
AP020330.1_ORF.77494.pdb	-HHHHHHHHHHHHHHHHHH-	20	18	0	90	0	80.5743	0.51	NZ_CP018661.1_ORF.33105	Salmonella	Alpha
AP020330.1_ORF.77494.pdb	-HHHHHHHHHHHHHHHHHH-	20	18	0	90	0	80.5743	0.51	NZ_CP018633.1_ORF.55617	Salmonella	Alpha
AP020330.1_ORF.77494.pdb	-HHHHHHHHHHHHHHHHHH-	20	18	0	90	0	80.5743	0.51	NZ_CP018637.1_ORF.47653	Salmonella	Alpha
AP020330.1_ORF.77494.pdb	-HHHHHHHHHHHHHHHHHH-	20	18	0	90	0	80.5743	0.51	NZ_CP018648.1_ORF.16079	Salmonella	Alpha
AP020330.1_ORF.77494.pdb	-HHHHHHHHHHHHHHHHHH-	20	18	0	90	0	80.5743	0.51	NZ_CP017970.1_ORF.73145	Salmonella	Alpha
AP020330.1_ORF.77494.pdb	-HHHHHHHHHHHHHHHHHH-	20	18	0	90	0	80.5743	0.51	NZ_CP017971.1_ORF.56749	Salmonella	Alpha
AP020330.1_ORF.77494.pdb	-HHHHHHHHHHHHHHHHHH-	20	18	0	90	0	80.5743	0.51	NZ_CP017972.1_ORF.57232	Salmonella	Alpha
AP020330.1_ORF.77494.pdb	-HHHHHHHHHHHHHHHHHH-	20	18	0	90	0	80.5743	0.51	NZ_CP017973.1_ORF.72674	Salmonella	Alpha
AP020330.1_ORF.77494.pdb	-HHHHHHHHHHHHHHHHHH-	20	18	0	90	0	80.5743	0.51	NZ_CP017974.1_ORF.59519	Salmonella	Alpha
AP020330.1_ORF.77494.pdb	-HHHHHHHHHHHHHHHHHH-	20	18	0	90	0	80.5743	0.51	NZ_CP017975.1_ORF.75145	Salmonella	Alpha
AP020330.1_ORF.77494.pdb	-HHHHHHHHHHHHHHHHHH-	20	18	0	90	0	80.5743	0.51	NZ_CP017976.1_ORF.74608	Salmonella	Alpha
AP020330.1_ORF.77494.pdb	-HHHHHHHHHHHHHHHHHH-	20	18	0	90	0	80.5743	0.51	NZ_CP017977.1_ORF.92242	Salmonella	Alpha
AP020330.1_ORF.77494.pdb	-HHHHHHHHHHHHHHHHHH-	20	18	0	90	0	80.5743	0.51	NZ_CP017978.1_ORF.57534	Salmonella	Alpha
AP020330.1_ORF.77494.pdb	-HHHHHHHHHHHHHHHHHH-	20	18	0	90	0	80.5743	0.51	NZ_CP018651.1_ORF.46997	Salmonella	Alpha
AP020330.1_ORF.77494.pdb	-HHHHHHHHHHHHHHHHHH-	20	18	0	90	0	80.5743	0.51	NZ_CP017719.1_ORF.93467	Salmonella	Alpha
AP020330.1_ORF.77494.pdb	-HHHHHHHHHHHHHHHHHH-	20	18	0	90	0	80.5743	0.51	NZ_CP023345.1_ORF.66798	Salmonella	Alpha
AP020330.1_ORF.77494.pdb	-HHHHHHHHHHHHHHHHHH-	20	18	0	90	0	80.5743	0.51	NZ_CP019383.1_ORF.41659	Salmonella	Alpha
AP020330.1_ORF.77494.pdb	-HHHHHHHHHHHHHHHHHH-	20	18	0	90	0	80.5743	0.51	NZ_CP015524.1_ORF.77836	Salmonella	Alpha
AP020330.1_ORF.77494.pdb	-HHHHHHHHHHHHHHHHHH-	20	18	0	90	0	80.5743	0.51	NZ_CP015526.1_ORF.61646	Salmonella	Alpha
AP020330.1_ORF.77494.pdb	-HHHHHHHHHHHHHHHHHH-	20	18	0	90	0	80.5743	0.51	NZ_CP019174.1_ORF.60226	Salmonella	Alpha
AP020330.1_ORF.77494.pdb	-HHHHHHHHHHHHHHHHHH-	20	18	0	90	0	80.5743	0.51	NZ_CP019202.1_ORF.55971	Salmonella	Alpha
AP020330.1_ORF.77494.pdb	-HHHHHHHHHHHHHHHHHH-	20	18	0	90	0	80.5743	0.51	NZ_CP025745.1_ORF.92734	Salmonella	Alpha
AP020330.1_ORF.77494.pdb	-HHHHHHHHHHHHHHHHHH-	20	18	0	90	0	80.5743	0.51	NZ_CP026609.1_ORF.82725	Salmonella	Alpha
AP020330.1_ORF.77494.pdb	-HHHHHHHHHHHHHHHHHH-	20	18	0	90	0	80.5743	0.51	NZ_CP026569.1_ORF.8686	Salmonella	Alpha
AP020330.1_ORF.77494.pdb	-HHHHHHHHHHHHHHHHHH-	20	18	0	90	0	80.5743	0.51	NZ_CP026700.1_ORF.49864	Salmonella	Alpha
AP020330.1_ORF.77494.pdb	-HHHHHHHHHHHHHHHHHH-	20	18	0	90	0	80.5743	0.51	NZ_CP026327.1_ORF.96096	Salmonella	Alpha
AP020330.1_ORF.77494.pdb	-HHHHHHHHHHHHHHHHHH-	20	18	0	90	0	80.5743	0.51	NZ_CP026379.1_ORF.46318	Salmonella	Alpha
AP020330.1_ORF.77494.pdb	-HHHHHHHHHHHHHHHHHH-	20	18	0	90	0	80.5743	0.51	NZ_CP019681.1_ORF.61221	Salmonella	Alpha
AP020330.1_ORF.77494.pdb	-HHHHHHHHHHHHHHHHHH-	20	18	0	90	0	80.5743	0.51	NZ_CP027414.1_ORF.90938	Salmonella	Alpha
AP020330.1_ORF.77494.pdb	-HHHHHHHHHHHHHHHHHH-	20	18	0	90	0	80.5743	0.51	NZ_CP027412.1_ORF.27004	Salmonella	Alpha
AP020330.1_ORF.77494.pdb	-HHHHHHHHHHHHHHHHHH-	20	18	0	90	0	80.5743	0.51	NZ_CP027410.1_ORF.43139	Salmonella	Alpha
AP020330.1_ORF.77494.pdb	-HHHHHHHHHHHHHHHHHH-	20	18	0	90	0	80.5743	0.51	NZ_CP026660.1_ORF.39404	Salmonella	Alpha
AP020330.1_ORF.77494.pdb	-HHHHHHHHHHHHHHHHHH-	20	18	0	90	0	80.5743	0.51	NZ_CP028169.1_ORF.33464	Salmonella	Alpha
AP020330.1_ORF.77494.pdb	-HHHHHHHHHHHHHHHHHH-	20	18	0	90	0	80.5743	0.51	NZ_CP028172.1_ORF.6291	Salmonella	Alpha
AP020330.1_ORF.77494.pdb	-HHHHHHHHHHHHHHHHHH-	20	18	0	90	0	80.5743	0.51	NZ_CP028196.1_ORF.60108	Salmonella	Alpha
AP020330.1_ORF.77494.pdb	-HHHHHHHHHHHHHHHHHH-	20	18	0	90	0	80.5743	0.51	NZ_CP028199.1_ORF.65057	Salmonella	Alpha
AP020330.1_ORF.77494.pdb	-HHHHHHHHHHHHHHHHHH-	20	18	0	90	0	80.5743	0.51	NZ_CP020565.1_ORF.92265	Salmonella	Alpha
AP020330.1_ORF.77494.pdb	-HHHHHHHHHHHHHHHHHH-	20	18	0	90	0	80.5743	0.51	NZ_CP025217.1_ORF.77123	Salmonella	Alpha
AP020330.1_ORF.77494.pdb	-HHHHHHHHHHHHHHHHHH-	20	18	0	90	0	80.5743	0.51	NZ_CP025218.1_ORF.76257	Salmonella	Alpha
AP020330.1_ORF.77494.pdb	-HHHHHHHHHHHHHHHHHH-	20	18	0	90	0	80.5743	0.51	NZ_CP025554.1_ORF.41764	Salmonella	Alpha
AP020330.1_ORF.77494.pdb	-HHHHHHHHHHHHHHHHHH-	20	18	0	90	0	80.5743	0.51	NZ_CP025555.1_ORF.78022	Salmonella	Alpha
AP020330.1_ORF.77494.pdb	-HHHHHHHHHHHHHHHHHH-	20	18	0	90	0	80.5743	0.51	NZ_CP025559.1_ORF.25151	Salmonella	Alpha
AP020330.1_ORF.77494.pdb	-HHHHHHHHHHHHHHHHHH-	20	18	0	90	0	80.5743	0.51	NZ_CP028729.1_ORF.40062	Salmonella	Alpha
AP020330.1_ORF.77494.pdb	-HHHHHHHHHHHHHHHHHH-	20	18	0	90	0	80.5743	0.51	NZ_CP020752.1_ORF.73711	Salmonella	Alpha
AP020330.1_ORF.77494.pdb	-HHHHHHHHHHHHHHHHHH-	20	18	0	90	0	80.5743	0.51	NZ_CP077691.1_ORF.98908	Salmonella	Alpha
AP020330.1_ORF.77494.pdb	-HHHHHHHHHHHHHHHHHH-	20	18	0	90	0	80.5743	0.51	NZ_CP077711.1_ORF.78093	Salmonella	Alpha
AP020330.1_ORF.77494.pdb	-HHHHHHHHHHHHHHHHHH-	20	18	0	90	0	80.5743	0.51	NZ_CP077693.1_ORF.63575	Salmonella	Alpha
AP020330.1_ORF.77494.pdb	-HHHHHHHHHHHHHHHHHH-	20	18	0	90	0	80.5743	0.51	NZ_CP077696.1_ORF.94209	Salmonella	Alpha
AP020330.1_ORF.77494.pdb	-HHHHHHHHHHHHHHHHHH-	20	18	0	90	0	80.5743	0.51	NZ_CP077699.1_ORF.77818	Salmonella	Alpha
AP020330.1_ORF.77494.pdb	-HHHHHHHHHHHHHHHHHH-	20	18	0	90	0	80.5743	0.51	NZ_CP077702.1_ORF.91297	Salmonella	Alpha
AP020330.1_ORF.77494.pdb	-HHHHHHHHHHHHHHHHHH-	20	18	0	90	0	80.5743	0.51	NZ_CP077706.1_ORF.92355	Salmonella	Alpha
AP020330.1_ORF.77494.pdb	-HHHHHHHHHHHHHHHHHH-	20	18	0	90	0	80.5743	0.51	NC_016831.1_ORF.5361	Salmonella	Alpha
AP020330.1_ORF.77494.pdb	-HHHHHHHHHHHHHHHHHH-	20	18	0	90	0	80.5743	0.51	NZ_CP037893.1_ORF.59268	Salmonella	Alpha
AP020330.1_ORF.77494.pdb	-HHHHHHHHHHHHHHHHHH-	20	18	0	90	0	80.5743	0.51	NZ_CP019186.1_ORF.55707	Salmonella	Alpha
AP020330.1_ORF.77494.pdb	-HHHHHHHHHHHHHHHHHH-	20	18	0	90	0	80.5743	0.51	NC_016832.1_ORF.22579	Salmonella	Alpha
AP020330.1_ORF.77494.pdb	-HHHHHHHHHHHHHHHHHH-	20	18	0	90	0	80.5743	0.51	NC_017046.1_ORF.23485	Salmonella	Alpha
AP020330.1_ORF.77494.pdb	-HHHHHHHHHHHHHHHHHH-	20	18	0	90	0	80.5743	0.51	NC_017623.1_ORF.25969	Salmonella	Alpha
AP020330.1_ORF.77494.pdb	-HHHHHHHHHHHHHHHHHH-	20	18	0	90	0	80.5743	0.51	NZ_CP015923.1_ORF.95097	Salmonella	Alpha
AP020330.1_ORF.77494.pdb	-HHHHHHHHHHHHHHHHHH-	20	18	0	90	0	80.5743	0.51	NZ_CP015924.1_ORF.60572	Salmonella	Alpha
AP020330.1_ORF.77494.pdb	-HHHHHHHHHHHHHHHHHH-	20	18	0	90	0	80.5743	0.51	NZ_CP010283.1_ORF.78998	Salmonella	Alpha
AP020330.1_ORF.77494.pdb	-HHHHHHHHHHHHHHHHHH-	20	18	0	90	0	80.5743	0.51	NZ_CP010281.1_ORF.97629	Salmonella	Alpha
AP020330.1_ORF.77494.pdb	-HHHHHHHHHHHHHHHHHH-	20	18	0	90	0	80.5743	0.51	NZ_CP010282.1_ORF.60448	Salmonella	Alpha
AP020330.1_ORF.77494.pdb	-HHHHHHHHHHHHHHHHHH-	20	18	0	90	0	80.5743	0.51	NZ_CP010279.1_ORF.21862	Salmonella	Alpha
AP020330.1_ORF.77494.pdb	-HHHHHHHHHHHHHHHHHH-	20	18	0	90	0	80.5743	0.51	NZ_CP009561.1_ORF.12822	Salmonella	Alpha
AP020330.1_ORF.77494.pdb	-HHHHHHHHHHHHHHHHHH-	20	18	0	90	0	80.5743	0.51	NZ_CP010284.1_ORF.49551	Salmonella	Alpha
AP020330.1_ORF.77494.pdb	-HHHHHHHHHHHHHHHHHH-	20	18	0	90	0	80.5743	0.51	NZ_CP010280.1_ORF.4061	Salmonella	Alpha
AP020330.1_ORF.77494.pdb	-HHHHHHHHHHHHHHHHHH-	20	18	0	90	0	80.5743	0.51	NZ_CP007598.1_ORF.88471	Salmonella	Alpha
AP020330.1_ORF.77494.pdb	-HHHHHHHHHHHHHHHHHH-	20	18	0	90	0	80.5743	0.51	NZ_CP007528.1_ORF.26099	Salmonella	Alpha
AP020330.1_ORF.77494.pdb	-HHHHHHHHHHHHHHHHHH-	20	18	0	90	0	80.5743	0.51	NZ_CP012347.1_ORF.41826	Salmonella	Alpha
AP020330.1_ORF.77494.pdb	-HHHHHHHHHHHHHHHHHH-	20	18	0	90	0	80.5743	0.51	NZ_CP011394.1_ORF.41603	Salmonella	Alpha
AP020330.1_ORF.77494.pdb	-HHHHHHHHHHHHHHHHHH-	20	18	0	90	0	80.5743	0.51	NZ_CP077710.1_ORF.84934	Salmonella	Alpha
AP020330.1_ORF.77494.pdb	-HHHHHHHHHHHHHHHHHH-	20	18	0	90	0	80.5743	0.51	NZ_CP020912.1_ORF.74911	Salmonella	Alpha
AP020330.1_ORF.77494.pdb	-HHHHHHHHHHHHHHHHHH-	20	18	0	90	0	80.5743	0.51	NZ_CP027677.1_ORF.54577	Salmonella	Alpha
AP020330.1_ORF.77494.pdb	-HHHHHHHHHHHHHHHHHH-	20	18	0	90	0	80.5743	0.51	NZ_CP029036.1_ORF.42772	Salmonella	Alpha
AP020330.1_ORF.77494.pdb	-HHHHHHHHHHHHHHHHHH-	20	18	0	90	0	80.5743	0.51	NZ_CP029041.1_ORF.78919	Salmonella	Alpha
AP020330.1_ORF.77494.pdb	-HHHHHHHHHHHHHHHHHH-	20	18	0	90	0	80.5743	0.51	NZ_CP029040.1_ORF.42836	Salmonella	Alpha
AP020330.1_ORF.77494.pdb	-HHHHHHHHHHHHHHHHHH-	20	18	0	90	0	80.5743	0.51	NZ_CP029035.1_ORF.74910	Salmonella	Alpha
AP020330.1_ORF.77494.pdb	-HHHHHHHHHHHHHHHHHH-	20	18	0	90	0	80.5743	0.51	NZ_CP029039.1_ORF.91746	Salmonella	Alpha
AP020330.1_ORF.77494.pdb	-HHHHHHHHHHHHHHHHHH-	20	18	0	90	0	80.5743	0.51	NZ_CP029336.1_ORF.75195	Salmonella	Alpha
AP020330.1_ORF.77494.pdb	-HHHHHHHHHHHHHHHHHH-	20	18	0	90	0	80.5743	0.51	NZ_CP029567.1_ORF.102982	Salmonella	Alpha
AP020330.1_ORF.77494.pdb	-HHHHHHHHHHHHHHHHHH-	20	18	0	90	0	80.5743	0.51	NZ_CP029568.1_ORF.44077	Salmonella	Alpha
AP020330.1_ORF.77494.pdb	-HHHHHHHHHHHHHHHHHH-	20	18	0	90	0	80.5743	0.51	NZ_CP029593.1_ORF.15067	Salmonella	Alpha
AP020330.1_ORF.77494.pdb	-HHHHHHHHHHHHHHHHHH-	20	18	0	90	0	80.5743	0.51	NZ_CP029595.1_ORF.44256	Salmonella	Alpha
AP020330.1_ORF.77494.pdb	-HHHHHHHHHHHHHHHHHH-	20	18	0	90	0	80.5743	0.51	NZ_CP028157.1_ORF.61285	Salmonella	Alpha
AP020330.1_ORF.77494.pdb	-HHHHHHHHHHHHHHHHHH-	20	18	0	90	0	80.5743	0.51	NZ_CP028151.1_ORF.61285	Salmonella	Alpha
AP020330.1_ORF.77494.pdb	-HHHHHHHHHHHHHHHHHH-	20	18	0	90	0	80.5743	0.51	NZ_CP029800.1_ORF.84153	Salmonella	Alpha
AP020330.1_ORF.77494.pdb	-HHHHHHHHHHHHHHHHHH-	20	18	0	90	0	80.5743	0.51	NZ_CP030794.1_ORF.87596	Salmonella	Alpha
AP020330.1_ORF.77494.pdb	-HHHHHHHHHHHHHHHHHH-	20	18	0	90	0	80.5743	0.51	NZ_CP029989.1_ORF.10226	Salmonella	Alpha
AP020330.1_ORF.77494.pdb	-HHHHHHHHHHHHHHHHHH-	20	18	0	90	0	80.5743	0.51	NZ_CP029992.1_ORF.52307	Salmonella	Alpha
AP020330.1_ORF.77494.pdb	-HHHHHHHHHHHHHHHHHH-	20	18	0	90	0	80.5743	0.51	NZ_CP029995.1_ORF.60754	Salmonella	Alpha
AP020330.1_ORF.77494.pdb	-HHHHHHHHHHHHHHHHHH-	20	18	0	90	0	80.5743	0.51	NZ_CP029999.1_ORF.75936	Salmonella	Alpha
AP020330.1_ORF.77494.pdb	-HHHHHHHHHHHHHHHHHH-	20	18	0	90	0	80.5743	0.51	NZ_CP030002.1_ORF.74746	Salmonella	Alpha
AP020330.1_ORF.77494.pdb	-HHHHHHHHHHHHHHHHHH-	20	18	0	90	0	80.5743	0.51	NZ_CP030005.1_ORF.8530	Salmonella	Alpha
AP020330.1_ORF.77494.pdb	-HHHHHHHHHHHHHHHHHH-	20	18	0	90	0	80.5743	0.51	NZ_CP030181.1_ORF.76597	Salmonella	Alpha
AP020330.1_ORF.77494.pdb	-HHHHHHHHHHHHHHHHHH-	20	18	0	90	0	80.5743	0.51	NZ_CP030207.1_ORF.25898	Salmonella	Alpha
AP020330.1_ORF.77494.pdb	-HHHHHHHHHHHHHHHHHH-	20	18	0	90	0	80.5743	0.51	NZ_CP030209.1_ORF.77240	Salmonella	Alpha
AP020330.1_ORF.77494.pdb	-HHHHHHHHHHHHHHHHHH-	20	18	0	90	0	80.5743	0.51	NZ_CP030231.1_ORF.42817	Salmonella	Alpha
AP020330.1_ORF.77494.pdb	-HHHHHHHHHHHHHHHHHH-	20	18	0	90	0	80.5743	0.51	NZ_CP030235.1_ORF.47481	Salmonella	Alpha
AP020330.1_ORF.77494.pdb	-HHHHHHHHHHHHHHHHHH-	20	18	0	90	0	80.5743	0.51	NZ_CP030180.1_ORF.9728	Salmonella	Alpha
AP020330.1_ORF.77494.pdb	-HHHHHHHHHHHHHHHHHH-	20	18	0	90	0	80.5743	0.51	NZ_CP030185.1_ORF.77749	Salmonella	Alpha
AP020330.1_ORF.77494.pdb	-HHHHHHHHHHHHHHHHHH-	20	18	0	90	0	80.5743	0.51	NZ_CP030190.1_ORF.77171	Salmonella	Alpha
AP020330.1_ORF.77494.pdb	-HHHHHHHHHHHHHHHHHH-	20	18	0	90	0	80.5743	0.51	NZ_CP030194.1_ORF.91941	Salmonella	Alpha
AP020330.1_ORF.77494.pdb	-HHHHHHHHHHHHHHHHHH-	20	18	0	90	0	80.5743	0.51	NZ_CP030203.1_ORF.98278	Salmonella	Alpha
AP020330.1_ORF.77494.pdb	-HHHHHHHHHHHHHHHHHH-	20	18	0	90	0	80.5743	0.51	NZ_CP030211.1_ORF.92223	Salmonella	Alpha
AP020330.1_ORF.77494.pdb	-HHHHHHHHHHHHHHHHHH-	20	18	0	90	0	80.5743	0.51	NZ_CP030219.1_ORF.68155	Salmonella	Alpha
AP020330.1_ORF.77494.pdb	-HHHHHHHHHHHHHHHHHH-	20	18	0	90	0	80.5743	0.51	NZ_CP030225.1_ORF.92585	Salmonella	Alpha
AP020330.1_ORF.77494.pdb	-HHHHHHHHHHHHHHHHHH-	20	18	0	90	0	80.5743	0.51	NZ_CP030233.1_ORF.39206	Salmonella	Alpha
AP020330.1_ORF.77494.pdb	-HHHHHHHHHHHHHHHHHH-	20	18	0	90	0	80.5743	0.51	NZ_CP030238.1_ORF.91719	Salmonella	Alpha
AP020330.1_ORF.77494.pdb	-HHHHHHHHHHHHHHHHHH-	20	18	0	90	0	80.5743	0.51	NZ_CP030024.1_ORF.59152	Salmonella	Alpha
AP020330.1_ORF.77494.pdb	-HHHHHHHHHHHHHHHHHH-	20	18	0	90	0	80.5743	0.51	NZ_CP018219.1_ORF.15079	Salmonella	Alpha
AP020330.1_ORF.77494.pdb	-HHHHHHHHHHHHHHHHHH-	20	18	0	90	0	80.5743	0.51	NZ_CP023475.1_ORF.41935	Salmonella	Alpha
AP020330.1_ORF.77494.pdb	-HHHHHHHHHHHHHHHHHH-	20	18	0	90	0	80.5743	0.51	NZ_CP023468.1_ORF.93609	Salmonella	Alpha
AP020330.1_ORF.77494.pdb	-HHHHHHHHHHHHHHHHHH-	20	18	0	90	0	80.5743	0.51	NZ_CP023470.1_ORF.90780	Salmonella	Alpha
AP020330.1_ORF.77494.pdb	-HHHHHHHHHHHHHHHHHH-	20	18	0	90	0	80.5743	0.51	NZ_CP023975.1_ORF.9267	Salmonella	Alpha
AP020330.1_ORF.77494.pdb	-HHHHHHHHHHHHHHHHHH-	20	18	0	90	0	80.5743	0.51	NZ_CP023436.1_ORF.25098	Salmonella	Alpha
AP020330.1_ORF.77494.pdb	-HHHHHHHHHHHHHHHHHH-	20	18	0	90	0	80.5743	0.51	NZ_CP032194.1_ORF.102491	Salmonella	Alpha
AP020330.1_ORF.77494.pdb	-HHHHHHHHHHHHHHHHHH-	20	18	0	90	0	80.5743	0.51	NZ_CP032384.1_ORF.50154	Salmonella	Alpha
AP020330.1_ORF.77494.pdb	-HHHHHHHHHHHHHHHHHH-	20	18	0	90	0	80.5743	0.51	NZ_CP032387.1_ORF.70178	Salmonella	Alpha
AP020330.1_ORF.77494.pdb	-HHHHHHHHHHHHHHHHHH-	20	18	0	90	0	80.5743	0.51	NZ_CP032390.1_ORF.74835	Salmonella	Alpha
AP020330.1_ORF.77494.pdb	-HHHHHHHHHHHHHHHHHH-	20	18	0	90	0	80.5743	0.51	NZ_CP032393.1_ORF.10974	Salmonella	Alpha
AP020330.1_ORF.77494.pdb	-HHHHHHHHHHHHHHHHHH-	20	18	0	90	0	80.5743	0.51	NZ_CP032396.1_ORF.55797	Salmonella	Alpha
AP020330.1_ORF.77494.pdb	-HHHHHHHHHHHHHHHHHH-	20	18	0	90	0	80.5743	0.51	NZ_CP032444.1_ORF.8783	Salmonella	Alpha
AP020330.1_ORF.77494.pdb	-HHHHHHHHHHHHHHHHHH-	20	18	0	90	0	80.5743	0.51	NZ_CP032449.1_ORF.26710	Salmonella	Alpha
AP020330.1_ORF.77494.pdb	-HHHHHHHHHHHHHHHHHH-	20	18	0	90	0	80.5743	0.51	NZ_CP032446.1_ORF.25933	Salmonella	Alpha
AP020330.1_ORF.77494.pdb	-HHHHHHHHHHHHHHHHHH-	20	18	0	90	0	80.5743	0.51	NZ_CP032379.1_ORF.26311	Salmonella	Alpha
AP020330.1_ORF.77494.pdb	-HHHHHHHHHHHHHHHHHH-	20	18	0	90	0	80.5743	0.51	NZ_CP022963.1_ORF.9274	Salmonella	Alpha
AP020330.1_ORF.77494.pdb	-HHHHHHHHHHHHHHHHHH-	20	18	0	90	0	80.5743	0.51	NZ_CP032622.2_ORF.58864	Salmonella	Alpha
AP020330.1_ORF.77494.pdb	-HHHHHHHHHHHHHHHHHH-	20	18	0	90	0	80.5743	0.51	NZ_CP032814.1_ORF.62214	Salmonella	Alpha
AP020330.1_ORF.77494.pdb	-HHHHHHHHHHHHHHHHHH-	20	18	0	90	0	80.5743	0.51	NZ_CP032816.1_ORF.73199	Salmonella	Alpha
AP020330.1_ORF.77494.pdb	-HHHHHHHHHHHHHHHHHH-	20	18	0	90	0	80.5743	0.51	NZ_CP032815.1_ORF.79925	Salmonella	Alpha
AP020330.1_ORF.77494.pdb	-HHHHHHHHHHHHHHHHHH-	20	18	0	90	0	80.5743	0.51	NZ_CP032817.1_ORF.62268	Salmonella	Alpha
AP020330.1_ORF.77494.pdb	-HHHHHHHHHHHHHHHHHH-	20	18	0	90	0	80.5743	0.51	NZ_CP033090.1_ORF.25117	Salmonella	Alpha
AP020330.1_ORF.77494.pdb	-HHHHHHHHHHHHHHHHHH-	20	18	0	90	0	80.5743	0.51	NZ_CP033338.1_ORF.91599	Salmonella	Alpha
AP020330.1_ORF.77494.pdb	-HHHHHHHHHHHHHHHHHH-	20	18	0	90	0	80.5743	0.51	NZ_CP033344.1_ORF.58074	Salmonella	Alpha
AP020330.1_ORF.77494.pdb	-HHHHHHHHHHHHHHHHHH-	20	18	0	90	0	80.5743	0.51	NZ_CP033340.1_ORF.41629	Salmonella	Alpha
AP020330.1_ORF.77494.pdb	-HHHHHHHHHHHHHHHHHH-	20	18	0	90	0	80.5743	0.51	NZ_CP033345.1_ORF.60020	Salmonella	Alpha
AP020330.1_ORF.77494.pdb	-HHHHHHHHHHHHHHHHHH-	20	18	0	90	0	80.5743	0.51	NZ_CP033343.1_ORF.58375	Salmonella	Alpha
AP020330.1_ORF.77494.pdb	-HHHHHHHHHHHHHHHHHH-	20	18	0	90	0	80.5743	0.51	NZ_CP029923.1_ORF.63138	Salmonella	Alpha
AP020330.1_ORF.77494.pdb	-HHHHHHHHHHHHHHHHHH-	20	18	0	90	0	80.5743	0.51	NZ_CP029886.1_ORF.80403	Salmonella	Alpha
AP020330.1_ORF.77494.pdb	-HHHHHHHHHHHHHHHHHH-	20	18	0	90	0	80.5743	0.51	NZ_CP029911.1_ORF.97255	Salmonella	Alpha
AP020330.1_ORF.77494.pdb	-HHHHHHHHHHHHHHHHHH-	20	18	0	90	0	80.5743	0.51	NZ_CP029927.1_ORF.80221	Salmonella	Alpha
AP020330.1_ORF.77494.pdb	-HHHHHHHHHHHHHHHHHH-	20	18	0	90	0	80.5743	0.51	NZ_CP029928.1_ORF.80382	Salmonella	Alpha
AP020330.1_ORF.77494.pdb	-HHHHHHHHHHHHHHHHHH-	20	18	0	90	0	80.5743	0.51	NZ_CP029930.1_ORF.63289	Salmonella	Alpha
AP020330.1_ORF.77494.pdb	-HHHHHHHHHHHHHHHHHH-	20	18	0	90	0	80.5743	0.51	NZ_CP029933.1_ORF.80226	Salmonella	Alpha
AP020330.1_ORF.77494.pdb	-HHHHHHHHHHHHHHHHHH-	20	18	0	90	0	80.5743	0.51	NZ_CP029936.1_ORF.80051	Salmonella	Alpha
AP020330.1_ORF.77494.pdb	-HHHHHHHHHHHHHHHHHH-	20	18	0	90	0	80.5743	0.51	NZ_CP029944.1_ORF.80251	Salmonella	Alpha
AP020330.1_ORF.77494.pdb	-HHHHHHHHHHHHHHHHHH-	20	18	0	90	0	80.5743	0.51	NZ_CP029945.1_ORF.97305	Salmonella	Alpha
AP020330.1_ORF.77494.pdb	-HHHHHHHHHHHHHHHHHH-	20	18	0	90	0	80.5743	0.51	NZ_CP029946.1_ORF.80271	Salmonella	Alpha
AP020330.1_ORF.77494.pdb	-HHHHHHHHHHHHHHHHHH-	20	18	0	90	0	80.5743	0.51	NZ_CP029949.1_ORF.97180	Salmonella	Alpha
AP020330.1_ORF.77494.pdb	-HHHHHHHHHHHHHHHHHH-	20	18	0	90	0	80.5743	0.51	NZ_CP029932.1_ORF.63043	Salmonella	Alpha
AP020330.1_ORF.77494.pdb	-HHHHHHHHHHHHHHHHHH-	20	18	0	90	0	80.5743	0.51	NZ_CP029938.1_ORF.63351	Salmonella	Alpha
AP020330.1_ORF.77494.pdb	-HHHHHHHHHHHHHHHHHH-	20	18	0	90	0	80.5743	0.51	NZ_CP029940.1_ORF.80332	Salmonella	Alpha
AP020330.1_ORF.77494.pdb	-HHHHHHHHHHHHHHHHHH-	20	18	0	90	0	80.5743	0.51	NZ_CP029950.1_ORF.98024	Salmonella	Alpha
AP020330.1_ORF.77494.pdb	-HHHHHHHHHHHHHHHHHH-	20	18	0	90	0	80.5743	0.51	NZ_CP029954.1_ORF.97244	Salmonella	Alpha
AP020330.1_ORF.77494.pdb	-HHHHHHHHHHHHHHHHHH-	20	18	0	90	0	80.5743	0.51	NZ_CP029956.1_ORF.80458	Salmonella	Alpha
AP020330.1_ORF.77494.pdb	-HHHHHHHHHHHHHHHHHH-	20	18	0	90	0	80.5743	0.51	NZ_CP029861.1_ORF.80129	Salmonella	Alpha
AP020330.1_ORF.77494.pdb	-HHHHHHHHHHHHHHHHHH-	20	18	0	90	0	80.5743	0.51	NZ_CP029907.1_ORF.62762	Salmonella	Alpha
AP020330.1_ORF.77494.pdb	-HHHHHHHHHHHHHHHHHH-	20	18	0	90	0	80.5743	0.51	NZ_CP029864.1_ORF.63498	Salmonella	Alpha
AP020330.1_ORF.77494.pdb	-HHHHHHHHHHHHHHHHHH-	20	18	0	90	0	80.5743	0.51	NZ_CP029866.1_ORF.63284	Salmonella	Alpha
AP020330.1_ORF.77494.pdb	-HHHHHHHHHHHHHHHHHH-	20	18	0	90	0	80.5743	0.51	NZ_CP029868.1_ORF.63115	Salmonella	Alpha
AP020330.1_ORF.77494.pdb	-HHHHHHHHHHHHHHHHHH-	20	18	0	90	0	80.5743	0.51	NZ_CP029862.1_ORF.63637	Salmonella	Alpha
AP020330.1_ORF.77494.pdb	-HHHHHHHHHHHHHHHHHH-	20	18	0	90	0	80.5743	0.51	NZ_CP029872.1_ORF.63110	Salmonella	Alpha
AP020330.1_ORF.77494.pdb	-HHHHHHHHHHHHHHHHHH-	20	18	0	90	0	80.5743	0.51	NZ_CP029897.1_ORF.82164	Salmonella	Alpha
AP020330.1_ORF.77494.pdb	-HHHHHHHHHHHHHHHHHH-	20	18	0	90	0	80.5743	0.51	NZ_CP029870.1_ORF.97677	Salmonella	Alpha
AP020330.1_ORF.77494.pdb	-HHHHHHHHHHHHHHHHHH-	20	18	0	90	0	80.5743	0.51	NZ_CP029919.1_ORF.97058	Salmonella	Alpha
AP020330.1_ORF.77494.pdb	-HHHHHHHHHHHHHHHHHH-	20	18	0	90	0	80.5743	0.51	NZ_CP029873.1_ORF.80245	Salmonella	Alpha
AP020330.1_ORF.77494.pdb	-HHHHHHHHHHHHHHHHHH-	20	18	0	90	0	80.5743	0.51	NZ_CP029888.1_ORF.97728	Salmonella	Alpha
AP020330.1_ORF.77494.pdb	-HHHHHHHHHHHHHHHHHH-	20	18	0	90	0	80.5743	0.51	NZ_CP029881.1_ORF.80361	Salmonella	Alpha
AP020330.1_ORF.77494.pdb	-HHHHHHHHHHHHHHHHHH-	20	18	0	90	0	80.5743	0.51	NZ_CP029890.1_ORF.97301	Salmonella	Alpha
AP020330.1_ORF.77494.pdb	-HHHHHHHHHHHHHHHHHH-	20	18	0	90	0	80.5743	0.51	NZ_CP029892.1_ORF.80529	Salmonella	Alpha
AP020330.1_ORF.77494.pdb	-HHHHHHHHHHHHHHHHHH-	20	18	0	90	0	80.5743	0.51	NZ_CP029913.1_ORF.80283	Salmonella	Alpha
AP020330.1_ORF.77494.pdb	-HHHHHHHHHHHHHHHHHH-	20	18	0	90	0	80.5743	0.51	NZ_CP029882.1_ORF.96909	Salmonella	Alpha
AP020330.1_ORF.77494.pdb	-HHHHHHHHHHHHHHHHHH-	20	18	0	90	0	80.5743	0.51	NZ_CP029899.1_ORF.80156	Salmonella	Alpha
AP020330.1_ORF.77494.pdb	-HHHHHHHHHHHHHHHHHH-	20	18	0	90	0	80.5743	0.51	NZ_CP029900.1_ORF.80795	Salmonella	Alpha
AP020330.1_ORF.77494.pdb	-HHHHHHHHHHHHHHHHHH-	20	18	0	90	0	80.5743	0.51	NZ_CP029875.1_ORF.63371	Salmonella	Alpha
AP020330.1_ORF.77494.pdb	-HHHHHHHHHHHHHHHHHH-	20	18	0	90	0	80.5743	0.51	NZ_CP029914.1_ORF.80036	Salmonella	Alpha
AP020330.1_ORF.77494.pdb	-HHHHHHHHHHHHHHHHHH-	20	18	0	90	0	80.5743	0.51	NZ_CP029915.1_ORF.97560	Salmonella	Alpha
AP020330.1_ORF.77494.pdb	-HHHHHHHHHHHHHHHHHH-	20	18	0	90	0	80.5743	0.51	NZ_CP029894.1_ORF.97746	Salmonella	Alpha
AP020330.1_ORF.77494.pdb	-HHHHHHHHHHHHHHHHHH-	20	18	0	90	0	80.5743	0.51	NZ_CP029920.1_ORF.97568	Salmonella	Alpha
AP020330.1_ORF.77494.pdb	-HHHHHHHHHHHHHHHHHH-	20	18	0	90	0	80.5743	0.51	NZ_CP029922.1_ORF.80249	Salmonella	Alpha
AP020330.1_ORF.77494.pdb	-HHHHHHHHHHHHHHHHHH-	20	18	0	90	0	80.5743	0.51	NZ_CP029883.1_ORF.63534	Salmonella	Alpha
AP020330.1_ORF.77494.pdb	-HHHHHHHHHHHHHHHHHH-	20	18	0	90	0	80.5743	0.51	NZ_CP029902.1_ORF.63377	Salmonella	Alpha
AP020330.1_ORF.77494.pdb	-HHHHHHHHHHHHHHHHHH-	20	18	0	90	0	80.5743	0.51	NZ_CP029917.1_ORF.63147	Salmonella	Alpha
AP020330.1_ORF.77494.pdb	-HHHHHHHHHHHHHHHHHH-	20	18	0	90	0	80.5743	0.51	NZ_CP029885.1_ORF.97717	Salmonella	Alpha
AP020330.1_ORF.77494.pdb	-HHHHHHHHHHHHHHHHHH-	20	18	0	90	0	80.5743	0.51	NZ_CP029896.1_ORF.97125	Salmonella	Alpha
AP020330.1_ORF.77494.pdb	-HHHHHHHHHHHHHHHHHH-	20	18	0	90	0	80.5743	0.51	NZ_CP029918.1_ORF.62962	Salmonella	Alpha
AP020330.1_ORF.77494.pdb	-HHHHHHHHHHHHHHHHHH-	20	18	0	90	0	80.5743	0.51	NZ_CP029904.1_ORF.97718	Salmonella	Alpha
AP020330.1_ORF.77494.pdb	-HHHHHHHHHHHHHHHHHH-	20	18	0	90	0	80.5743	0.51	NZ_CP029878.1_ORF.80159	Salmonella	Alpha
AP020330.1_ORF.77494.pdb	-HHHHHHHHHHHHHHHHHH-	20	18	0	90	0	80.5743	0.51	NZ_CP029880.1_ORF.97229	Salmonella	Alpha
AP020330.1_ORF.77494.pdb	-HHHHHHHHHHHHHHHHHH-	20	18	0	90	0	80.5743	0.51	NZ_CP029909.1_ORF.64025	Salmonella	Alpha
AP020330.1_ORF.77494.pdb	-HHHHHHHHHHHHHHHHHH-	20	18	0	90	0	80.5743	0.51	NZ_CP029846.1_ORF.80401	Salmonella	Alpha
AP020330.1_ORF.77494.pdb	-HHHHHHHHHHHHHHHHHH-	20	18	0	90	0	80.5743	0.51	NZ_CP029959.1_ORF.80537	Salmonella	Alpha
AP020330.1_ORF.77494.pdb	-HHHHHHHHHHHHHHHHHH-	20	18	0	90	0	80.5743	0.51	NZ_CP029960.1_ORF.97488	Salmonella	Alpha
AP020330.1_ORF.77494.pdb	-HHHHHHHHHHHHHHHHHH-	20	18	0	90	0	80.5743	0.51	NZ_CP029962.1_ORF.79976	Salmonella	Alpha
AP020330.1_ORF.77494.pdb	-HHHHHHHHHHHHHHHHHH-	20	18	0	90	0	80.5743	0.51	NZ_CP029964.1_ORF.63220	Salmonella	Alpha
AP020330.1_ORF.77494.pdb	-HHHHHHHHHHHHHHHHHH-	20	18	0	90	0	80.5743	0.51	NZ_CP029848.1_ORF.97571	Salmonella	Alpha
AP020330.1_ORF.77494.pdb	-HHHHHHHHHHHHHHHHHH-	20	18	0	90	0	80.5743	0.51	NZ_CP029850.1_ORF.97630	Salmonella	Alpha
AP020330.1_ORF.77494.pdb	-HHHHHHHHHHHHHHHHHH-	20	18	0	90	0	80.5743	0.51	NZ_CP029852.1_ORF.63174	Salmonella	Alpha
AP020330.1_ORF.77494.pdb	-HHHHHHHHHHHHHHHHHH-	20	18	0	90	0	80.5743	0.51	NZ_CP029855.1_ORF.80448	Salmonella	Alpha
AP020330.1_ORF.77494.pdb	-HHHHHHHHHHHHHHHHHH-	20	18	0	90	0	80.5743	0.51	NZ_CP029856.1_ORF.63257	Salmonella	Alpha
AP020330.1_ORF.77494.pdb	-HHHHHHHHHHHHHHHHHH-	20	18	0	90	0	80.5743	0.51	NZ_CP029858.1_ORF.97574	Salmonella	Alpha
AP020330.1_ORF.77494.pdb	-HHHHHHHHHHHHHHHHHH-	20	18	0	90	0	80.5743	0.51	NZ_CP029853.1_ORF.64272	Salmonella	Alpha
AP020330.1_ORF.77494.pdb	-HHHHHHHHHHHHHHHHHH-	20	18	0	90	0	80.5743	0.51	NZ_CP029863.1_ORF.97750	Salmonella	Alpha
AP020330.1_ORF.77494.pdb	-HHHHHHHHHHHHHHHHHH-	20	18	0	90	0	80.5743	0.51	NZ_CP029906.1_ORF.62837	Salmonella	Alpha
AP020330.1_ORF.77494.pdb	-HHHHHHHHHHHHHHHHHH-	20	18	0	90	0	80.5743	0.51	NZ_CP029925.1_ORF.97373	Salmonella	Alpha
AP020330.1_ORF.77494.pdb	-HHHHHHHHHHHHHHHHHH-	20	18	0	90	0	80.5743	0.51	NZ_CP029958.1_ORF.97248	Salmonella	Alpha
AP020330.1_ORF.77494.pdb	-HHHHHHHHHHHHHHHHHH-	20	18	0	90	0	80.5743	0.51	NZ_CP029908.1_ORF.80216	Salmonella	Alpha
AP020330.1_ORF.77494.pdb	-HHHHHHHHHHHHHHHHHH-	20	18	0	90	0	80.5743	0.51	NZ_CP029942.1_ORF.63370	Salmonella	Alpha
AP020330.1_ORF.77494.pdb	-HHHHHHHHHHHHHHHHHH-	20	18	0	90	0	80.5743	0.51	NZ_CP029952.1_ORF.97146	Salmonella	Alpha
AP020330.1_ORF.77494.pdb	-HHHHHHHHHHHHHHHHHH-	20	18	0	90	0	80.5743	0.51	NZ_CP029646.1_ORF.97232	Salmonella	Alpha
AP020330.1_ORF.77494.pdb	-HHHHHHHHHHHHHHHHHH-	20	18	0	90	0	80.5743	0.51	NZ_CP025094.1_ORF.77723	Salmonella	Alpha
AP020330.1_ORF.77494.pdb	-HHHHHHHHHHHHHHHHHH-	20	18	0	90	0	80.5743	0.51	NZ_CP034230.1_ORF.6341	Salmonella	Alpha
AP020330.1_ORF.77494.pdb	-HHHHHHHHHHHHHHHHHH-	20	18	0	90	0	80.5743	0.51	NZ_CP034233.1_ORF.40288	Salmonella	Alpha
AP020330.1_ORF.77494.pdb	-HHHHHHHHHHHHHHHHHH-	20	18	0	90	0	80.5743	0.51	NZ_CP034232.1_ORF.75932	Salmonella	Alpha
AP020330.1_ORF.77494.pdb	-HHHHHHHHHHHHHHHHHH-	20	18	0	90	0	80.5743	0.51	NZ_CP040699.1_ORF.58726	Salmonella	Alpha
AP020330.1_ORF.77494.pdb	-HHHHHHHHHHHHHHHHHH-	20	18	0	90	0	80.5743	0.51	NZ_CP031359.1_ORF.45919	Salmonella	Alpha
AP020330.1_ORF.77494.pdb	-HHHHHHHHHHHHHHHHHH-	20	18	0	90	0	80.5743	0.51	NZ_CP028311.1_ORF.94061	Salmonella	Alpha
AP020330.1_ORF.77494.pdb	-HHHHHHHHHHHHHHHHHH-	20	18	0	90	0	80.5743	0.51	NZ_CP028314.1_ORF.60117	Salmonella	Alpha
AP020330.1_ORF.77494.pdb	-HHHHHHHHHHHHHHHHHH-	20	18	0	90	0	80.5743	0.51	NZ_CP028318.1_ORF.78670	Salmonella	Alpha
AP020330.1_ORF.77494.pdb	-HHHHHHHHHHHHHHHHHH-	20	18	0	90	0	80.5743	0.51	NZ_CP034713.1_ORF.74103	Salmonella	Alpha
AP020330.1_ORF.77494.pdb	-HHHHHHHHHHHHHHHHHH-	20	18	0	90	0	80.5743	0.51	NZ_CP034717.1_ORF.95091	Salmonella	Alpha
AP020330.1_ORF.77494.pdb	-HHHHHHHHHHHHHHHHHH-	20	18	0	90	0	80.5743	0.51	NZ_CP034719.1_ORF.93310	Salmonella	Alpha
AP020330.1_ORF.77494.pdb	-HHHHHHHHHHHHHHHHHH-	20	18	0	90	0	80.5743	0.51	NZ_CP034697.1_ORF.60668	Salmonella	Alpha
AP020330.1_ORF.77494.pdb	-HHHHHHHHHHHHHHHHHH-	20	18	0	90	0	80.5743	0.51	NZ_CP025736.1_ORF.9049	Salmonella	Alpha
AP020330.1_ORF.77494.pdb	-HHHHHHHHHHHHHHHHHH-	20	18	0	90	0	80.5743	0.51	NZ_CP034819.1_ORF.71655	Salmonella	Alpha
AP020330.1_ORF.77494.pdb	-HHHHHHHHHHHHHHHHHH-	20	18	0	90	0	80.5743	0.51	NZ_CP034831.1_ORF.91482	Salmonella	Alpha
AP020330.1_ORF.77494.pdb	-HHHHHHHHHHHHHHHHHH-	20	18	0	90	0	80.5743	0.51	NZ_CP034968.1_ORF.103939	Salmonella	Alpha
AP020330.1_ORF.77494.pdb	-HHHHHHHHHHHHHHHHHH-	20	18	0	90	0	80.5743	0.51	NZ_CP033226.2_ORF.97851	Salmonella	Alpha
AP020330.1_ORF.77494.pdb	-HHHHHHHHHHHHHHHHHH-	20	18	0	90	0	80.5743	0.51	NZ_CP033257.2_ORF.80341	Salmonella	Alpha
AP020330.1_ORF.77494.pdb	-HHHHHHHHHHHHHHHHHH-	20	18	0	90	0	80.5743	0.51	NZ_CP033255.2_ORF.79773	Salmonella	Alpha
AP020330.1_ORF.77494.pdb	-HHHHHHHHHHHHHHHHHH-	20	18	0	90	0	80.5743	0.51	NZ_CP033348.2_ORF.91785	Salmonella	Alpha
AP020330.1_ORF.77494.pdb	-HHHHHHHHHHHHHHHHHH-	20	18	0	90	0	80.5743	0.51	NZ_CP033352.2_ORF.46113	Salmonella	Alpha
AP020330.1_ORF.77494.pdb	-HHHHHHHHHHHHHHHHHH-	20	18	0	90	0	80.5743	0.51	NZ_CP033350.2_ORF.43389	Salmonella	Alpha
AP020330.1_ORF.77494.pdb	-HHHHHHHHHHHHHHHHHH-	20	18	0	90	0	80.5743	0.51	NZ_CP034074.1_ORF.95481	Salmonella	Alpha
AP020330.1_ORF.77494.pdb	-HHHHHHHHHHHHHHHHHH-	20	18	0	90	0	80.5743	0.51	NZ_CP026713.1_ORF.20607	Salmonella	Alpha
AP020330.1_ORF.77494.pdb	-HHHHHHHHHHHHHHHHHH-	20	18	0	90	0	80.5743	0.51	NZ_CP025248.1_ORF.95570	Salmonella	Alpha
AP020330.1_ORF.77494.pdb	-HHHHHHHHHHHHHHHHHH-	20	18	0	90	0	80.5743	0.51	NZ_CP025230.1_ORF.78158	Salmonella	Alpha
AP020330.1_ORF.77494.pdb	-HHHHHHHHHHHHHHHHHH-	20	18	0	90	0	80.5743	0.51	NZ_CP025232.1_ORF.59304	Salmonella	Alpha
AP020330.1_ORF.77494.pdb	-HHHHHHHHHHHHHHHHHH-	20	18	0	90	0	80.5743	0.51	NZ_CP025234.1_ORF.77324	Salmonella	Alpha
AP020330.1_ORF.77494.pdb	-HHHHHHHHHHHHHHHHHH-	20	18	0	90	0	80.5743	0.51	NZ_CP025243.1_ORF.61422	Salmonella	Alpha
AP020330.1_ORF.77494.pdb	-HHHHHHHHHHHHHHHHHH-	20	18	0	90	0	80.5743	0.51	NZ_CP025237.1_ORF.77352	Salmonella	Alpha
AP020330.1_ORF.77494.pdb	-HHHHHHHHHHHHHHHHHH-	20	18	0	90	0	80.5743	0.51	NZ_CP025241.1_ORF.77740	Salmonella	Alpha
AP020330.1_ORF.77494.pdb	-HHHHHHHHHHHHHHHHHH-	20	18	0	90	0	80.5743	0.51	NZ_CP025246.1_ORF.94148	Salmonella	Alpha
AP020330.1_ORF.77494.pdb	-HHHHHHHHHHHHHHHHHH-	20	18	0	90	0	80.5743	0.51	NZ_CP030936.1_ORF.33819	Salmonella	Alpha
AP020330.1_ORF.77494.pdb	-HHHHHHHHHHHHHHHHHH-	20	18	0	90	0	80.5743	0.51	NZ_CP036165.1_ORF.77641	Salmonella	Alpha
AP020330.1_ORF.77494.pdb	-HHHHHHHHHHHHHHHHHH-	20	18	0	90	0	80.5743	0.51	NZ_CP036167.1_ORF.78405	Salmonella	Alpha
AP020330.1_ORF.77494.pdb	-HHHHHHHHHHHHHHHHHH-	20	18	0	90	0	80.5743	0.51	NZ_CP036168.1_ORF.26791	Salmonella	Alpha
AP020330.1_ORF.77494.pdb	-HHHHHHHHHHHHHHHHHH-	20	18	0	90	0	80.5743	0.51	NZ_CP036166.1_ORF.59863	Salmonella	Alpha
AP020330.1_ORF.77494.pdb	-HHHHHHHHHHHHHHHHHH-	20	18	0	90	0	80.5743	0.51	NZ_CP041208.1_ORF.60049	Salmonella	Alpha
AP020330.1_ORF.77494.pdb	-HHHHHHHHHHHHHHHHHH-	20	18	0	90	0	80.5743	0.51	NZ_CP025280.1_ORF.74687	Salmonella	Alpha
AP020330.1_ORF.77494.pdb	-HHHHHHHHHHHHHHHHHH-	20	18	0	90	0	80.5743	0.51	NZ_CP025278.1_ORF.62125	Salmonella	Alpha
AP020330.1_ORF.77494.pdb	-HHHHHHHHHHHHHHHHHH-	20	18	0	90	0	80.5743	0.51	NZ_CP025273.1_ORF.96014	Salmonella	Alpha
AP020330.1_ORF.77494.pdb	-HHHHHHHHHHHHHHHHHH-	20	18	0	90	0	80.5743	0.51	NZ_CP025276.1_ORF.90009	Salmonella	Alpha
AP020330.1_ORF.77494.pdb	-HHHHHHHHHHHHHHHHHH-	20	18	0	90	0	80.5743	0.51	NZ_CP037891.1_ORF.24939	Salmonella	Alpha
AP020330.1_ORF.77494.pdb	-HHHHHHHHHHHHHHHHHH-	20	18	0	90	0	80.5743	0.51	NZ_CP037892.1_ORF.26553	Salmonella	Alpha
AP020330.1_ORF.77494.pdb	-HHHHHHHHHHHHHHHHHH-	20	18	0	90	0	80.5743	0.51	NZ_CP037894.1_ORF.9131	Salmonella	Alpha
AP020330.1_ORF.77494.pdb	-HHHHHHHHHHHHHHHHHH-	20	18	0	90	0	80.5743	0.51	NZ_CP037960.1_ORF.90797	Salmonella	Alpha
AP020330.1_ORF.77494.pdb	-HHHHHHHHHHHHHHHHHH-	20	18	0	90	0	80.5743	0.51	NZ_CP020101.1_ORF.40174	Salmonella	Alpha
AP020330.1_ORF.77494.pdb	-HHHHHHHHHHHHHHHHHH-	20	18	0	90	0	80.5743	0.51	NZ_CP038591.1_ORF.80464	Salmonella	Alpha
AP020330.1_ORF.77494.pdb	-HHHHHHHHHHHHHHHHHH-	20	18	0	90	0	80.5743	0.51	NZ_CP038593.1_ORF.80310	Salmonella	Alpha
AP020330.1_ORF.77494.pdb	-HHHHHHHHHHHHHHHHHH-	20	18	0	90	0	80.5743	0.51	NZ_CP038601.1_ORF.96712	Salmonella	Alpha
AP020330.1_ORF.77494.pdb	-HHHHHHHHHHHHHHHHHH-	20	18	0	90	0	80.5743	0.51	NZ_CP038604.1_ORF.66989	Salmonella	Alpha
AP020330.1_ORF.77494.pdb	-HHHHHHHHHHHHHHHHHH-	20	18	0	90	0	80.5743	0.51	NZ_CP019035.1_ORF.42144	Salmonella	Alpha
AP020330.1_ORF.77494.pdb	-HHHHHHHHHHHHHHHHHH-	20	18	0	90	0	80.5743	0.51	NC_020307.1_ORF.79633	Salmonella	Alpha
AP020330.1_ORF.77494.pdb	-HHHHHHHHHHHHHHHHHH-	20	18	0	90	0	80.5743	0.51	NC_021176.1_ORF.22689	Salmonella	Alpha
AP020330.1_ORF.77494.pdb	-HHHHHHHHHHHHHHHHHH-	20	18	0	90	0	80.5743	0.51	NC_021812.2_ORF.41915	Salmonella	Alpha
AP020330.1_ORF.77494.pdb	-HHHHHHHHHHHHHHHHHH-	20	18	0	90	0	80.5743	0.51	NC_021810.1_ORF.29574	Salmonella	Alpha
AP020330.1_ORF.77494.pdb	-HHHHHHHHHHHHHHHHHH-	20	18	0	90	0	80.5743	0.51	NC_021818.1_ORF.27567	Salmonella	Alpha
AP020330.1_ORF.77494.pdb	-HHHHHHHHHHHHHHHHHH-	20	18	0	90	0	80.5743	0.51	NC_021814.1_ORF.79691	Salmonella	Alpha
AP020330.1_ORF.77494.pdb	-HHHHHHHHHHHHHHHHHH-	20	18	0	90	0	80.5743	0.51	NC_021820.1_ORF.27926	Salmonella	Alpha
AP020330.1_ORF.77494.pdb	-HHHHHHHHHHHHHHHHHH-	20	18	0	90	0	80.5743	0.51	NC_021844.1_ORF.75565	Salmonella	Alpha
AP020330.1_ORF.77494.pdb	-HHHHHHHHHHHHHHHHHH-	20	18	0	90	0	80.5743	0.51	NC_021902.1_ORF.44996	Salmonella	Alpha
AP020330.1_ORF.77494.pdb	-HHHHHHHHHHHHHHHHHH-	20	18	0	90	0	80.5743	0.51	NC_022221.1_ORF.5429	Salmonella	Alpha
AP020330.1_ORF.77494.pdb	-HHHHHHHHHHHHHHHHHH-	20	18	0	90	0	80.5743	0.51	NC_022525.1_ORF.39471	Salmonella	Alpha
AP020330.1_ORF.77494.pdb	-HHHHHHHHHHHHHHHHHH-	20	18	0	90	0	80.5743	0.51	NZ_CP016357.1_ORF.58749	Salmonella	Alpha
AP020330.1_ORF.77494.pdb	-HHHHHHHHHHHHHHHHHH-	20	18	0	90	0	80.5743	0.51	NZ_CP011259.2_ORF.42890	Salmonella	Alpha
AP020330.1_ORF.77494.pdb	-HHHHHHHHHHHHHHHHHH-	20	18	0	90	0	80.5743	0.51	NZ_CP019176.1_ORF.59379	Salmonella	Alpha
AP020330.1_ORF.77494.pdb	-HHHHHHHHHHHHHHHHHH-	20	18	0	90	0	80.5743	0.51	NZ_CP017727.1_ORF.25177	Salmonella	Alpha
AP020330.1_ORF.77494.pdb	-HHHHHHHHHHHHHHHHHH-	20	18	0	90	0	80.5743	0.51	NZ_CP017728.1_ORF.42848	Salmonella	Alpha
AP020330.1_ORF.77494.pdb	-HHHHHHHHHHHHHHHHHH-	20	18	0	90	0	80.5743	0.51	NZ_CP011396.1_ORF.91731	Salmonella	Alpha
AP020330.1_ORF.77494.pdb	-HHHHHHHHHHHHHHHHHH-	20	18	0	90	0	80.5743	0.51	NZ_CP007505.1_ORF.46069	Salmonella	Alpha
AP020330.1_ORF.77494.pdb	-HHHHHHHHHHHHHHHHHH-	20	18	0	90	0	80.5743	0.51	NZ_CP038595.1_ORF.6125	Salmonella	Alpha
AP020330.1_ORF.77494.pdb	-HHHHHHHHHHHHHHHHHH-	20	18	0	90	0	80.5743	0.51	NZ_CP038608.1_ORF.103669	Salmonella	Alpha
AP020330.1_ORF.77494.pdb	-HHHHHHHHHHHHHHHHHH-	20	18	0	90	0	80.5743	0.51	NZ_CP038847.1_ORF.40732	Salmonella	Alpha
AP020330.1_ORF.77494.pdb	-HHHHHHHHHHHHHHHHHH-	20	18	0	90	0	80.5743	0.51	NZ_CP038849.1_ORF.23706	Salmonella	Alpha
AP020330.1_ORF.77494.pdb	-HHHHHHHHHHHHHHHHHH-	20	18	0	90	0	80.5743	0.51	NZ_CP039277.1_ORF.6159	Salmonella	Alpha
AP020330.1_ORF.77494.pdb	-HHHHHHHHHHHHHHHHHH-	20	18	0	90	0	80.5743	0.51	NZ_CP039279.1_ORF.67219	Salmonella	Alpha
AP020330.1_ORF.77494.pdb	-HHHHHHHHHHHHHHHHHH-	20	18	0	90	0	80.5743	0.51	NZ_CP039270.1_ORF.44057	Salmonella	Alpha
AP020330.1_ORF.77494.pdb	-HHHHHHHHHHHHHHHHHH-	20	18	0	90	0	80.5743	0.51	NZ_CP039463.1_ORF.58769	Salmonella	Alpha
AP020330.1_ORF.77494.pdb	-HHHHHHHHHHHHHHHHHH-	20	18	0	90	0	80.5743	0.51	NZ_CP039465.1_ORF.58748	Salmonella	Alpha
AP020330.1_ORF.77494.pdb	-HHHHHHHHHHHHHHHHHH-	20	18	0	90	0	80.5743	0.51	NZ_CP039482.1_ORF.58968	Salmonella	Alpha
AP020330.1_ORF.77494.pdb	-HHHHHHHHHHHHHHHHHH-	20	18	0	90	0	80.5743	0.51	NZ_CP039467.1_ORF.92294	Salmonella	Alpha
AP020330.1_ORF.77494.pdb	-HHHHHHHHHHHHHHHHHH-	20	18	0	90	0	80.5743	0.51	NZ_CP039469.1_ORF.58834	Salmonella	Alpha
AP020330.1_ORF.77494.pdb	-HHHHHHHHHHHHHHHHHH-	20	18	0	90	0	80.5743	0.51	NZ_CP039471.1_ORF.58782	Salmonella	Alpha
AP020330.1_ORF.77494.pdb	-HHHHHHHHHHHHHHHHHH-	20	18	0	90	0	80.5743	0.51	NZ_CP039486.1_ORF.58836	Salmonella	Alpha
AP020330.1_ORF.77494.pdb	-HHHHHHHHHHHHHHHHHH-	20	18	0	90	0	80.5743	0.51	NZ_CP039484.1_ORF.58752	Salmonella	Alpha
AP020330.1_ORF.77494.pdb	-HHHHHHHHHHHHHHHHHH-	20	18	0	90	0	80.5743	0.51	NZ_CP039473.1_ORF.75638	Salmonella	Alpha
AP020330.1_ORF.77494.pdb	-HHHHHHHHHHHHHHHHHH-	20	18	0	90	0	80.5743	0.51	NZ_CP039476.1_ORF.75715	Salmonella	Alpha
AP020330.1_ORF.77494.pdb	-HHHHHHHHHHHHHHHHHH-	20	18	0	90	0	80.5743	0.51	NZ_CP039477.1_ORF.75467	Salmonella	Alpha
AP020330.1_ORF.77494.pdb	-HHHHHHHHHHHHHHHHHH-	20	18	0	90	0	80.5743	0.51	NZ_CP039478.1_ORF.75681	Salmonella	Alpha
AP020330.1_ORF.77494.pdb	-HHHHHHHHHHHHHHHHHH-	20	18	0	90	0	80.5743	0.51	NZ_CP039480.1_ORF.75580	Salmonella	Alpha
AP020330.1_ORF.77494.pdb	-HHHHHHHHHHHHHHHHHH-	20	18	0	90	0	80.5743	0.51	NZ_CP039487.1_ORF.58781	Salmonella	Alpha
AP020330.1_ORF.77494.pdb	-HHHHHHHHHHHHHHHHHH-	20	18	0	90	0	80.5743	0.51	NZ_CP039491.1_ORF.92410	Salmonella	Alpha
AP020330.1_ORF.77494.pdb	-HHHHHHHHHHHHHHHHHH-	20	18	0	90	0	80.5743	0.51	NZ_CP039489.1_ORF.92521	Salmonella	Alpha
AP020330.1_ORF.77494.pdb	-HHHHHHHHHHHHHHHHHH-	20	18	0	90	0	80.5743	0.51	NZ_CP039493.1_ORF.58889	Salmonella	Alpha
AP020330.1_ORF.77494.pdb	-HHHHHHHHHHHHHHHHHH-	20	18	0	90	0	80.5743	0.51	NZ_CP039561.1_ORF.41794	Salmonella	Alpha
AP020330.1_ORF.77494.pdb	-HHHHHHHHHHHHHHHHHH-	20	18	0	90	0	80.5743	0.51	NZ_CP039558.1_ORF.6259	Salmonella	Alpha
AP020330.1_ORF.77494.pdb	-HHHHHHHHHHHHHHHHHH-	20	18	0	90	0	80.5743	0.51	NZ_CP039565.1_ORF.5968	Salmonella	Alpha
AP020330.1_ORF.77494.pdb	-HHHHHHHHHHHHHHHHHH-	20	18	0	90	0	80.5743	0.51	NZ_CP039564.1_ORF.6143	Salmonella	Alpha
AP020330.1_ORF.77494.pdb	-HHHHHHHHHHHHHHHHHH-	20	18	0	90	0	80.5743	0.51	NZ_CP039572.1_ORF.23894	Salmonella	Alpha
AP020330.1_ORF.77494.pdb	-HHHHHHHHHHHHHHHHHH-	20	18	0	90	0	80.5743	0.51	NZ_CP039585.1_ORF.6355	Salmonella	Alpha
AP020330.1_ORF.77494.pdb	-HHHHHHHHHHHHHHHHHH-	20	18	0	90	0	80.5743	0.51	NZ_CP039567.1_ORF.40414	Salmonella	Alpha
AP020330.1_ORF.77494.pdb	-HHHHHHHHHHHHHHHHHH-	20	18	0	90	0	80.5743	0.51	NZ_CP039569.1_ORF.100536	Salmonella	Alpha
AP020330.1_ORF.77494.pdb	-HHHHHHHHHHHHHHHHHH-	20	18	0	90	0	80.5743	0.51	NZ_CP039579.1_ORF.41249	Salmonella	Alpha
AP020330.1_ORF.77494.pdb	-HHHHHHHHHHHHHHHHHH-	20	18	0	90	0	80.5743	0.51	NZ_CP039582.1_ORF.23732	Salmonella	Alpha
AP020330.1_ORF.77494.pdb	-HHHHHHHHHHHHHHHHHH-	20	18	0	90	0	80.5743	0.51	NZ_CP039591.1_ORF.23994	Salmonella	Alpha
AP020330.1_ORF.77494.pdb	-HHHHHHHHHHHHHHHHHH-	20	18	0	90	0	80.5743	0.51	NZ_CP039593.1_ORF.41832	Salmonella	Alpha
AP020330.1_ORF.77494.pdb	-HHHHHHHHHHHHHHHHHH-	20	18	0	90	0	80.5743	0.51	NZ_CP039595.1_ORF.23666	Salmonella	Alpha
AP020330.1_ORF.77494.pdb	-HHHHHHHHHHHHHHHHHH-	20	18	0	90	0	80.5743	0.51	NZ_CP039599.1_ORF.41277	Salmonella	Alpha
AP020330.1_ORF.77494.pdb	-HHHHHHHHHHHHHHHHHH-	20	18	0	90	0	80.5743	0.51	NZ_CP039603.1_ORF.23284	Salmonella	Alpha
AP020330.1_ORF.77494.pdb	-HHHHHHHHHHHHHHHHHH-	20	18	0	90	0	80.5743	0.51	NZ_CP039607.1_ORF.6253	Salmonella	Alpha
AP020330.1_ORF.77494.pdb	-HHHHHHHHHHHHHHHHHH-	20	18	0	90	0	80.5743	0.51	NZ_CP039503.1_ORF.95548	Salmonella	Alpha
AP020330.1_ORF.77494.pdb	-HHHHHHHHHHHHHHHHHH-	20	18	0	90	0	80.5743	0.51	NZ_CP039509.1_ORF.60683	Salmonella	Alpha
AP020330.1_ORF.77494.pdb	-HHHHHHHHHHHHHHHHHH-	20	18	0	90	0	80.5743	0.51	NZ_CP039610.1_ORF.6235	Salmonella	Alpha
AP020330.1_ORF.77494.pdb	-HHHHHHHHHHHHHHHHHH-	20	18	0	90	0	80.5743	0.51	NZ_CP039588.1_ORF.6297	Salmonella	Alpha
AP020330.1_ORF.77494.pdb	-HHHHHHHHHHHHHHHHHH-	20	18	0	90	0	80.5743	0.51	NZ_CP039713.1_ORF.6144	Salmonella	Alpha
AP020330.1_ORF.77494.pdb	-HHHHHHHHHHHHHHHHHH-	20	18	0	90	0	80.5743	0.51	NZ_CP039716.1_ORF.23270	Salmonella	Alpha
AP020330.1_ORF.77494.pdb	-HHHHHHHHHHHHHHHHHH-	20	18	0	90	0	80.5743	0.51	NZ_CP039719.1_ORF.41861	Salmonella	Alpha
AP020330.1_ORF.77494.pdb	-HHHHHHHHHHHHHHHHHH-	20	18	0	90	0	80.5743	0.51	NZ_CP039854.1_ORF.6234	Salmonella	Alpha
AP020330.1_ORF.77494.pdb	-HHHHHHHHHHHHHHHHHH-	20	18	0	90	0	80.5743	0.51	NZ_CP039856.1_ORF.41656	Salmonella	Alpha
AP020330.1_ORF.77494.pdb	-HHHHHHHHHHHHHHHHHH-	20	18	0	90	0	80.5743	0.51	NZ_CP039860.1_ORF.41769	Salmonella	Alpha
AP020330.1_ORF.77494.pdb	-HHHHHHHHHHHHHHHHHH-	20	18	0	90	0	80.5743	0.51	NZ_CP029029.1_ORF.90592	Salmonella	Alpha
AP020330.1_ORF.77494.pdb	-HHHHHHHHHHHHHHHHHH-	20	18	0	90	0	80.5743	0.51	NZ_CP028900.1_ORF.43323	Salmonella	Alpha
AP020330.1_ORF.77494.pdb	-HHHHHHHHHHHHHHHHHH-	20	18	0	90	0	80.5743	0.51	NZ_CP040701.1_ORF.9147	Salmonella	Alpha
AP020330.1_ORF.77494.pdb	-HHHHHHHHHHHHHHHHHH-	20	18	0	90	0	80.5743	0.51	NZ_CP040318.1_ORF.23869	Salmonella	Alpha
AP020330.1_ORF.77494.pdb	-HHHHHHHHHHHHHHHHHH-	20	18	0	90	0	80.5743	0.51	NZ_CP040321.1_ORF.41343	Salmonella	Alpha
AP020330.1_ORF.77494.pdb	-HHHHHHHHHHHHHHHHHH-	20	18	0	90	0	80.5743	0.51	NZ_CP040379.1_ORF.90409	Salmonella	Alpha
AP020330.1_ORF.77494.pdb	-HHHHHHHHHHHHHHHHHH-	20	18	0	90	0	80.5743	0.51	NZ_CP040380.1_ORF.90106	Salmonella	Alpha
AP020330.1_ORF.77494.pdb	-HHHHHHHHHHHHHHHHHH-	20	18	0	90	0	80.5743	0.51	NZ_CP040458.1_ORF.97558	Salmonella	Alpha
AP020330.1_ORF.77494.pdb	-HHHHHHHHHHHHHHHHHH-	20	18	0	90	0	80.5743	0.51	NZ_CP040575.1_ORF.77815	Salmonella	Alpha
AP020330.1_ORF.77494.pdb	-HHHHHHHHHHHHHHHHHH-	20	18	0	90	0	80.5743	0.51	NZ_CP040562.1_ORF.78693	Salmonella	Alpha
AP020330.1_ORF.77494.pdb	-HHHHHHHHHHHHHHHHHH-	20	18	0	90	0	80.5743	0.51	NZ_CP040564.1_ORF.60917	Salmonella	Alpha
AP020330.1_ORF.77494.pdb	-HHHHHHHHHHHHHHHHHH-	20	18	0	90	0	80.5743	0.51	NZ_CP040566.1_ORF.60426	Salmonella	Alpha
AP020330.1_ORF.77494.pdb	-HHHHHHHHHHHHHHHHHH-	20	18	0	90	0	80.5743	0.51	NZ_CP040568.1_ORF.97236	Salmonella	Alpha
AP020330.1_ORF.77494.pdb	-HHHHHHHHHHHHHHHHHH-	20	18	0	90	0	80.5743	0.51	NZ_CP040644.1_ORF.41615	Salmonella	Alpha
AP020330.1_ORF.77494.pdb	-HHHHHHHHHHHHHHHHHH-	20	18	0	90	0	80.5743	0.51	NZ_CP040646.1_ORF.24922	Salmonella	Alpha
AP020330.1_ORF.77494.pdb	-HHHHHHHHHHHHHHHHHH-	20	18	0	90	0	80.5743	0.51	NZ_CP040648.1_ORF.23686	Salmonella	Alpha
AP020330.1_ORF.77494.pdb	-HHHHHHHHHHHHHHHHHH-	20	18	0	90	0	80.5743	0.51	NZ_CP040651.1_ORF.24065	Salmonella	Alpha
AP020330.1_ORF.77494.pdb	-HHHHHHHHHHHHHHHHHH-	20	18	0	90	0	80.5743	0.51	NZ_CP040700.1_ORF.76402	Salmonella	Alpha
AP020330.1_ORF.77494.pdb	-HHHHHHHHHHHHHHHHHH-	20	18	0	90	0	80.5743	0.51	NZ_CP040668.1_ORF.23619	Salmonella	Alpha
AP020330.1_ORF.77494.pdb	-HHHHHHHHHHHHHHHHHH-	20	18	0	90	0	80.5743	0.51	NZ_CP034479.1_ORF.60447	Salmonella	Alpha
AP020330.1_ORF.77494.pdb	-HHHHHHHHHHHHHHHHHH-	20	18	0	90	0	80.5743	0.51	NZ_CP025445.1_ORF.62839	Salmonella	Alpha
AP020330.1_ORF.77494.pdb	-HHHHHHHHHHHHHHHHHH-	20	18	0	90	0	80.5743	0.51	NZ_CP025447.1_ORF.79600	Salmonella	Alpha
AP020330.1_ORF.77494.pdb	-HHHHHHHHHHHHHHHHHH-	20	18	0	90	0	80.5743	0.51	NZ_CP025450.1_ORF.62751	Salmonella	Alpha
AP020330.1_ORF.77494.pdb	-HHHHHHHHHHHHHHHHHH-	20	18	0	90	0	80.5743	0.51	NZ_CP025452.1_ORF.79707	Salmonella	Alpha
AP020330.1_ORF.77494.pdb	-HHHHHHHHHHHHHHHHHH-	20	18	0	90	0	80.5743	0.51	NZ_CP025446.1_ORF.63098	Salmonella	Alpha
AP020330.1_ORF.77494.pdb	-HHHHHHHHHHHHHHHHHH-	20	18	0	90	0	80.5743	0.51	NZ_CP025448.1_ORF.62736	Salmonella	Alpha
AP020330.1_ORF.77494.pdb	-HHHHHHHHHHHHHHHHHH-	20	18	0	90	0	80.5743	0.51	NZ_CP025449.1_ORF.79400	Salmonella	Alpha
AP020330.1_ORF.77494.pdb	-HHHHHHHHHHHHHHHHHH-	20	18	0	90	0	80.5743	0.51	NZ_CP025451.1_ORF.62732	Salmonella	Alpha
AP020330.1_ORF.77494.pdb	-HHHHHHHHHHHHHHHHHH-	20	18	0	90	0	80.5743	0.51	NZ_CP025453.1_ORF.97932	Salmonella	Alpha
AP020330.1_ORF.77494.pdb	-HHHHHHHHHHHHHHHHHH-	20	18	0	90	0	80.5743	0.51	NZ_CP025454.1_ORF.62685	Salmonella	Alpha
AP020330.1_ORF.77494.pdb	-HHHHHHHHHHHHHHHHHH-	20	18	0	90	0	80.5743	0.51	NZ_CP039169.1_ORF.78650	Salmonella	Alpha
AP020330.1_ORF.77494.pdb	-HHHHHHHHHHHHHHHHHH-	20	18	0	90	0	80.5743	0.51	NZ_CP040900.1_ORF.59931	Salmonella	Alpha
AP020330.1_ORF.77494.pdb	-HHHHHHHHHHHHHHHHHH-	20	18	0	90	0	80.5743	0.51	NZ_CP041011.1_ORF.36749	Salmonella	Alpha
AP020330.1_ORF.77494.pdb	-HHHHHHHHHHHHHHHHHH-	20	18	0	90	0	80.5743	0.51	NZ_CP041005.1_ORF.95538	Salmonella	Alpha
AP020330.1_ORF.77494.pdb	-HHHHHHHHHHHHHHHHHH-	20	18	0	90	0	80.5743	0.51	NZ_CP029839.1_ORF.6040	Salmonella	Alpha
AP020330.1_ORF.77494.pdb	-HHHHHHHHHHHHHHHHHH-	20	18	0	90	0	80.5743	0.51	NZ_CP041026.1_ORF.41812	Salmonella	Alpha
AP020330.1_ORF.77494.pdb	-HHHHHHHHHHHHHHHHHH-	20	18	0	90	0	80.5743	0.51	NZ_CP069166.1_ORF.95377	Salmonella	Alpha
AP020330.1_ORF.77494.pdb	-HHHHHHHHHHHHHHHHHH-	20	18	0	90	0	80.5743	0.51	NZ_CP050833.1_ORF.92869	Salmonella	Alpha
AP020330.1_ORF.77494.pdb	-HHHHHHHHHHHHHHHHHH-	20	18	0	90	0	80.5743	0.51	NZ_CP041171.1_ORF.76228	Salmonella	Alpha
AP020330.1_ORF.77494.pdb	-HHHHHHHHHHHHHHHHHH-	20	18	0	90	0	80.5743	0.51	NZ_CP041173.1_ORF.8691	Salmonella	Alpha
AP020330.1_ORF.77494.pdb	-HHHHHHHHHHHHHHHHHH-	20	18	0	90	0	80.5743	0.51	NZ_CP041176.1_ORF.8443	Salmonella	Alpha
AP020330.1_ORF.77494.pdb	-HHHHHHHHHHHHHHHHHH-	20	18	0	90	0	80.5743	0.51	NZ_CP041184.1_ORF.59290	Salmonella	Alpha
AP020330.1_ORF.77494.pdb	-HHHHHHHHHHHHHHHHHH-	20	18	0	90	0	80.5743	0.51	NZ_CP041183.1_ORF.59178	Salmonella	Alpha
AP020330.1_ORF.77494.pdb	-HHHHHHHHHHHHHHHHHH-	20	18	0	90	0	80.5743	0.51	NZ_AP019692.1_ORF.9108	Salmonella	Alpha
AP020330.1_ORF.77494.pdb	-HHHHHHHHHHHHHHHHHH-	20	18	0	90	0	80.5743	0.51	NZ_CP040686.1_ORF.6183	Salmonella	Alpha
AP020330.1_ORF.77494.pdb	-HHHHHHHHHHHHHHHHHH-	20	18	0	90	0	80.5743	0.51	NZ_CP030749.1_ORF.81136	Salmonella	Alpha
AP020330.1_ORF.77494.pdb	-HHHHHHHHHHHHHHHHHH-	20	18	0	90	0	80.5743	0.51	NZ_CP030029.1_ORF.77359	Salmonella	Alpha
AP020330.1_ORF.77494.pdb	-HHHHHHHHHHHHHHHHHH-	20	18	0	90	0	80.5743	0.51	NZ_CP032304.1_ORF.79747	Salmonella	Alpha
AP020330.1_ORF.77494.pdb	-HHHHHHHHHHHHHHHHHH-	20	18	0	90	0	80.5743	0.51	NZ_CP035301.1_ORF.96172	Salmonella	Alpha
AP020330.1_ORF.77494.pdb	-HHHHHHHHHHHHHHHHHH-	20	18	0	90	0	80.5743	0.51	NZ_CP043214.1_ORF.59588	Salmonella	Alpha
AP020330.1_ORF.77494.pdb	-HHHHHHHHHHHHHHHHHH-	20	18	0	90	0	80.5743	0.51	NZ_CP043222.1_ORF.55027	Salmonella	Alpha
AP020330.1_ORF.77494.pdb	-HHHHHHHHHHHHHHHHHH-	20	18	0	90	0	80.5743	0.51	NZ_CP043399.1_ORF.40819	Salmonella	Alpha
AP020330.1_ORF.77494.pdb	-HHHHHHHHHHHHHHHHHH-	20	18	0	90	0	80.5743	0.51	NZ_CP043401.1_ORF.41120	Salmonella	Alpha
AP020330.1_ORF.77494.pdb	-HHHHHHHHHHHHHHHHHH-	20	18	0	90	0	80.5743	0.51	NZ_CP043402.1_ORF.6076	Salmonella	Alpha
AP020330.1_ORF.77494.pdb	-HHHHHHHHHHHHHHHHHH-	20	18	0	90	0	80.5743	0.51	NZ_CP043400.1_ORF.6076	Salmonella	Alpha
AP020330.1_ORF.77494.pdb	-HHHHHHHHHHHHHHHHHH-	20	18	0	90	0	80.5743	0.51	NZ_CP043433.1_ORF.25388	Salmonella	Alpha
AP020330.1_ORF.77494.pdb	-HHHHHHHHHHHHHHHHHH-	20	18	0	90	0	80.5743	0.51	NZ_CP043773.1_ORF.94840	Salmonella	Alpha
AP020330.1_ORF.77494.pdb	-HHHHHHHHHHHHHHHHHH-	20	18	0	90	0	80.5743	0.51	NZ_CP044177.1_ORF.5118	Salmonella	Alpha
AP020330.1_ORF.77494.pdb	-HHHHHHHHHHHHHHHHHH-	20	18	0	90	0	80.5743	0.51	NZ_CP044200.1_ORF.17844	Salmonella	Alpha
AP020330.1_ORF.77494.pdb	-HHHHHHHHHHHHHHHHHH-	20	18	0	90	0	80.5743	0.51	NZ_CP044203.1_ORF.99104	Salmonella	Alpha
AP020330.1_ORF.77494.pdb	-HHHHHHHHHHHHHHHHHH-	20	18	0	90	0	80.5743	0.51	NZ_CP044181.1_ORF.85333	Salmonella	Alpha
AP020330.1_ORF.77494.pdb	-HHHHHHHHHHHHHHHHHH-	20	18	0	90	0	80.5743	0.51	NZ_CP044184.1_ORF.33597	Salmonella	Alpha
AP020330.1_ORF.77494.pdb	-HHHHHHHHHHHHHHHHHH-	20	18	0	90	0	80.5743	0.51	NZ_CP044186.1_ORF.49769	Salmonella	Alpha
AP020330.1_ORF.77494.pdb	-HHHHHHHHHHHHHHHHHH-	20	18	0	90	0	80.5743	0.51	NZ_CP044188.1_ORF.92100	Salmonella	Alpha
AP020330.1_ORF.77494.pdb	-HHHHHHHHHHHHHHHHHH-	20	18	0	90	0	80.5743	0.51	NZ_CP044257.1_ORF.76131	Salmonella	Alpha
AP020330.1_ORF.77494.pdb	-HHHHHHHHHHHHHHHHHH-	20	18	0	90	0	80.5743	0.51	NZ_CP043027.1_ORF.26266	Salmonella	Alpha
AP020330.1_ORF.77494.pdb	-HHHHHHHHHHHHHHHHHH-	20	18	0	90	0	80.5743	0.51	NZ_CP035915.1_ORF.96584	Salmonella	Alpha
AP020330.1_ORF.77494.pdb	-HHHHHHHHHHHHHHHHHH-	20	18	0	90	0	80.5743	0.51	NZ_CP035917.1_ORF.62220	Salmonella	Alpha
AP020330.1_ORF.77494.pdb	-HHHHHHHHHHHHHHHHHH-	20	18	0	90	0	80.5743	0.51	NZ_CP044957.1_ORF.23412	Salmonella	Alpha
AP020330.1_ORF.77494.pdb	-HHHHHHHHHHHHHHHHHH-	20	18	0	90	0	80.5743	0.51	NZ_CP044961.1_ORF.23816	Salmonella	Alpha
AP020330.1_ORF.77494.pdb	-HHHHHHHHHHHHHHHHHH-	20	18	0	90	0	80.5743	0.51	NZ_CP044967.1_ORF.93280	Salmonella	Alpha
AP020330.1_ORF.77494.pdb	-HHHHHHHHHHHHHHHHHH-	20	18	0	90	0	80.5743	0.51	NZ_CP045038.1_ORF.98913	Salmonella	Alpha
AP020330.1_ORF.77494.pdb	-HHHHHHHHHHHHHHHHHH-	20	18	0	90	0	80.5743	0.51	NZ_CP045447.1_ORF.90544	Salmonella	Alpha
AP020330.1_ORF.77494.pdb	-HHHHHHHHHHHHHHHHHH-	20	18	0	90	0	80.5743	0.51	NZ_CP045444.1_ORF.57747	Salmonella	Alpha
AP020330.1_ORF.77494.pdb	-HHHHHHHHHHHHHHHHHH-	20	18	0	90	0	80.5743	0.51	NZ_CP032490.1_ORF.6300	Salmonella	Alpha
AP020330.1_ORF.77494.pdb	-HHHHHHHHHHHHHHHHHH-	20	18	0	90	0	80.5743	0.51	NZ_CP032494.1_ORF.6308	Salmonella	Alpha
AP020330.1_ORF.77494.pdb	-HHHHHHHHHHHHHHHHHH-	20	18	0	90	0	80.5743	0.51	NZ_CP045753.1_ORF.644	Salmonella	Alpha
AP020330.1_ORF.77494.pdb	-HHHHHHHHHHHHHHHHHH-	20	18	0	90	0	80.5743	0.51	NZ_CP045754.1_ORF.644	Salmonella	Alpha
AP020330.1_ORF.77494.pdb	-HHHHHHHHHHHHHHHHHH-	20	18	0	90	0	80.5743	0.51	NZ_CP045757.1_ORF.78423	Salmonella	Alpha
AP020330.1_ORF.77494.pdb	-HHHHHHHHHHHHHHHHHH-	20	18	0	90	0	80.5743	0.51	NZ_CP045762.1_ORF.26447	Salmonella	Alpha
AP020330.1_ORF.77494.pdb	-HHHHHHHHHHHHHHHHHH-	20	18	0	90	0	80.5743	0.51	NZ_CP045761.1_ORF.30289	Salmonella	Alpha
AP020330.1_ORF.77494.pdb	-HHHHHHHHHHHHHHHHHH-	20	18	0	90	0	80.5743	0.51	NZ_CP045759.1_ORF.78416	Salmonella	Alpha
AP020330.1_ORF.77494.pdb	-HHHHHHHHHHHHHHHHHH-	20	18	0	90	0	80.5743	0.51	NZ_CP045831.1_ORF.75765	Salmonella	Alpha
AP020330.1_ORF.77494.pdb	-HHHHHHHHHHHHHHHHHH-	20	18	0	90	0	80.5743	0.51	NZ_CP045056.1_ORF.40994	Salmonella	Alpha
AP020330.1_ORF.77494.pdb	-HHHHHHHHHHHHHHHHHH-	20	18	0	90	0	80.5743	0.51	NZ_CP045059.1_ORF.23443	Salmonella	Alpha
AP020330.1_ORF.77494.pdb	-HHHHHHHHHHHHHHHHHH-	20	18	0	90	0	80.5743	0.51	NZ_CP045063.1_ORF.5952	Salmonella	Alpha
AP020330.1_ORF.77494.pdb	-HHHHHHHHHHHHHHHHHH-	20	18	0	90	0	80.5743	0.51	NZ_CP045945.1_ORF.75383	Salmonella	Alpha
AP020330.1_ORF.77494.pdb	-HHHHHHHHHHHHHHHHHH-	20	18	0	90	0	80.5743	0.51	NZ_CP045947.1_ORF.62082	Salmonella	Alpha
AP020330.1_ORF.77494.pdb	-HHHHHHHHHHHHHHHHHH-	20	18	0	90	0	80.5743	0.51	NZ_CP045949.1_ORF.95149	Salmonella	Alpha
AP020330.1_ORF.77494.pdb	-HHHHHHHHHHHHHHHHHH-	20	18	0	90	0	80.5743	0.51	NZ_CP045952.1_ORF.98609	Salmonella	Alpha
AP020330.1_ORF.77494.pdb	-HHHHHHHHHHHHHHHHHH-	20	18	0	90	0	80.5743	0.51	NZ_CP045954.1_ORF.92422	Salmonella	Alpha
AP020330.1_ORF.77494.pdb	-HHHHHHHHHHHHHHHHHH-	20	18	0	90	0	80.5743	0.51	NZ_CP045955.1_ORF.8587	Salmonella	Alpha
AP020330.1_ORF.77494.pdb	-HHHHHHHHHHHHHHHHHH-	20	18	0	90	0	80.5743	0.51	NZ_CP045956.1_ORF.41175	Salmonella	Alpha
AP020330.1_ORF.77494.pdb	-HHHHHHHHHHHHHHHHHH-	20	18	0	90	0	80.5743	0.51	NZ_CP043662.1_ORF.8507	Salmonella	Alpha
AP020330.1_ORF.77494.pdb	-HHHHHHHHHHHHHHHHHH-	20	18	0	90	0	80.5743	0.51	NZ_CP043664.1_ORF.60759	Salmonella	Alpha
AP020330.1_ORF.77494.pdb	-HHHHHHHHHHHHHHHHHH-	20	18	0	90	0	80.5743	0.51	NZ_CP043667.1_ORF.60414	Salmonella	Alpha
AP020330.1_ORF.77494.pdb	-HHHHHHHHHHHHHHHHHH-	20	18	0	90	0	80.5743	0.51	NZ_CP034177.1_ORF.75029	Salmonella	Alpha
AP020330.1_ORF.77494.pdb	-HHHHHHHHHHHHHHHHHH-	20	18	0	90	0	80.5743	0.51	NZ_CP033360.1_ORF.25265	Salmonella	Alpha
AP020330.1_ORF.77494.pdb	-HHHHHHHHHHHHHHHHHH-	20	18	0	90	0	80.5743	0.51	NZ_CP046278.1_ORF.103020	Salmonella	Alpha
AP020330.1_ORF.77494.pdb	-HHHHHHHHHHHHHHHHHH-	20	18	0	90	0	80.5743	0.51	NZ_CP046279.1_ORF.1442	Salmonella	Alpha
AP020330.1_ORF.77494.pdb	-HHHHHHHHHHHHHHHHHH-	20	18	0	90	0	80.5743	0.51	NZ_CP046280.1_ORF.38946	Salmonella	Alpha
AP020330.1_ORF.77494.pdb	-HHHHHHHHHHHHHHHHHH-	20	18	0	90	0	80.5743	0.51	NZ_CP046283.1_ORF.96556	Salmonella	Alpha
AP020330.1_ORF.77494.pdb	-HHHHHHHHHHHHHHHHHH-	20	18	0	90	0	80.5743	0.51	NZ_CP046291.1_ORF.67313	Salmonella	Alpha
AP020330.1_ORF.77494.pdb	-HHHHHHHHHHHHHHHHHH-	20	18	0	90	0	80.5743	0.51	NZ_CP046429.1_ORF.94713	Salmonella	Alpha
AP020330.1_ORF.77494.pdb	-HHHHHHHHHHHHHHHHHH-	20	18	0	90	0	80.5743	0.51	NZ_CP036174.1_ORF.6324	Salmonella	Alpha
AP020330.1_ORF.77494.pdb	-HHHHHHHHHHHHHHHHHH-	20	18	0	90	0	80.5743	0.51	NZ_CP037882.1_ORF.6240	Salmonella	Alpha
AP020330.1_ORF.77494.pdb	-HHHHHHHHHHHHHHHHHH-	20	18	0	90	0	80.5743	0.51	NZ_CP037874.1_ORF.6088	Salmonella	Alpha
AP020330.1_ORF.77494.pdb	-HHHHHHHHHHHHHHHHHH-	20	18	0	90	0	80.5743	0.51	NZ_CP037877.1_ORF.23237	Salmonella	Alpha
AP020330.1_ORF.77494.pdb	-HHHHHHHHHHHHHHHHHH-	20	18	0	90	0	80.5743	0.51	NZ_CP037879.1_ORF.6173	Salmonella	Alpha
AP020330.1_ORF.77494.pdb	-HHHHHHHHHHHHHHHHHH-	20	18	0	90	0	80.5743	0.51	NZ_CP037881.1_ORF.24120	Salmonella	Alpha
AP020330.1_ORF.77494.pdb	-HHHHHHHHHHHHHHHHHH-	20	18	0	90	0	80.5743	0.51	NZ_CP047115.1_ORF.62674	Salmonella	Alpha
AP020330.1_ORF.77494.pdb	-HHHHHHHHHHHHHHHHHH-	20	18	0	90	0	80.5743	0.51	NZ_CP047323.1_ORF.41152	Salmonella	Alpha
AP020330.1_ORF.77494.pdb	-HHHHHHHHHHHHHHHHHH-	20	18	0	90	0	80.5743	0.51	NZ_CP041973.1_ORF.38457	Salmonella	Alpha
AP020330.1_ORF.77494.pdb	-HHHHHHHHHHHHHHHHHH-	20	18	0	90	0	80.5743	0.51	NZ_CP041976.1_ORF.97105	Salmonella	Alpha
AP020330.1_ORF.77494.pdb	-HHHHHHHHHHHHHHHHHH-	20	18	0	90	0	80.5743	0.51	NZ_CP047881.1_ORF.41730	Salmonella	Alpha
AP020330.1_ORF.77494.pdb	-HHHHHHHHHHHHHHHHHH-	20	18	0	90	0	80.5743	0.51	NZ_CP043509.1_ORF.61658	Salmonella	Alpha
AP020330.1_ORF.77494.pdb	-HHHHHHHHHHHHHHHHHH-	20	18	0	90	0	80.5743	0.51	NZ_CP035547.1_ORF.6523	Salmonella	Alpha
AP020330.1_ORF.77494.pdb	-HHHHHHHHHHHHHHHHHH-	20	18	0	90	0	80.5743	0.51	NZ_CP045458.1_ORF.83251	Salmonella	Alpha
AP020330.1_ORF.77494.pdb	-HHHHHHHHHHHHHHHHHH-	20	18	0	90	0	80.5743	0.51	NZ_CP045464.1_ORF.51727	Salmonella	Alpha
AP020330.1_ORF.77494.pdb	-HHHHHHHHHHHHHHHHHH-	20	18	0	90	0	80.5743	0.51	NZ_CP045465.1_ORF.69257	Salmonella	Alpha
AP020330.1_ORF.77494.pdb	-HHHHHHHHHHHHHHHHHH-	20	18	0	90	0	80.5743	0.51	NZ_CP045466.1_ORF.83722	Salmonella	Alpha
AP020330.1_ORF.77494.pdb	-HHHHHHHHHHHHHHHHHH-	20	18	0	90	0	80.5743	0.51	NZ_CP045461.1_ORF.83937	Salmonella	Alpha
AP020330.1_ORF.77494.pdb	-HHHHHHHHHHHHHHHHHH-	20	18	0	90	0	80.5743	0.51	NZ_CP045509.1_ORF.83053	Salmonella	Alpha
AP020330.1_ORF.77494.pdb	-HHHHHHHHHHHHHHHHHH-	20	18	0	90	0	80.5743	0.51	NZ_CP045513.1_ORF.68569	Salmonella	Alpha
AP020330.1_ORF.77494.pdb	-HHHHHHHHHHHHHHHHHH-	20	18	0	90	0	80.5743	0.51	NZ_CP045515.1_ORF.84058	Salmonella	Alpha
AP020330.1_ORF.77494.pdb	-HHHHHHHHHHHHHHHHHH-	20	18	0	90	0	80.5743	0.51	NZ_CP045516.1_ORF.66886	Salmonella	Alpha
AP020330.1_ORF.77494.pdb	-HHHHHHHHHHHHHHHHHH-	20	18	0	90	0	80.5743	0.51	NZ_CP045518.1_ORF.66895	Salmonella	Alpha
AP020330.1_ORF.77494.pdb	-HHHHHHHHHHHHHHHHHH-	20	18	0	90	0	80.5743	0.51	NZ_CP050706.1_ORF.8408	Salmonella	Alpha
AP020330.1_ORF.77494.pdb	-HHHHHHHHHHHHHHHHHH-	20	18	0	90	0	80.5743	0.51	NZ_CP050750.1_ORF.62364	Salmonella	Alpha
AP020330.1_ORF.77494.pdb	-HHHHHHHHHHHHHHHHHH-	20	18	0	90	0	80.5743	0.51	NZ_CP050709.1_ORF.41480	Salmonella	Alpha
AP020330.1_ORF.77494.pdb	-HHHHHHHHHHHHHHHHHH-	20	18	0	90	0	80.5743	0.51	NZ_CP050716.1_ORF.41657	Salmonella	Alpha
AP020330.1_ORF.77494.pdb	-HHHHHHHHHHHHHHHHHH-	20	18	0	90	0	80.5743	0.51	NZ_CP050712.1_ORF.25038	Salmonella	Alpha
AP020330.1_ORF.77494.pdb	-HHHHHHHHHHHHHHHHHH-	20	18	0	90	0	80.5743	0.51	NZ_CP050721.1_ORF.92343	Salmonella	Alpha
AP020330.1_ORF.77494.pdb	-HHHHHHHHHHHHHHHHHH-	20	18	0	90	0	80.5743	0.51	NZ_CP050723.1_ORF.8761	Salmonella	Alpha
AP020330.1_ORF.77494.pdb	-HHHHHHHHHHHHHHHHHH-	20	18	0	90	0	80.5743	0.51	NZ_CP050726.1_ORF.80000	Salmonella	Alpha
AP020330.1_ORF.77494.pdb	-HHHHHHHHHHHHHHHHHH-	20	18	0	90	0	80.5743	0.51	NZ_CP050728.1_ORF.79781	Salmonella	Alpha
AP020330.1_ORF.77494.pdb	-HHHHHHHHHHHHHHHHHH-	20	18	0	90	0	80.5743	0.51	NZ_CP050731.1_ORF.80755	Salmonella	Alpha
AP020330.1_ORF.77494.pdb	-HHHHHHHHHHHHHHHHHH-	20	18	0	90	0	80.5743	0.51	NZ_CP050734.1_ORF.60986	Salmonella	Alpha
AP020330.1_ORF.77494.pdb	-HHHHHHHHHHHHHHHHHH-	20	18	0	90	0	80.5743	0.51	NZ_CP012349.1_ORF.42760	Salmonella	Alpha
AP020330.1_ORF.77494.pdb	-HHHHHHHHHHHHHHHHHH-	20	18	0	90	0	80.5743	0.51	NZ_CP019185.1_ORF.9166	Salmonella	Alpha
AP020330.1_ORF.77494.pdb	-HHHHHHHHHHHHHHHHHH-	20	18	0	90	0	80.5743	0.51	NZ_CP012346.1_ORF.72892	Salmonella	Alpha
AP020330.1_ORF.77494.pdb	-HHHHHHHHHHHHHHHHHH-	20	18	0	90	0	80.5743	0.51	NZ_CP019197.1_ORF.74283	Salmonella	Alpha
AP020330.1_ORF.77494.pdb	-HHHHHHHHHHHHHHHHHH-	20	18	0	90	0	80.5743	0.51	NZ_CP019201.1_ORF.93024	Salmonella	Alpha
AP020330.1_ORF.77494.pdb	-HHHHHHHHHHHHHHHHHH-	20	18	0	90	0	80.5743	0.51	NZ_CP019198.1_ORF.60989	Salmonella	Alpha
AP020330.1_ORF.77494.pdb	-HHHHHHHHHHHHHHHHHH-	20	18	0	90	0	80.5743	0.51	NZ_CP019178.1_ORF.91210	Salmonella	Alpha
AP020330.1_ORF.77494.pdb	-HHHHHHHHHHHHHHHHHH-	20	18	0	90	0	80.5743	0.51	NZ_CP012344.2_ORF.59448	Salmonella	Alpha
AP020330.1_ORF.77494.pdb	-HHHHHHHHHHHHHHHHHH-	20	18	0	90	0	80.5743	0.51	NZ_CP019177.1_ORF.59933	Salmonella	Alpha
AP020330.1_ORF.77494.pdb	-HHHHHHHHHHHHHHHHHH-	20	18	0	90	0	80.5743	0.51	NZ_CP007531.1_ORF.63772	Salmonella	Alpha
AP020330.1_ORF.77494.pdb	-HHHHHHHHHHHHHHHHHH-	20	18	0	90	0	80.5743	0.51	NZ_CP007534.1_ORF.12944	Salmonella	Alpha
AP020330.1_ORF.77494.pdb	-HHHHHHHHHHHHHHHHHH-	20	18	0	90	0	80.5743	0.51	NZ_CP007533.1_ORF.36850	Salmonella	Alpha
AP020330.1_ORF.77494.pdb	-HHHHHHHHHHHHHHHHHH-	20	18	0	90	0	80.5743	0.51	NZ_CP017723.1_ORF.78730	Salmonella	Alpha
AP020330.1_ORF.77494.pdb	-HHHHHHHHHHHHHHHHHH-	20	18	0	90	0	80.5743	0.51	NZ_CP019189.1_ORF.95981	Salmonella	Alpha
AP020330.1_ORF.77494.pdb	-HHHHHHHHHHHHHHHHHH-	20	18	0	90	0	80.5743	0.51	NC_022544.1_ORF.40227	Salmonella	Alpha
AP020330.1_ORF.77494.pdb	-HHHHHHHHHHHHHHHHHH-	20	18	0	90	0	80.5743	0.51	NZ_CP050753.1_ORF.80268	Salmonella	Alpha
AP020330.1_ORF.77494.pdb	-HHHHHHHHHHHHHHHHHH-	20	18	0	90	0	80.5743	0.51	NZ_CP048775.1_ORF.42782	Salmonella	Alpha
AP020330.1_ORF.77494.pdb	-HHHHHHHHHHHHHHHHHH-	20	18	0	90	0	80.5743	0.51	NZ_CP051267.1_ORF.43739	Salmonella	Alpha
AP020330.1_ORF.77494.pdb	-HHHHHHHHHHHHHHHHHH-	20	18	0	90	0	80.5743	0.51	NZ_CP051269.1_ORF.43689	Salmonella	Alpha
AP020330.1_ORF.77494.pdb	-HHHHHHHHHHHHHHHHHH-	20	18	0	90	0	80.5743	0.51	NZ_CP053585.1_ORF.415	Salmonella	Alpha
AP020330.1_ORF.77494.pdb	-HHHHHHHHHHHHHHHHHH-	20	18	0	90	0	80.5743	0.51	NZ_CP053579.1_ORF.87589	Salmonella	Alpha
AP020330.1_ORF.77494.pdb	-HHHHHHHHHHHHHHHHHH-	20	18	0	90	0	80.5743	0.51	NZ_CP053581.1_ORF.92695	Salmonella	Alpha
AP020330.1_ORF.77494.pdb	-HHHHHHHHHHHHHHHHHH-	20	18	0	90	0	80.5743	0.51	NZ_CP053582.1_ORF.78414	Salmonella	Alpha
AP020330.1_ORF.77494.pdb	-HHHHHHHHHHHHHHHHHH-	20	18	0	90	0	80.5743	0.51	NZ_CP053584.1_ORF.39425	Salmonella	Alpha
AP020330.1_ORF.77494.pdb	-HHHHHHHHHHHHHHHHHH-	20	18	0	90	0	80.5743	0.51	NZ_CP053870.1_ORF.40793	Salmonella	Alpha
AP020330.1_ORF.77494.pdb	-HHHHHHHHHHHHHHHHHH-	20	18	0	90	0	80.5743	0.51	NZ_CP053865.1_ORF.40750	Salmonella	Alpha
AP020330.1_ORF.77494.pdb	-HHHHHHHHHHHHHHHHHH-	20	18	0	90	0	80.5743	0.51	NZ_CP054422.1_ORF.61067	Salmonella	Alpha
AP020330.1_ORF.77494.pdb	-HHHHHHHHHHHHHHHHHH-	20	18	0	90	0	80.5743	0.51	NZ_CP039436.1_ORF.97268	Salmonella	Alpha
AP020330.1_ORF.77494.pdb	-HHHHHHHHHHHHHHHHHH-	20	18	0	90	0	80.5743	0.51	NZ_CP039437.1_ORF.75174	Salmonella	Alpha
AP020330.1_ORF.77494.pdb	-HHHHHHHHHHHHHHHHHH-	20	18	0	90	0	80.5743	0.51	NZ_CP039439.1_ORF.77470	Salmonella	Alpha
AP020330.1_ORF.77494.pdb	-HHHHHHHHHHHHHHHHHH-	20	18	0	90	0	80.5743	0.51	NZ_CP039441.1_ORF.59081	Salmonella	Alpha
AP020330.1_ORF.77494.pdb	-HHHHHHHHHHHHHHHHHH-	20	18	0	90	0	80.5743	0.51	NZ_CP039443.1_ORF.58991	Salmonella	Alpha
AP020330.1_ORF.77494.pdb	-HHHHHHHHHHHHHHHHHH-	20	18	0	90	0	80.5743	0.51	NZ_CP039445.1_ORF.92435	Salmonella	Alpha
AP020330.1_ORF.77494.pdb	-HHHHHHHHHHHHHHHHHH-	20	18	0	90	0	80.5743	0.51	NZ_CP058807.1_ORF.95141	Salmonella	Alpha
AP020330.1_ORF.77494.pdb	-HHHHHHHHHHHHHHHHHH-	20	18	0	90	0	80.5743	0.51	NZ_CP050130.1_ORF.44663	Salmonella	Alpha
AP020330.1_ORF.77494.pdb	-HHHHHHHHHHHHHHHHHH-	20	18	0	90	0	80.5743	0.51	NZ_CP059886.1_ORF.79992	Salmonella	Alpha
AP020330.1_ORF.77494.pdb	-HHHHHHHHHHHHHHHHHH-	20	18	0	90	0	80.5743	0.51	NZ_CP060169.1_ORF.6303	Salmonella	Alpha
AP020330.1_ORF.77494.pdb	-HHHHHHHHHHHHHHHHHH-	20	18	0	90	0	80.5743	0.51	NZ_CP060507.1_ORF.6460	Salmonella	Alpha
AP020330.1_ORF.77494.pdb	-HHHHHHHHHHHHHHHHHH-	20	18	0	90	0	80.5743	0.51	NZ_CP060512.1_ORF.24607	Salmonella	Alpha
AP020330.1_ORF.77494.pdb	-HHHHHHHHHHHHHHHHHH-	20	18	0	90	0	80.5743	0.51	NZ_CP060515.1_ORF.62794	Salmonella	Alpha
AP020330.1_ORF.77494.pdb	-HHHHHHHHHHHHHHHHHH-	20	18	0	90	0	80.5743	0.51	NZ_CP060517.1_ORF.58687	Salmonella	Alpha
AP020330.1_ORF.77494.pdb	-HHHHHHHHHHHHHHHHHH-	20	18	0	90	0	80.5743	0.51	NZ_CP060522.1_ORF.25127	Salmonella	Alpha
AP020330.1_ORF.77494.pdb	-HHHHHHHHHHHHHHHHHH-	20	18	0	90	0	80.5743	0.51	NZ_CP060730.2_ORF.8636	Salmonella	Alpha
AP020330.1_ORF.77494.pdb	-HHHHHHHHHHHHHHHHHH-	20	18	0	90	0	80.5743	0.51	NZ_CP061159.1_ORF.92326	Salmonella	Alpha
AP020330.1_ORF.77494.pdb	-HHHHHHHHHHHHHHHHHH-	20	18	0	90	0	80.5743	0.51	NZ_CP060132.1_ORF.59001	Salmonella	Alpha
AP020330.1_ORF.77494.pdb	-HHHHHHHHHHHHHHHHHH-	20	18	0	90	0	80.5743	0.51	NZ_CP060134.1_ORF.76051	Salmonella	Alpha
AP020330.1_ORF.77494.pdb	-HHHHHHHHHHHHHHHHHH-	20	18	0	90	0	80.5743	0.51	NZ_CP061929.2_ORF.8636	Salmonella	Alpha
AP020330.1_ORF.77494.pdb	-HHHHHHHHHHHHHHHHHH-	20	18	0	90	0	80.5743	0.51	NZ_CP062004.2_ORF.8636	Salmonella	Alpha
AP020330.1_ORF.77494.pdb	-HHHHHHHHHHHHHHHHHH-	20	18	0	90	0	80.5743	0.51	NZ_CP062220.1_ORF.26059	Salmonella	Alpha
AP020330.1_ORF.77494.pdb	-HHHHHHHHHHHHHHHHHH-	20	18	0	90	0	80.5743	0.51	NZ_CP062223.1_ORF.90858	Salmonella	Alpha
AP020330.1_ORF.77494.pdb	-HHHHHHHHHHHHHHHHHH-	20	18	0	90	0	80.5743	0.51	NZ_CP062225.1_ORF.74625	Salmonella	Alpha
AP020330.1_ORF.77494.pdb	-HHHHHHHHHHHHHHHHHH-	20	18	0	90	0	80.5743	0.51	NZ_CP061044.1_ORF.78248	Salmonella	Alpha
AP020330.1_ORF.77494.pdb	-HHHHHHHHHHHHHHHHHH-	20	18	0	90	0	80.5743	0.51	NZ_CP061045.1_ORF.59812	Salmonella	Alpha
AP020330.1_ORF.77494.pdb	-HHHHHHHHHHHHHHHHHH-	20	18	0	90	0	80.5743	0.51	NZ_CP061047.1_ORF.95510	Salmonella	Alpha
AP020330.1_ORF.77494.pdb	-HHHHHHHHHHHHHHHHHH-	20	18	0	90	0	80.5743	0.51	NZ_CP061049.1_ORF.78223	Salmonella	Alpha
AP020330.1_ORF.77494.pdb	-HHHHHHHHHHHHHHHHHH-	20	18	0	90	0	80.5743	0.51	NZ_CP061050.1_ORF.94043	Salmonella	Alpha
AP020330.1_ORF.77494.pdb	-HHHHHHHHHHHHHHHHHH-	20	18	0	90	0	80.5743	0.51	NZ_CP063289.1_ORF.8753	Salmonella	Alpha
AP020330.1_ORF.77494.pdb	-HHHHHHHHHHHHHHHHHH-	20	18	0	90	0	80.5743	0.51	NZ_CP063294.1_ORF.94157	Salmonella	Alpha
AP020330.1_ORF.77494.pdb	-HHHHHHHHHHHHHHHHHH-	20	18	0	90	0	80.5743	0.51	NZ_CP063330.1_ORF.95398	Salmonella	Alpha
AP020330.1_ORF.77494.pdb	-HHHHHHHHHHHHHHHHHH-	20	18	0	90	0	80.5743	0.51	NZ_CP063684.2_ORF.91160	Salmonella	Alpha
AP020330.1_ORF.77494.pdb	-HHHHHHHHHHHHHHHHHH-	20	18	0	90	0	80.5743	0.51	NZ_CP063700.1_ORF.77796	Salmonella	Alpha
AP020330.1_ORF.77494.pdb	-HHHHHHHHHHHHHHHHHH-	20	18	0	90	0	80.5743	0.51	NZ_CP063702.1_ORF.62004	Salmonella	Alpha
AP020330.1_ORF.77494.pdb	-HHHHHHHHHHHHHHHHHH-	20	18	0	90	0	80.5743	0.51	NZ_CP063705.1_ORF.95318	Salmonella	Alpha
AP020330.1_ORF.77494.pdb	-HHHHHHHHHHHHHHHHHH-	20	18	0	90	0	80.5743	0.51	NZ_CP063708.1_ORF.61022	Salmonella	Alpha
AP020330.1_ORF.77494.pdb	-HHHHHHHHHHHHHHHHHH-	20	18	0	90	0	80.5743	0.51	NZ_CP064263.1_ORF.6181	Salmonella	Alpha
AP020330.1_ORF.77494.pdb	-HHHHHHHHHHHHHHHHHH-	20	18	0	90	0	80.5743	0.51	NZ_CP064709.1_ORF.91011	Salmonella	Alpha
AP020330.1_ORF.77494.pdb	-HHHHHHHHHHHHHHHHHH-	20	18	0	90	0	80.5743	0.51	NZ_CP061115.1_ORF.44430	Salmonella	Alpha
AP020330.1_ORF.77494.pdb	-HHHHHHHHHHHHHHHHHH-	20	18	0	90	0	80.5743	0.51	NZ_CP061122.1_ORF.97143	Salmonella	Alpha
AP020330.1_ORF.77494.pdb	-HHHHHHHHHHHHHHHHHH-	20	18	0	90	0	80.5743	0.51	NZ_CP061124.1_ORF.61760	Salmonella	Alpha
AP020330.1_ORF.77494.pdb	-HHHHHHHHHHHHHHHHHH-	20	18	0	90	0	80.5743	0.51	NZ_CP061126.1_ORF.96616	Salmonella	Alpha
AP020330.1_ORF.77494.pdb	-HHHHHHHHHHHHHHHHHH-	20	18	0	90	0	80.5743	0.51	NZ_CP062795.1_ORF.25741	Salmonella	Alpha
AP020330.1_ORF.77494.pdb	-HHHHHHHHHHHHHHHHHH-	20	18	0	90	0	80.5743	0.51	NZ_CP061119.1_ORF.69088	Salmonella	Alpha
AP020330.1_ORF.77494.pdb	-HHHHHHHHHHHHHHHHHH-	20	18	0	90	0	80.5743	0.51	NZ_CP065564.1_ORF.8434	Salmonella	Alpha
AP020330.1_ORF.77494.pdb	-HHHHHHHHHHHHHHHHHH-	20	18	0	90	0	80.5743	0.51	NZ_CP065566.1_ORF.78542	Salmonella	Alpha
AP020330.1_ORF.77494.pdb	-HHHHHHHHHHHHHHHHHH-	20	18	0	90	0	80.5743	0.51	NZ_CP065567.1_ORF.79990	Salmonella	Alpha
AP020330.1_ORF.77494.pdb	-HHHHHHHHHHHHHHHHHH-	20	18	0	90	0	80.5743	0.51	NZ_CP065572.1_ORF.96225	Salmonella	Alpha
AP020330.1_ORF.77494.pdb	-HHHHHHHHHHHHHHHHHH-	20	18	0	90	0	80.5743	0.51	NZ_CP065639.1_ORF.92973	Salmonella	Alpha
AP020330.1_ORF.77494.pdb	-HHHHHHHHHHHHHHHHHH-	20	18	0	90	0	80.5743	0.51	NZ_CP065718.1_ORF.47531	Salmonella	Alpha
AP020330.1_ORF.77494.pdb	-HHHHHHHHHHHHHHHHHH-	20	18	0	90	0	80.5743	0.51	NZ_CP060585.1_ORF.54789	Salmonella	Alpha
AP020330.1_ORF.77494.pdb	-HHHHHHHHHHHHHHHHHH-	20	18	0	90	0	80.5743	0.51	NZ_CP066009.1_ORF.31731	Salmonella	Alpha
AP020330.1_ORF.77494.pdb	-HHHHHHHHHHHHHHHHHH-	20	18	0	90	0	80.5743	0.51	NZ_CP066047.1_ORF.73019	Salmonella	Alpha
AP020330.1_ORF.77494.pdb	-HHHHHHHHHHHHHHHHHH-	20	18	0	90	0	80.5743	0.51	NZ_CP051307.1_ORF.15036	Salmonella	Alpha
AP020330.1_ORF.77494.pdb	-HHHHHHHHHHHHHHHHHH-	20	18	0	90	0	80.5743	0.51	NZ_CP051310.1_ORF.77647	Salmonella	Alpha
AP020330.1_ORF.77494.pdb	-HHHHHHHHHHHHHHHHHH-	20	18	0	90	0	80.5743	0.51	NZ_CP051313.1_ORF.30695	Salmonella	Alpha
AP020330.1_ORF.77494.pdb	-HHHHHHHHHHHHHHHHHH-	20	18	0	90	0	80.5743	0.51	NZ_CP051315.1_ORF.77050	Salmonella	Alpha
AP020330.1_ORF.77494.pdb	-HHHHHHHHHHHHHHHHHH-	20	18	0	90	0	80.5743	0.51	NZ_CP051317.1_ORF.95488	Salmonella	Alpha
AP020330.1_ORF.77494.pdb	-HHHHHHHHHHHHHHHHHH-	20	18	0	90	0	80.5743	0.51	NZ_CP051320.1_ORF.43137	Salmonella	Alpha
AP020330.1_ORF.77494.pdb	-HHHHHHHHHHHHHHHHHH-	20	18	0	90	0	80.5743	0.51	NZ_CP051329.1_ORF.27534	Salmonella	Alpha
AP020330.1_ORF.77494.pdb	-HHHHHHHHHHHHHHHHHH-	20	18	0	90	0	80.5743	0.51	NZ_CP051338.1_ORF.44179	Salmonella	Alpha
AP020330.1_ORF.77494.pdb	-HHHHHHHHHHHHHHHHHH-	20	18	0	90	0	80.5743	0.51	NZ_CP051342.1_ORF.77475	Salmonella	Alpha
AP020330.1_ORF.77494.pdb	-HHHHHHHHHHHHHHHHHH-	20	18	0	90	0	80.5743	0.51	NZ_CP053051.1_ORF.95687	Salmonella	Alpha
AP020330.1_ORF.77494.pdb	-HHHHHHHHHHHHHHHHHH-	20	18	0	90	0	80.5743	0.51	NZ_CP051346.1_ORF.76212	Salmonella	Alpha
AP020330.1_ORF.77494.pdb	-HHHHHHHHHHHHHHHHHH-	20	18	0	90	0	80.5743	0.51	NZ_CP051349.1_ORF.94071	Salmonella	Alpha
AP020330.1_ORF.77494.pdb	-HHHHHHHHHHHHHHHHHH-	20	18	0	90	0	80.5743	0.51	NZ_CP051350.1_ORF.74598	Salmonella	Alpha
AP020330.1_ORF.77494.pdb	-HHHHHHHHHHHHHHHHHH-	20	18	0	90	0	80.5743	0.51	NZ_CP051353.1_ORF.79597	Salmonella	Alpha
AP020330.1_ORF.77494.pdb	-HHHHHHHHHHHHHHHHHH-	20	18	0	90	0	80.5743	0.51	NZ_CP051356.1_ORF.8977	Salmonella	Alpha
AP020330.1_ORF.77494.pdb	-HHHHHHHHHHHHHHHHHH-	20	18	0	90	0	80.5743	0.51	NZ_CP051358.1_ORF.95355	Salmonella	Alpha
AP020330.1_ORF.77494.pdb	-HHHHHHHHHHHHHHHHHH-	20	18	0	90	0	80.5743	0.51	NZ_CP051366.1_ORF.25967	Salmonella	Alpha
AP020330.1_ORF.77494.pdb	-HHHHHHHHHHHHHHHHHH-	20	18	0	90	0	80.5743	0.51	NZ_CP051368.1_ORF.75649	Salmonella	Alpha
AP020330.1_ORF.77494.pdb	-HHHHHHHHHHHHHHHHHH-	20	18	0	90	0	80.5743	0.51	NZ_CP051370.1_ORF.94593	Salmonella	Alpha
AP020330.1_ORF.77494.pdb	-HHHHHHHHHHHHHHHHHH-	20	18	0	90	0	80.5743	0.51	NZ_CP051372.1_ORF.41333	Salmonella	Alpha
AP020330.1_ORF.77494.pdb	-HHHHHHHHHHHHHHHHHH-	20	18	0	90	0	80.5743	0.51	NZ_CP051380.1_ORF.95347	Salmonella	Alpha
AP020330.1_ORF.77494.pdb	-HHHHHHHHHHHHHHHHHH-	20	18	0	90	0	80.5743	0.51	NZ_CP051381.1_ORF.76974	Salmonella	Alpha
AP020330.1_ORF.77494.pdb	-HHHHHHHHHHHHHHHHHH-	20	18	0	90	0	80.5743	0.51	NZ_CP051384.1_ORF.96182	Salmonella	Alpha
AP020330.1_ORF.77494.pdb	-HHHHHHHHHHHHHHHHHH-	20	18	0	90	0	80.5743	0.51	NZ_CP051386.1_ORF.60844	Salmonella	Alpha
AP020330.1_ORF.77494.pdb	-HHHHHHHHHHHHHHHHHH-	20	18	0	90	0	80.5743	0.51	NZ_CP051389.1_ORF.76147	Salmonella	Alpha
AP020330.1_ORF.77494.pdb	-HHHHHHHHHHHHHHHHHH-	20	18	0	90	0	80.5743	0.51	NZ_CP051391.1_ORF.25460	Salmonella	Alpha
AP020330.1_ORF.77494.pdb	-HHHHHHHHHHHHHHHHHH-	20	18	0	90	0	80.5743	0.51	NZ_CP051394.1_ORF.58448	Salmonella	Alpha
AP020330.1_ORF.77494.pdb	-HHHHHHHHHHHHHHHHHH-	20	18	0	90	0	80.5743	0.51	NZ_CP051396.1_ORF.94558	Salmonella	Alpha
AP020330.1_ORF.77494.pdb	-HHHHHHHHHHHHHHHHHH-	20	18	0	90	0	80.5743	0.51	NZ_CP051398.1_ORF.43577	Salmonella	Alpha
AP020330.1_ORF.77494.pdb	-HHHHHHHHHHHHHHHHHH-	20	18	0	90	0	80.5743	0.51	NZ_CP051402.1_ORF.26274	Salmonella	Alpha
AP020330.1_ORF.77494.pdb	-HHHHHHHHHHHHHHHHHH-	20	18	0	90	0	80.5743	0.51	NZ_CP051404.1_ORF.77547	Salmonella	Alpha
AP020330.1_ORF.77494.pdb	-HHHHHHHHHHHHHHHHHH-	20	18	0	90	0	80.5743	0.51	NZ_CP051410.1_ORF.75828	Salmonella	Alpha
AP020330.1_ORF.77494.pdb	-HHHHHHHHHHHHHHHHHH-	20	18	0	90	0	80.5743	0.51	NZ_CP051413.1_ORF.27496	Salmonella	Alpha
AP020330.1_ORF.77494.pdb	-HHHHHHHHHHHHHHHHHH-	20	18	0	90	0	80.5743	0.51	NZ_CP051416.1_ORF.77848	Salmonella	Alpha
AP020330.1_ORF.77494.pdb	-HHHHHHHHHHHHHHHHHH-	20	18	0	90	0	80.5743	0.51	NZ_CP051425.1_ORF.8775	Salmonella	Alpha
AP020330.1_ORF.77494.pdb	-HHHHHHHHHHHHHHHHHH-	20	18	0	90	0	80.5743	0.51	NZ_CP053048.1_ORF.61022	Salmonella	Alpha
AP020330.1_ORF.77494.pdb	-HHHHHHHHHHHHHHHHHH-	20	18	0	90	0	80.5743	0.51	NZ_CP053055.1_ORF.92964	Salmonella	Alpha
AP020330.1_ORF.77494.pdb	-HHHHHHHHHHHHHHHHHH-	20	18	0	90	0	80.5743	0.51	NZ_CP067339.1_ORF.60447	Salmonella	Alpha
AP020330.1_ORF.77494.pdb	-HHHHHHHHHHHHHHHHHH-	20	18	0	90	0	80.5743	0.51	NZ_CP067337.1_ORF.74721	Salmonella	Alpha
AP020330.1_ORF.77494.pdb	-HHHHHHHHHHHHHHHHHH-	20	18	0	90	0	80.5743	0.51	NZ_CP069297.1_ORF.60768	Salmonella	Alpha
AP020330.1_ORF.77494.pdb	-HHHHHHHHHHHHHHHHHH-	20	18	0	90	0	80.5743	0.51	NZ_CP043907.1_ORF.50861	Salmonella	Alpha
AP020330.1_ORF.77494.pdb	-HHHHHHHHHHHHHHHHHH-	20	18	0	90	0	80.5743	0.51	NZ_CP069518.1_ORF.13018	Salmonella	Alpha
AP020330.1_ORF.77494.pdb	-HHHHHHHHHHHHHHHHHH-	20	18	0	90	0	80.5743	0.51	NZ_CP070222.1_ORF.42930	Salmonella	Alpha
AP020330.1_ORF.77494.pdb	-HHHHHHHHHHHHHHHHHH-	20	18	0	90	0	80.5743	0.51	NZ_CP051363.1_ORF.78819	Salmonella	Alpha
AP020330.1_ORF.77494.pdb	-HHHHHHHHHHHHHHHHHH-	20	18	0	90	0	80.5743	0.51	NZ_CP064919.1_ORF.23663	Salmonella	Alpha
AP020330.1_ORF.77494.pdb	-HHHHHHHHHHHHHHHHHH-	20	18	0	90	0	80.5743	0.51	NZ_CP071690.1_ORF.41719	Salmonella	Alpha
AP020330.1_ORF.77494.pdb	-HHHHHHHHHHHHHHHHHH-	20	18	0	90	0	80.5743	0.51	NZ_CP071693.1_ORF.41751	Salmonella	Alpha
AP020330.1_ORF.77494.pdb	-HHHHHHHHHHHHHHHHHH-	20	18	0	90	0	80.5743	0.51	NZ_CP071686.1_ORF.41574	Salmonella	Alpha
AP020330.1_ORF.77494.pdb	-HHHHHHHHHHHHHHHHHH-	20	18	0	90	0	80.5743	0.51	NZ_CP067091.1_ORF.6125	Salmonella	Alpha
AP020330.1_ORF.77494.pdb	-HHHHHHHHHHHHHHHHHH-	20	18	0	90	0	80.5743	0.51	NZ_CP067397.1_ORF.40622	Salmonella	Alpha
AP020330.1_ORF.77494.pdb	-HHHHHHHHHHHHHHHHHH-	20	18	0	90	0	80.5743	0.51	NZ_CP074094.1_ORF.6295	Salmonella	Alpha
AP020330.1_ORF.77494.pdb	-HHHHHHHHHHHHHHHHHH-	20	18	0	90	0	80.5743	0.51	NZ_CP074098.1_ORF.41031	Salmonella	Alpha
AP020330.1_ORF.77494.pdb	-HHHHHHHHHHHHHHHHHH-	20	18	0	90	0	80.5743	0.51	NZ_CP074096.1_ORF.6516	Salmonella	Alpha
AP020330.1_ORF.77494.pdb	-HHHHHHHHHHHHHHHHHH-	20	18	0	90	0	80.5743	0.51	NZ_CP074092.1_ORF.40877	Salmonella	Alpha
AP020330.1_ORF.77494.pdb	-HHHHHHHHHHHHHHHHHH-	20	18	0	90	0	80.5743	0.51	NZ_CP047424.1_ORF.25469	Salmonella	Alpha
AP020330.1_ORF.77494.pdb	-HHHHHHHHHHHHHHHHHH-	20	18	0	90	0	80.5743	0.51	NZ_CP073715.1_ORF.58026	Salmonella	Alpha
AP020330.1_ORF.77494.pdb	-HHHHHHHHHHHHHHHHHH-	20	18	0	90	0	80.5743	0.51	NZ_CP074425.1_ORF.25132	Salmonella	Alpha
AP020330.1_ORF.77494.pdb	-HHHHHHHHHHHHHHHHHH-	20	18	0	90	0	80.5743	0.51	NZ_CP074428.1_ORF.25196	Salmonella	Alpha
AP020330.1_ORF.77494.pdb	-HHHHHHHHHHHHHHHHHH-	20	18	0	90	0	80.5743	0.51	NZ_CP075372.1_ORF.98787	Salmonella	Alpha
AP020330.1_ORF.77494.pdb	-HHHHHHHHHHHHHHHHHH-	20	18	0	90	0	80.5743	0.51	NZ_CP077680.1_ORF.27238	Salmonella	Alpha
AP020330.1_ORF.77494.pdb	-HHHHHHHHHHHHHHHHHH-	20	18	0	90	0	80.5743	0.51	NZ_CP078142.1_ORF.96847	Salmonella	Alpha
AP020330.1_ORF.77494.pdb	-HHHHHHHHHHHHHHHHHH-	20	18	0	90	0	80.5743	0.51	NZ_CP079713.1_ORF.91653	Salmonella	Alpha
AP020330.1_ORF.77494.pdb	-HHHHHHHHHHHHHHHHHH-	20	18	0	90	0	80.5743	0.51	NZ_CP079839.1_ORF.32284	Salmonella	Alpha
AP020330.1_ORF.77494.pdb	-HHHHHHHHHHHHHHHHHH-	20	18	0	90	0	80.5743	0.51	NZ_CP079836.1_ORF.99089	Salmonella	Alpha
AP020330.1_ORF.77494.pdb	-HHHHHHHHHHHHHHHHHH-	20	18	0	90	0	80.5743	0.51	NZ_CP079838.1_ORF.61620	Salmonella	Alpha
AP020330.1_ORF.77494.pdb	-HHHHHHHHHHHHHHHHHH-	20	18	0	90	0	80.5743	0.51	NZ_CP079837.1_ORF.77262	Salmonella	Alpha
AP020330.1_ORF.77494.pdb	-HHHHHHHHHHHHHHHHHH-	20	18	0	90	0	80.5743	0.51	NZ_CP066851.1_ORF.9565	Salmonella	Alpha
AP020330.1_ORF.77494.pdb	-HHHHHHHHHHHHHHHHHH-	20	18	0	90	0	80.5743	0.51	NZ_CP080091.1_ORF.41658	Salmonella	Alpha
AP020330.1_ORF.77494.pdb	-HHHHHHHHHHHHHHHHHH-	20	18	0	90	0	80.5743	0.51	NZ_CP051213.1_ORF.79079	Salmonella	Alpha
AP020330.1_ORF.77494.pdb	-HHHHHHHHHHHHHHHHHH-	20	18	0	90	0	80.5743	0.51	NZ_CP080960.1_ORF.39701	Salmonella	Alpha
AP020330.1_ORF.77494.pdb	-HHHHHHHHHHHHHHHHHH-	20	18	0	90	0	80.5743	0.51	NZ_AP023288.1_ORF.62392	Salmonella	Alpha
AP020330.1_ORF.77494.pdb	-HHHHHHHHHHHHHHHHHH-	20	18	0	90	0	80.5743	0.51	NZ_AP023289.1_ORF.80144	Salmonella	Alpha
AP020330.1_ORF.77494.pdb	-HHHHHHHHHHHHHHHHHH-	20	18	0	90	0	80.5743	0.51	NZ_AP023290.1_ORF.97076	Salmonella	Alpha
AP020330.1_ORF.77494.pdb	-HHHHHHHHHHHHHHHHHH-	20	18	0	90	0	80.5743	0.51	NZ_AP023291.1_ORF.97504	Salmonella	Alpha
AP020330.1_ORF.77494.pdb	-HHHHHHHHHHHHHHHHHH-	20	18	0	90	0	80.5743	0.51	NZ_AP023292.1_ORF.96389	Salmonella	Alpha
AP020330.1_ORF.77494.pdb	-HHHHHHHHHHHHHHHHHH-	20	18	0	90	0	80.5743	0.51	NZ_AP023294.1_ORF.96621	Salmonella	Alpha
AP020330.1_ORF.77494.pdb	-HHHHHHHHHHHHHHHHHH-	20	18	0	90	0	80.5743	0.51	NZ_AP023299.1_ORF.96530	Salmonella	Alpha
AP020330.1_ORF.77494.pdb	-HHHHHHHHHHHHHHHHHH-	20	18	0	90	0	80.5743	0.51	NZ_AP023300.1_ORF.78926	Salmonella	Alpha
AP020330.1_ORF.77494.pdb	-HHHHHHHHHHHHHHHHHH-	20	18	0	90	0	80.5743	0.51	NZ_AP023303.1_ORF.62638	Salmonella	Alpha
AP020330.1_ORF.77494.pdb	-HHHHHHHHHHHHHHHHHH-	20	18	0	90	0	80.5743	0.51	NZ_AP023304.1_ORF.62329	Salmonella	Alpha
AP020330.1_ORF.77494.pdb	-HHHHHHHHHHHHHHHHHH-	20	18	0	90	0	80.5743	0.51	NZ_AP023306.1_ORF.96352	Salmonella	Alpha
AP020330.1_ORF.77494.pdb	-HHHHHHHHHHHHHHHHHH-	20	18	0	90	0	80.5743	0.51	NZ_AP023309.1_ORF.61064	Salmonella	Alpha
AP020330.1_ORF.77494.pdb	-HHHHHHHHHHHHHHHHHH-	20	18	0	90	0	80.5743	0.51	NZ_AP023311.1_ORF.79029	Salmonella	Alpha
AP020330.1_ORF.77494.pdb	-HHHHHHHHHHHHHHHHHH-	20	18	0	90	0	80.5743	0.51	NZ_AP023313.1_ORF.96309	Salmonella	Alpha
AP020330.1_ORF.77494.pdb	-HHHHHHHHHHHHHHHHHH-	20	18	0	90	0	80.5743	0.51	NZ_AP023315.1_ORF.79034	Salmonella	Alpha
AP020330.1_ORF.77494.pdb	-HHHHHHHHHHHHHHHHHH-	20	18	0	90	0	80.5743	0.51	NZ_AP023317.1_ORF.97779	Salmonella	Alpha
AP020330.1_ORF.77494.pdb	-HHHHHHHHHHHHHHHHHH-	20	18	0	90	0	80.5743	0.51	NZ_AP023319.1_ORF.79692	Salmonella	Alpha
AP020330.1_ORF.77494.pdb	-HHHHHHHHHHHHHHHHHH-	20	18	0	90	0	80.5743	0.51	NZ_CP081187.1_ORF.79922	Salmonella	Alpha
AP020330.1_ORF.77494.pdb	-HHHHHHHHHHHHHHHHHH-	20	18	0	90	0	80.5743	0.51	NZ_CP081189.1_ORF.79507	Salmonella	Alpha
AP020330.1_ORF.77494.pdb	-HHHHHHHHHHHHHHHHHH-	20	18	0	90	0	80.5743	0.51	NZ_CP081858.1_ORF.25373	Salmonella	Alpha
AP020330.1_ORF.77494.pdb	-HHHHHHHHHHHHHHHHHH-	20	18	0	90	0	80.5743	0.51	NZ_CP082338.1_ORF.77694	Salmonella	Alpha
AP020330.1_ORF.77494.pdb	-HHHHHHHHHHHHHHHHHH-	20	18	0	90	0	80.5743	0.51	NZ_CP082916.1_ORF.16641	Salmonella	Alpha
AP020330.1_ORF.77494.pdb	-HHHHHHHHHHHHHHHHHH-	20	18	0	90	0	80.5743	0.51	NZ_CP082954.1_ORF.79721	Salmonella	Alpha
AP020330.1_ORF.77494.pdb	-HHHHHHHHHHHHHHHHHH-	20	18	0	90	0	80.5743	0.51	NZ_CP077662.1_ORF.43387	Salmonella	Alpha
AP020330.1_ORF.77494.pdb	-HHHHHHHHHHHHHHHHHH-	20	18	0	90	0	80.5743	0.51	NZ_CP077668.1_ORF.97985	Salmonella	Alpha
AP020330.1_ORF.77494.pdb	-HHHHHHHHHHHHHHHHHH-	20	18	0	90	0	80.5743	0.51	NZ_CP077760.1_ORF.597	Salmonella	Alpha
AP020330.1_ORF.77494.pdb	-HHHHHHHHHHHHHHHHHH-	20	18	0	90	0	80.5743	0.51	NZ_CP083731.1_ORF.78870	Salmonella	Alpha
AP020330.1_ORF.77494.pdb	-HHHHHHHHHHHHHHHHHH-	20	18	0	90	0	80.5743	0.51	NZ_CP084194.1_ORF.78497	Salmonella	Alpha
AP020330.1_ORF.77494.pdb	-HHHHHHHHHHHHHHHHHH-	20	18	0	90	0	80.5743	0.51	NZ_CP084216.1_ORF.73809	Salmonella	Alpha
AP020330.1_ORF.77494.pdb	-HHHHHHHHHHHHHHHHHH-	20	18	0	90	0	80.5743	0.51	NZ_CP084532.1_ORF.25191	Salmonella	Alpha
AP020330.1_ORF.77494.pdb	-HHHHHHHHHHHHHHHHHH-	20	18	0	90	0	80.5743	0.51	NZ_CP085696.1_ORF.78583	Salmonella	Alpha
AP020330.1_ORF.77494.pdb	-HHHHHHHHHHHHHHHHHH-	20	18	0	90	0	80.5743	0.51	NZ_CP085699.1_ORF.62452	Salmonella	Alpha
AP020330.1_ORF.77494.pdb	-HHHHHHHHHHHHHHHHHH-	20	18	0	90	0	80.5743	0.51	NZ_CP085793.1_ORF.92830	Salmonella	Alpha
AP020330.1_ORF.77494.pdb	-HHHHHHHHHHHHHHHHHH-	20	18	0	90	0	80.5743	0.51	NZ_CP015024.2_ORF.25661	Salmonella	Alpha
AP020330.1_ORF.77494.pdb	-HHHHHHHHHHHHHHHHHH-	20	18	0	90	0	80.5743	0.51	NC_022991.1_ORF.62752	Salmonella	Alpha
AP020330.1_ORF.77494.pdb	-HHHHHHHHHHHHHHHHHH-	20	18	0	90	0	80.5743	0.51	NZ_CP012833.1_ORF.25010	Salmonella	Alpha
AP020330.1_ORF.77494.pdb	-HHHHHHHHHHHHHHHHHH-	20	18	0	90	0	80.5743	0.51	NZ_CP005995.1_ORF.35128	Salmonella	Alpha
AP020330.1_ORF.77494.pdb	-HHHHHHHHHHHHHHHHHH-	20	18	0	90	0	80.5743	0.51	NZ_CP007507.1_ORF.77910	Salmonella	Alpha
AP020330.1_ORF.77494.pdb	-HHHHHHHHHHHHHHHHHH-	20	18	0	90	0	80.5743	0.51	NZ_CP007269.1_ORF.94256	Salmonella	Alpha
AP020330.1_ORF.77494.pdb	-HHHHHHHHHHHHHHHHHH-	20	18	0	90	0	80.5743	0.51	NZ_CP007271.1_ORF.94353	Salmonella	Alpha
AP020330.1_ORF.77494.pdb	-HHHHHHHHHHHHHHHHHH-	20	18	0	90	0	80.5743	0.51	NZ_CP007272.2_ORF.94354	Salmonella	Alpha
AP020330.1_ORF.77494.pdb	-HHHHHHHHHHHHHHHHHH-	20	18	0	90	0	80.5743	0.51	NZ_CP007273.1_ORF.94356	Salmonella	Alpha
AP020330.1_ORF.77494.pdb	-HHHHHHHHHHHHHHHHHH-	20	18	0	90	0	80.5743	0.51	NZ_CP007267.2_ORF.94197	Salmonella	Alpha
AP020330.1_ORF.77494.pdb	-HHHHHHHHHHHHHHHHHH-	20	18	0	90	0	80.5743	0.51	NZ_CP007263.1_ORF.61294	Salmonella	Alpha
AP020330.1_ORF.77494.pdb	-HHHHHHHHHHHHHHHHHH-	20	18	0	90	0	80.5743	0.51	NZ_CP007258.1_ORF.61116	Salmonella	Alpha
AP020330.1_ORF.77494.pdb	-HHHHHHHHHHHHHHHHHH-	20	18	0	90	0	80.5743	0.51	NZ_CP007259.1_ORF.61730	Salmonella	Alpha
AP020330.1_ORF.77494.pdb	-HHHHHHHHHHHHHHHHHH-	20	18	0	90	0	80.5743	0.51	NZ_CP007260.1_ORF.61272	Salmonella	Alpha
AP020330.1_ORF.77494.pdb	-HHHHHHHHHHHHHHHHHH-	20	18	0	90	0	80.5743	0.51	NZ_CP007261.1_ORF.77608	Salmonella	Alpha
AP020330.1_ORF.77494.pdb	-HHHHHHHHHHHHHHHHHH-	20	18	0	90	0	80.5743	0.51	NZ_CP007262.1_ORF.77791	Salmonella	Alpha
AP020330.1_ORF.77494.pdb	-HHHHHHHHHHHHHHHHHH-	20	18	0	90	0	80.5743	0.51	NZ_CP007292.1_ORF.77776	Salmonella	Alpha
AP020330.1_ORF.77494.pdb	-HHHHHHHHHHHHHHHHHH-	20	18	0	90	0	80.5743	0.51	NZ_CP007312.2_ORF.61466	Salmonella	Alpha
AP020330.1_ORF.77494.pdb	-HHHHHHHHHHHHHHHHHH-	20	18	0	90	0	80.5743	0.51	NZ_CP007333.1_ORF.94359	Salmonella	Alpha
AP020330.1_ORF.77494.pdb	-HHHHHHHHHHHHHHHHHH-	20	18	0	90	0	80.5743	0.51	NZ_CP007329.2_ORF.77794	Salmonella	Alpha
AP020330.1_ORF.77494.pdb	-HHHHHHHHHHHHHHHHHH-	20	18	0	90	0	80.5743	0.51	NZ_CP085809.1_ORF.25793	Salmonella	Alpha
AP020330.1_ORF.77494.pdb	-HHHHHHHHHHHHHHHHHH-	20	18	0	90	0	80.5743	0.51	NZ_CP085811.1_ORF.25809	Salmonella	Alpha
AP020330.1_ORF.77494.pdb	-HHHHHHHHHHHHHHHHHH-	20	18	0	90	0	80.5743	0.51	NZ_CP085792.1_ORF.69887	Salmonella	Alpha
AP020330.1_ORF.77494.pdb	-HHHHHHHHHHHHHHHHHH-	20	18	0	90	0	80.5743	0.51	NZ_CP085797.1_ORF.29231	Salmonella	Alpha
AP020330.1_ORF.77494.pdb	-HHHHHHHHHHHHHHHHHH-	20	18	0	90	0	80.5743	0.51	NZ_CP085810.1_ORF.5477	Salmonella	Alpha
AP020330.1_ORF.77494.pdb	-HHHHHHHHHHHHHHHHHH-	20	18	0	90	0	80.5743	0.51	NZ_CP085798.1_ORF.7084	Salmonella	Alpha
AP020330.1_ORF.77494.pdb	-HHHHHHHHHHHHHHHHHH-	20	18	0	90	0	80.5743	0.51	NZ_CP085814.1_ORF.57465	Salmonella	Alpha
AP020330.1_ORF.77494.pdb	-HHHHHHHHHHHHHHHHHH-	20	18	0	90	0	80.5743	0.51	NZ_CP085812.1_ORF.31578	Salmonella	Alpha
AP020330.1_ORF.77494.pdb	-HHHHHHHHHHHHHHHHHH-	20	18	0	90	0	80.5743	0.51	NZ_CP085799.1_ORF.4572	Salmonella	Alpha
AP020330.1_ORF.77494.pdb	-HHHHHHHHHHHHHHHHHH-	20	18	0	90	0	80.5743	0.51	NZ_CP085813.1_ORF.40347	Salmonella	Alpha
AP020330.1_ORF.77494.pdb	-HHHHHHHHHHHHHHHHHH-	20	18	0	90	0	80.5743	0.51	NZ_CP085800.1_ORF.4573	Salmonella	Alpha
AP020330.1_ORF.77494.pdb	-HHHHHHHHHHHHHHHHHH-	20	18	0	90	0	80.5743	0.51	NZ_CP085801.1_ORF.23698	Salmonella	Alpha
AP020330.1_ORF.77494.pdb	-HHHHHHHHHHHHHHHHHH-	20	18	0	90	0	80.5743	0.51	NZ_CP085803.1_ORF.59259	Salmonella	Alpha
AP020330.1_ORF.77494.pdb	-HHHHHHHHHHHHHHHHHH-	20	18	0	90	0	80.5743	0.51	NZ_CP085802.1_ORF.7217	Salmonella	Alpha
AP020330.1_ORF.77494.pdb	-HHHHHHHHHHHHHHHHHH-	20	18	0	90	0	80.5743	0.51	NZ_CP085804.1_ORF.59608	Salmonella	Alpha
AP020330.1_ORF.77494.pdb	-HHHHHHHHHHHHHHHHHH-	20	18	0	90	0	80.5743	0.51	NZ_CP085805.1_ORF.9737	Salmonella	Alpha
AP020330.1_ORF.77494.pdb	-HHHHHHHHHHHHHHHHHH-	20	18	0	90	0	80.5743	0.51	NZ_CP085806.1_ORF.76978	Salmonella	Alpha
AP020330.1_ORF.77494.pdb	-HHHHHHHHHHHHHHHHHH-	20	18	0	90	0	80.5743	0.51	NZ_CP085807.1_ORF.93995	Salmonella	Alpha
AP020330.1_ORF.77494.pdb	-HHHHHHHHHHHHHHHHHH-	20	18	0	90	0	80.5743	0.51	NZ_CP085808.1_ORF.61883	Salmonella	Alpha
AP020330.1_ORF.77494.pdb	-HHHHHHHHHHHHHHHHHH-	20	18	0	90	0	80.5743	0.51	NZ_CP085815.1_ORF.4572	Salmonella	Alpha
AP020330.1_ORF.77494.pdb	-HHHHHHHHHHHHHHHHHH-	20	18	0	90	0	80.5743	0.51	NZ_CP085816.1_ORF.7090	Salmonella	Alpha
AP020330.1_ORF.77494.pdb	-HHHHHHHHHHHHHHHHHH-	20	18	0	90	0	80.5743	0.51	NZ_CP085817.1_ORF.90734	Salmonella	Alpha
AP020330.1_ORF.77494.pdb	-HHHHHHHHHHHHHHHHHH-	20	18	0	90	0	80.5743	0.51	NZ_CP085819.1_ORF.71009	Salmonella	Alpha
AP020330.1_ORF.77494.pdb	-HHHHHHHHHHHHHHHHHH-	20	18	0	90	0	80.5743	0.51	NZ_CP085818.1_ORF.59665	Salmonella	Alpha
AP020330.1_ORF.77494.pdb	-HHHHHHHHHHHHHHHHHH-	20	18	0	90	0	80.5743	0.51	NZ_CP085820.1_ORF.32641	Salmonella	Alpha
AP020330.1_ORF.77494.pdb	-HHHHHHHHHHHHHHHHHH-	20	18	0	90	0	80.5743	0.51	NZ_CP085822.1_ORF.37802	Salmonella	Alpha
AP020330.1_ORF.77494.pdb	-HHHHHHHHHHHHHHHHHH-	20	18	0	90	0	80.5743	0.51	NZ_CP085823.1_ORF.98243	Salmonella	Alpha
AP020330.1_ORF.77494.pdb	-HHHHHHHHHHHHHHHHHH-	20	18	0	90	0	80.5743	0.51	NZ_CP085821.1_ORF.76878	Salmonella	Alpha
AP020330.1_ORF.77494.pdb	-HHHHHHHHHHHHHHHHHH-	20	18	0	90	0	80.5743	0.51	NZ_CP085983.1_ORF.57520	Salmonella	Alpha
AP020330.1_ORF.77494.pdb	-HHHHHHHHHHHHHHHHHH-	20	18	0	90	0	80.5743	0.51	NZ_CP085981.1_ORF.20651	Salmonella	Alpha
AP020330.1_ORF.77494.pdb	-HHHHHHHHHHHHHHHHHH-	20	18	0	90	0	80.5743	0.51	NZ_CP085987.1_ORF.105206	Salmonella	Alpha
AP020330.1_ORF.77494.pdb	-HHHHHHHHHHHHHHHHHH-	20	18	0	90	0	80.5743	0.51	NZ_CP086118.1_ORF.62291	Salmonella	Alpha
AP020330.1_ORF.77494.pdb	-HHHHHHHHHHHHHHHHHH-	20	18	0	90	0	80.5743	0.51	NZ_LT795114.1_ORF.80099	Salmonella	Alpha
AP020330.1_ORF.77494.pdb	-HHHHHHHHHHHHHHHHHH-	20	18	0	90	0	80.5743	0.51	NZ_LT855376.1_ORF.40442	Salmonella	Alpha
AP020330.1_ORF.77494.pdb	-HHHHHHHHHHHHHHHHHH-	20	18	0	90	0	80.5743	0.51	NZ_LT882486.1_ORF.25364	Salmonella	Alpha
AP020330.1_ORF.77494.pdb	-HHHHHHHHHHHHHHHHHH-	20	18	0	90	0	80.5743	0.51	NZ_LT905064.1_ORF.93869	Salmonella	Alpha
AP020330.1_ORF.77494.pdb	-HHHHHHHHHHHHHHHHHH-	20	18	0	90	0	80.5743	0.51	NZ_LT905063.1_ORF.8985	Salmonella	Alpha
AP020330.1_ORF.77494.pdb	-HHHHHHHHHHHHHHHHHH-	20	18	0	90	0	80.5743	0.51	NZ_LT905062.1_ORF.1578	Salmonella	Alpha
AP020330.1_ORF.77494.pdb	-HHHHHHHHHHHHHHHHHH-	20	18	0	90	0	80.5743	0.51	NZ_LT905143.1_ORF.26469	Salmonella	Alpha
AP020330.1_ORF.77494.pdb	-HHHHHHHHHHHHHHHHHH-	20	18	0	90	0	80.5743	0.51	NZ_LS483457.1_ORF.57735	Salmonella	Alpha
AP020330.1_ORF.77494.pdb	-HHHHHHHHHHHHHHHHHH-	20	18	0	90	0	80.5743	0.51	NZ_LS483465.1_ORF.9564	Salmonella	Alpha
AP020330.1_ORF.77494.pdb	-HHHHHHHHHHHHHHHHHH-	20	18	0	90	0	80.5743	0.51	NZ_LR590081.1_ORF.61230	Salmonella	Alpha
AP020330.1_ORF.77494.pdb	-HHHHHHHHHHHHHHHHHH-	20	18	0	90	0	80.5743	0.51	NZ_LR590082.1_ORF.61217	Salmonella	Alpha
AP020330.1_ORF.77494.pdb	-HHHHHHHHHHHHHHHHHH-	20	18	0	90	0	80.5743	0.51	NZ_LR861808.1_ORF.23864	Salmonella	Alpha
AP020330.1_ORF.77494.pdb	-HHHHHHHHHHHHHHHHHH-	20	18	0	90	0	80.5743	0.51	NZ_LR862421.1_ORF.23282	Salmonella	Alpha
AP020330.1_ORF.77494.pdb	-HHHHHHHHHHHHHHHHHH-	20	18	0	90	0	80.5743	0.51	NZ_LR881463.1_ORF.9421	Salmonella	Alpha
AP020330.1_ORF.77494.pdb	-HHHHHHHHHHHHHHHHHH-	20	18	0	90	0	80.5743	0.51	NZ_OU015340.1_ORF.106939	Salmonella	Alpha
AP020330.1_ORF.77494.pdb	-HHHHHHHHHHHHHHHHHH-	20	18	0	90	0	80.5743	0.51	NZ_OU015323.1_ORF.88809	Salmonella	Alpha
AP020330.1_ORF.77494.pdb	-HHHHHHHHHHHHHHHHHH-	20	18	0	90	0	80.5743	0.51	NZ_OU015328.1_ORF.78682	Salmonella	Alpha
AP020330.1_ORF.77494.pdb	-HHHHHHHHHHHHHHHHHH-	20	18	0	90	0	80.5743	0.51	NZ_OU015342.1_ORF.97951	Salmonella	Alpha
AP020330.1_ORF.77494.pdb	-HHHHHHHHHHHHHHHHHH-	20	18	0	90	0	80.5743	0.51	NZ_CP007425.1_ORF.94354	Salmonella	Alpha
AP020330.1_ORF.77494.pdb	-HHHHHHHHHHHHHHHHHH-	20	18	0	90	0	80.5743	0.51	NZ_CP007175.1_ORF.94828	Salmonella	Alpha
AP020330.1_ORF.77494.pdb	-HHHHHHHHHHHHHHHHHH-	20	18	0	90	0	80.5743	0.51	NZ_CP007245.1_ORF.95039	Salmonella	Alpha
AP020330.1_ORF.77494.pdb	-HHHHHHHHHHHHHHHHHH-	20	18	0	90	0	80.5743	0.51	NZ_CP007246.1_ORF.77415	Salmonella	Alpha
AP020330.1_ORF.77494.pdb	-HHHHHHHHHHHHHHHHHH-	20	18	0	90	0	80.5743	0.51	NZ_CP007247.1_ORF.78525	Salmonella	Alpha
AP020330.1_ORF.77494.pdb	-HHHHHHHHHHHHHHHHHH-	20	18	0	90	0	80.5743	0.51	NZ_CP007248.1_ORF.94216	Salmonella	Alpha
AP020330.1_ORF.77494.pdb	-HHHHHHHHHHHHHHHHHH-	20	18	0	90	0	80.5743	0.51	NZ_CP007249.2_ORF.78190	Salmonella	Alpha
AP020330.1_ORF.77494.pdb	-HHHHHHHHHHHHHHHHHH-	20	18	0	90	0	80.5743	0.51	NZ_CP007250.1_ORF.77822	Salmonella	Alpha
AP020330.1_ORF.77494.pdb	-HHHHHHHHHHHHHHHHHH-	20	18	0	90	0	80.5743	0.51	NZ_CP007252.1_ORF.94280	Salmonella	Alpha
AP020330.1_ORF.77494.pdb	-HHHHHHHHHHHHHHHHHH-	20	18	0	90	0	80.5743	0.51	NZ_CP007253.1_ORF.61199	Salmonella	Alpha
AP020330.1_ORF.77494.pdb	-HHHHHHHHHHHHHHHHHH-	20	18	0	90	0	80.5743	0.51	NZ_CP007254.1_ORF.94256	Salmonella	Alpha
AP020330.1_ORF.77494.pdb	-HHHHHHHHHHHHHHHHHH-	20	18	0	90	0	80.5743	0.51	NZ_CP007581.1_ORF.24174	Salmonella	Alpha
AP020330.1_ORF.77494.pdb	-HHHHHHHHHHHHHHHHHH-	20	18	0	90	0	80.5743	0.51	NZ_CP039496.1_ORF.92412	Salmonella	Alpha
AP020330.1_ORF.77494.pdb	-HHHHHHHHHHHHHHHHHH-	20	18	0	90	0	80.5743	0.51	NZ_CP039500.1_ORF.92588	Salmonella	Alpha
AP020330.1_ORF.77494.pdb	-HHHHHHHHHHHHHHHHHH-	20	18	0	90	0	80.5743	0.51	NZ_CP007804.1_ORF.39644	Salmonella	Alpha
AP020330.1_ORF.77494.pdb	-HHHHHHHHHHHHHHHHHH-	20	18	0	90	0	80.5743	0.51	NZ_CP007639.1_ORF.40164	Salmonella	Alpha
AP020330.1_ORF.77494.pdb	-HHHHHHHHHHHHHHHHHH-	20	18	0	90	0	80.5743	0.51	NZ_CP009102.1_ORF.23221	Salmonella	Alpha
AP020330.1_ORF.77494.pdb	-HHHHHHHHHHHHHHHHHH-	20	18	0	90	0	80.5743	0.51	NZ_CP039499.1_ORF.92369	Salmonella	Alpha
AP020330.1_ORF.77494.pdb	-HHHHHHHHHHHHHHHHHH-	20	18	0	90	0	80.5743	0.51	NZ_CP039498.1_ORF.76779	Salmonella	Alpha
AP020330.1_ORF.77494.pdb	-HHHHHHHHHHHHHHHHHH-	20	18	0	90	0	80.5743	0.51	NZ_CP009089.1_ORF.94806	Salmonella	Alpha
AP020330.1_ORF.77494.pdb	-HHHHHHHHHHHHHHHHHH-	20	18	0	90	0	80.5743	0.51	NZ_CP009090.1_ORF.60833	Salmonella	Alpha
AP020330.1_ORF.77494.pdb	-HHHHHHHHHHHHHHHHHH-	20	18	0	90	0	80.5743	0.51	NZ_CP009091.1_ORF.77736	Salmonella	Alpha
AP020330.1_ORF.77494.pdb	-HHHHHHHHHHHHHHHHHH-	20	18	0	90	0	80.5743	0.51	NZ_CP009092.1_ORF.94905	Salmonella	Alpha
AP020330.1_ORF.77494.pdb	-HHHHHHHHHHHHHHHHHH-	20	18	0	90	0	80.5743	0.51	NZ_CP009093.1_ORF.78267	Salmonella	Alpha
AP020330.1_ORF.77494.pdb	-HHHHHHHHHHHHHHHHHH-	20	18	0	90	0	80.5743	0.51	NZ_CP009085.2_ORF.61201	Salmonella	Alpha
AP020330.1_ORF.77494.pdb	-HHHHHHHHHHHHHHHHHH-	20	18	0	90	0	80.5743	0.51	NZ_CP009084.2_ORF.94137	Salmonella	Alpha
AP020330.1_ORF.77494.pdb	-HHHHHHHHHHHHHHHHHH-	20	18	0	90	0	80.5743	0.51	NZ_CP009086.1_ORF.94145	Salmonella	Alpha
AP020330.1_ORF.77494.pdb	-HHHHHHHHHHHHHHHHHH-	20	18	0	90	0	80.5743	0.51	NZ_CP009087.1_ORF.61304	Salmonella	Alpha
AP020330.1_ORF.77494.pdb	-HHHHHHHHHHHHHHHHHH-	20	18	0	90	0	80.5743	0.51	NZ_CP009083.1_ORF.77792	Salmonella	Alpha
AP020330.1_ORF.77494.pdb	-HHHHHHHHHHHHHHHHHH-	20	18	0	90	0	80.5743	0.51	NZ_CP009088.1_ORF.77422	Salmonella	Alpha
AP020330.1_ORF.77494.pdb	-HHHHHHHHHHHHHHHHHH-	20	18	0	90	0	80.5743	0.51	NZ_CP008928.1_ORF.50660	Salmonella	Alpha
AP020330.1_ORF.77494.pdb	-HHHHHHHHHHHHHHHHHH-	20	18	0	90	0	80.5743	0.51	NZ_CP006693.1_ORF.60819	Salmonella	Alpha
AP020330.1_ORF.77494.pdb	-HHHHHHHHHHHHHHHHHH-	20	18	0	90	0	80.5743	0.51	NZ_CP026052.1_ORF.21814	Salmonella	Alpha
AP020330.1_ORF.77494.pdb	-HHHHHHHHHHHHHHHHHH-	20	18	0	90	0	80.5743	0.51	NZ_CP009049.1_ORF.58557	Salmonella	Alpha
AP020330.1_ORF.77494.pdb	-HHHHHHHHHHHHHHHHHH-	20	18	0	90	0	80.5743	0.51	NZ_CP009559.1_ORF.14583	Salmonella	Alpha
AP020330.1_ORF.77494.pdb	-HHHHHHHHHHHHHHHHHH-	20	18	0	90	0	80.5743	0.51	NZ_CP007211.2_ORF.74788	Salmonella	Alpha
AP020330.1_ORF.77494.pdb	-HHHHHHHHHHHHHHHHHH-	20	18	0	90	0	80.5743	0.51	NZ_CP007222.1_ORF.24498	Salmonella	Alpha
AP020330.1_ORF.77494.pdb	-HHHHHHHHHHHHHHHHHH-	20	18	0	90	0	80.5743	0.51	NZ_LN649235.1_ORF.6206	Salmonella	Alpha
AP020330.1_ORF.77494.pdb	-HHHHHHHHHHHHHHHHHH-	20	18	0	90	0	80.5743	0.51	NZ_CP007483.2_ORF.58816	Salmonella	Alpha
AP020330.1_ORF.77494.pdb	-HHHHHHHHHHHHHHHHHH-	20	18	0	90	0	80.5743	0.51	NZ_CP007523.1_ORF.9022	Salmonella	Alpha
AP020330.1_ORF.77494.pdb	-HHHHHHHHHHHHHHHHHH-	20	18	0	90	0	80.5743	0.51	NZ_CP007559.2_ORF.76690	Salmonella	Alpha
AP020330.1_ORF.77494.pdb	-HHHHHHHHHHHHHHHHHH-	20	18	0	90	0	80.5743	0.51	NZ_CP011365.1_ORF.23055	Salmonella	Alpha
AP020330.1_ORF.77494.pdb	-HHHHHHHHHHHHHHHHHH-	20	18	0	90	0	80.5743	0.51	NZ_CP011428.1_ORF.41193	Salmonella	Alpha
AP020330.1_ORF.77494.pdb	-HHHHHHHHHHHHHHHHHH-	20	18	0	90	0	80.5743	0.51	NZ_LT905140.1_ORF.44335	Salmonella	Alpha
AP020330.1_ORF.77494.pdb	-HHHHHHHHHHHHHHHHHH-	20	18	0	90	0	80.5743	0.51	NZ_CP011790.1_ORF.77700	Salmonella	Alpha
AP020330.1_ORF.77494.pdb	-HHHHHHHHHHHHHHHHHH-	20	18	0	90	0	80.5743	0.51	NZ_CP011791.1_ORF.77881	Salmonella	Alpha
AP020330.1_ORF.77494.pdb	-HHHHHHHHHHHHHHHHHH-	20	18	0	90	0	80.5743	0.51	NZ_CP026976.1_ORF.62264	Salmonella	Alpha
AP020330.1_ORF.77494.pdb	-HHHHHHHHHHHHHHHHHH-	20	18	0	90	0	80.5743	0.51	NZ_CP012598.1_ORF.24846	Salmonella	Alpha
AP020330.1_ORF.77494.pdb	-HHHHHHHHHHHHHHHHHH-	20	18	0	90	0	80.5743	0.51	NZ_CP012599.1_ORF.81633	Salmonella	Alpha
AP020330.1_ORF.77494.pdb	-HHHHHHHHHHHHHHHHHH-	20	18	0	90	0	80.5743	0.51	NZ_CP012681.1_ORF.23577	Salmonella	Alpha
AP020330.1_ORF.77494.pdb	-HHHHHHHHHHHHHHHHHH-	20	18	0	90	0	80.5743	0.51	NZ_CP012091.1_ORF.36743	Salmonella	Alpha
AP020330.1_ORF.77494.pdb	-HHHHHHHHHHHHHHHHHH-	20	18	0	90	0	80.5743	0.51	NZ_CP009768.1_ORF.90994	Salmonella	Alpha
AP020330.1_ORF.77494.pdb	-HHHHHHHHHHHHHHHHHH-	20	18	0	90	0	80.5743	0.51	NZ_CP012513.1_ORF.39723	Salmonella	Alpha
AP020330.1_ORF.77494.pdb	-HHHHHHHHHHHHHHHHHH-	20	18	0	90	0	80.5743	0.51	NZ_CP012514.1_ORF.39503	Salmonella	Alpha
AP020330.1_ORF.77494.pdb	-HHHHHHHHHHHHHHHHHH-	20	18	0	90	0	80.5743	0.51	NZ_LT905139.1_ORF.60109	Salmonella	Alpha
AP020330.1_ORF.77494.pdb	-HHHHHHHHHHHHHHHHHH-	20	18	0	90	0	80.5743	0.51	NZ_LN890518.1_ORF.66188	Salmonella	Alpha
AP020330.1_ORF.77494.pdb	-HHHHHHHHHHHHHHHHHH-	20	18	0	90	0	80.5743	0.51	NZ_LN890522.1_ORF.80611	Salmonella	Alpha
AP020330.1_ORF.77494.pdb	-HHHHHHHHHHHHHHHHHH-	20	18	0	90	0	80.5743	0.51	NZ_LN890524.1_ORF.40583	Salmonella	Alpha
AP020330.1_ORF.77494.pdb	-HHHHHHHHHHHHHHHHHH-	20	18	0	90	0	80.5743	0.51	NZ_LN890520.1_ORF.6866	Salmonella	Alpha
AP020330.1_ORF.77494.pdb	-HHHHHHHHHHHHHHHHHH-	20	18	0	90	0	80.5743	0.51	NZ_CP012921.1_ORF.23181	Salmonella	Alpha
AP020330.1_ORF.77494.pdb	-HHHHHHHHHHHHHHHHHH-	20	18	0	90	0	80.5743	0.51	NZ_CP012924.1_ORF.6076	Salmonella	Alpha
AP020330.1_ORF.77494.pdb	-HHHHHHHHHHHHHHHHHH-	20	18	0	90	0	80.5743	0.51	NZ_CP012930.1_ORF.6387	Salmonella	Alpha
AP020330.1_ORF.77494.pdb	-HHHHHHHHHHHHHHHHHH-	20	18	0	90	0	80.5743	0.51	NZ_CP013226.1_ORF.65902	Salmonella	Alpha
AP020330.1_ORF.77494.pdb	-HHHHHHHHHHHHHHHHHH-	20	18	0	90	0	80.5743	0.51	NZ_CP013222.1_ORF.100963	Salmonella	Alpha
AP020330.1_ORF.77494.pdb	-HHHHHHHHHHHHHHHHHH-	20	18	0	90	0	80.5743	0.51	NZ_CP022500.1_ORF.2824	Salmonella	Alpha
AP020330.1_ORF.77494.pdb	-HHHHHHHHHHHHHHHHHH-	20	18	0	90	0	80.5743	0.51	NZ_CP030288.1_ORF.77509	Salmonella	Alpha
AP020330.1_ORF.77494.pdb	-HHHHHHHHHHHHHHHHHH-	20	18	0	90	0	80.5743	0.51	NZ_CP022503.1_ORF.83882	Salmonella	Alpha
AP020330.1_ORF.77494.pdb	-HHHHHHHHHHHHHHHHHH-	20	18	0	90	0	80.5743	0.51	NZ_CP030175.1_ORF.8738	Salmonella	Alpha
AP020330.1_ORF.77494.pdb	-HHHHHHHHHHHHHHHHHH-	20	18	0	90	0	80.5743	0.51	NZ_CP012144.1_ORF.76928	Salmonella	Alpha
AP020330.1_ORF.77494.pdb	-HHHHHHHHHHHHHHHHHH-	20	18	0	90	0	80.5743	0.51	NZ_LN868943.1_ORF.32571	Salmonella	Alpha
AP020330.1_ORF.77494.pdb	-HHHHHHHHHHHHHHHHHH-	20	18	0	90	0	80.5743	0.51	NZ_CP013097.1_ORF.94244	Salmonella	Alpha
AP020330.1_ORF.77494.pdb	-HHHHHHHHHHHHHHHHHH-	20	18	0	90	0	80.5743	0.51	NZ_CP014994.1_ORF.94362	Salmonella	Alpha
AP020330.1_ORF.77494.pdb	-HHHHHHHHHHHHHHHHHH-	20	18	0	90	0	80.5743	0.51	NZ_LN999997.1_ORF.76100	Salmonella	Alpha
AP020330.1_ORF.77494.pdb	-HHHHHHHHHHHHHHHHHH-	20	18	0	90	0	80.5743	0.51	NZ_CP014051.2_ORF.89341	Salmonella	Alpha
AP020330.1_ORF.77494.pdb	-HHHHHHHHHHHHHHHHHH-	20	18	0	90	0	80.5743	0.51	NZ_CP014358.1_ORF.41408	Salmonella	Alpha
AP020330.1_ORF.77494.pdb	-HHHHHHHHHHHHHHHHHH-	20	18	0	90	0	80.5743	0.51	NZ_CP014356.1_ORF.41369	Salmonella	Alpha
AP020330.1_ORF.77494.pdb	-HHHHHHHHHHHHHHHHHH-	20	18	0	90	0	80.5743	0.51	NZ_CP014536.1_ORF.41467	Salmonella	Alpha
AP020330.1_ORF.77494.pdb	-HHHHHHHHHHHHHHHHHH-	20	18	0	90	0	80.5743	0.51	NZ_CP014996.1_ORF.44744	Salmonella	Alpha
AP020330.1_ORF.79261.pdb	-HHHHHHHHHHHHHHHHHHHHH-	23	21	0	91.3043	0	92.1942	0.68	AP020330.1_ORF.79261	Salmonella	Alpha
AP020330.1_ORF.79261.pdb	-HHHHHHHHHHHHHHHHHHHHH-	23	21	0	91.3043	0	92.1942	0.68	NC_006511.1_ORF.78422	Salmonella	Alpha
AP020330.1_ORF.79261.pdb	-HHHHHHHHHHHHHHHHHHHHH-	23	21	0	91.3043	0	92.1942	0.68	NC_011147.1_ORF.78370	Salmonella	Alpha
AP020330.1_ORF.79261.pdb	-HHHHHHHHHHHHHHHHHHHHH-	23	21	0	91.3043	0	92.1942	0.68	NZ_CP019414.1_ORF.39701	Salmonella	Alpha
AP020330.1_ORF.79261.pdb	-HHHHHHHHHHHHHHHHHHHHH-	23	21	0	91.3043	0	92.1942	0.68	NZ_CP015574.1_ORF.80792	Salmonella	Alpha
AP020330.1_ORF.79261.pdb	-HHHHHHHHHHHHHHHHHHHHH-	23	21	0	91.3043	0	92.1942	0.68	NZ_CP017720.1_ORF.94371	Salmonella	Alpha
AP020330.1_ORF.79261.pdb	-HHHHHHHHHHHHHHHHHHHHH-	23	21	0	91.3043	0	92.1942	0.68	NZ_CP023508.1_ORF.78043	Salmonella	Alpha
AP020330.1_ORF.79261.pdb	-HHHHHHHHHHHHHHHHHHHHH-	23	21	0	91.3043	0	92.1942	0.68	NZ_CP075109.1_ORF.78101	Salmonella	Alpha
AP020330.1_ORF.79261.pdb	-HHHHHHHHHHHHHHHHHHHHH-	23	21	0	91.3043	0	92.1942	0.68	NZ_CP030231.1_ORF.11883	Salmonella	Alpha
AP020330.1_ORF.79261.pdb	-HHHHHHHHHHHHHHHHHHHHH-	23	21	0	91.3043	0	92.1942	0.68	NZ_CP030235.1_ORF.32633	Salmonella	Alpha
AP020330.1_ORF.79261.pdb	-HHHHHHHHHHHHHHHHHHHHH-	23	21	0	91.3043	0	92.1942	0.68	NZ_CP030196.1_ORF.62941	Salmonella	Alpha
AP020330.1_ORF.79261.pdb	-HHHHHHHHHHHHHHHHHHHHH-	23	21	0	91.3043	0	92.1942	0.68	NZ_CP030225.1_ORF.94249	Salmonella	Alpha
AP020330.1_ORF.79261.pdb	-HHHHHHHHHHHHHHHHHHHHH-	23	21	0	91.3043	0	92.1942	0.68	NZ_CP023470.1_ORF.60634	Salmonella	Alpha
AP020330.1_ORF.79261.pdb	-HHHHHHHHHHHHHHHHHHHHH-	23	21	0	91.3043	0	92.1942	0.68	NZ_CP025094.1_ORF.96789	Salmonella	Alpha
AP020330.1_ORF.79261.pdb	-HHHHHHHHHHHHHHHHHHHHH-	23	21	0	91.3043	0	92.1942	0.68	NZ_CP034233.1_ORF.98484	Salmonella	Alpha
AP020330.1_ORF.79261.pdb	-HHHHHHHHHHHHHHHHHHHHH-	23	21	0	91.3043	0	92.1942	0.68	NZ_CP033350.2_ORF.96810	Salmonella	Alpha
AP020330.1_ORF.79261.pdb	-HHHHHHHHHHHHHHHHHHHHH-	23	21	0	91.3043	0	92.1942	0.68	NZ_CP017727.1_ORF.77052	Salmonella	Alpha
AP020330.1_ORF.79261.pdb	-HHHHHHHHHHHHHHHHHHHHH-	23	21	0	91.3043	0	92.1942	0.68	NZ_CP028900.1_ORF.96696	Salmonella	Alpha
AP020330.1_ORF.79261.pdb	-HHHHHHHHHHHHHHHHHHHHH-	23	21	0	91.3043	0	92.1942	0.68	NZ_CP043027.1_ORF.44809	Salmonella	Alpha
AP020330.1_ORF.79261.pdb	-HHHHHHHHHHHHHHHHHHHHH-	23	21	0	91.3043	0	92.1942	0.68	NZ_CP045945.1_ORF.60404	Salmonella	Alpha
AP020330.1_ORF.79261.pdb	-HHHHHHHHHHHHHHHHHHHHH-	23	21	0	91.3043	0	92.1942	0.68	NZ_CP045958.1_ORF.59867	Salmonella	Alpha
AP020330.1_ORF.79261.pdb	-HHHHHHHHHHHHHHHHHHHHH-	23	21	0	91.3043	0	92.1942	0.68	NZ_CP043662.1_ORF.45408	Salmonella	Alpha
AP020330.1_ORF.79261.pdb	-HHHHHHHHHHHHHHHHHHHHH-	23	21	0	91.3043	0	92.1942	0.68	NZ_CP019185.1_ORF.27005	Salmonella	Alpha
AP020330.1_ORF.79261.pdb	-HHHHHHHHHHHHHHHHHHHHH-	23	21	0	91.3043	0	92.1942	0.68	NZ_CP019184.1_ORF.75525	Salmonella	Alpha
AP020330.1_ORF.79261.pdb	-HHHHHHHHHHHHHHHHHHHHH-	23	21	0	91.3043	0	92.1942	0.68	NZ_CP060508.1_ORF.59934	Salmonella	Alpha
AP020330.1_ORF.79261.pdb	-HHHHHHHHHHHHHHHHHHHHH-	23	21	0	91.3043	0	92.1942	0.68	NZ_CP060585.1_ORF.47319	Salmonella	Alpha
AP020330.1_ORF.79261.pdb	-HHHHHHHHHHHHHHHHHHHHH-	23	21	0	91.3043	0	92.1942	0.68	NZ_CP051315.1_ORF.78890	Salmonella	Alpha
AP020330.1_ORF.79261.pdb	-HHHHHHHHHHHHHHHHHHHHH-	23	21	0	91.3043	0	92.1942	0.68	NZ_CP051396.1_ORF.96392	Salmonella	Alpha
AP020330.1_ORF.79261.pdb	-HHHHHHHHHHHHHHHHHHHHH-	23	21	0	91.3043	0	92.1942	0.68	NZ_CP051398.1_ORF.28025	Salmonella	Alpha
AP020330.1_ORF.79261.pdb	-HHHHHHHHHHHHHHHHHHHHH-	23	21	0	91.3043	0	92.1942	0.68	NZ_CP051425.1_ORF.44073	Salmonella	Alpha
AP020330.1_ORF.79261.pdb	-HHHHHHHHHHHHHHHHHHHHH-	23	21	0	91.3043	0	92.1942	0.68	NZ_CP053048.1_ORF.62900	Salmonella	Alpha
AP020330.1_ORF.79261.pdb	-HHHHHHHHHHHHHHHHHHHHH-	23	21	0	91.3043	0	92.1942	0.68	NZ_CP080513.1_ORF.12967	Salmonella	Alpha
AP020330.1_ORF.79261.pdb	-HHHHHHHHHHHHHHHHHHHHH-	23	21	0	91.3043	0	92.1942	0.68	NZ_CP077662.1_ORF.96677	Salmonella	Alpha
AP020330.1_ORF.79261.pdb	-HHHHHHHHHHHHHHHHHHHHH-	23	21	0	91.3043	0	92.1942	0.68	NZ_LS483465.1_ORF.64865	Salmonella	Alpha
AP020330.1_ORF.79261.pdb	-HHHHHHHHHHHHHHHHHHHHH-	23	21	0	91.3043	0	92.1942	0.68	NZ_CP009049.1_ORF.92960	Salmonella	Alpha
AP020330.1_ORF.79261.pdb	-HHHHHHHHHHHHHHHHHHHHH-	23	21	0	91.3043	0	92.1942	0.68	NZ_CP009049.1_ORF.92978	Salmonella	Alpha
AP020330.1_ORF.79261.pdb	-HHHHHHHHHHHHHHHHHHHHH-	23	21	0	91.3043	0	92.1942	0.68	NZ_CP009559.1_ORF.16354	Salmonella	Alpha
AP020330.1_ORF.79261.pdb	-HHHHHHHHHHHHHHHHHHHHH-	23	21	0	91.3043	0	92.1942	0.68	NZ_CP022503.1_ORF.67948	Salmonella	Alpha
AP020330.1_ORF.79261.pdb	-HHHHHHHHHHHHHHHHHHHHH-	23	21	0	91.3043	0	92.1942	0.68	NZ_CP012144.1_ORF.61877	Salmonella	Alpha
AP020330.1_ORF.7935.pdb	-HHHHHHHHHHHHHHHHHHTTTT-	24	18	0	75	0	80.6502	0.69	AP020330.1_ORF.7935	Salmonella	Alpha
AP020330.1_ORF.81317.pdb	--SHHHHHHHHHHHHHHHHHHHHHHHHHHHHHHHHHHH-	39	35	0	89.7436	0	80.7814	0.85	AP020330.1_ORF.81317	Salmonella	Alpha
AP020330.1_ORF.86291.pdb	--HHHHHHHHHHHHHHHHHHH-	22	19	0	86.3636	0	80.9786	0.59	AP020330.1_ORF.86291	Salmonella	Alpha
AP020330.1_ORF.87789.pdb	-HHHHHHHHHHHHHHHHHHHHH-	23	21	0	91.3043	0	90.382	0.64	AP020330.1_ORF.87789	Salmonella	Alpha
AP020330.1_ORF.91634.pdb	-HHHHHHHHHHHHHHHHHHH-	21	19	0	90.4762	0	89.6781	0.58	AP020330.1_ORF.91634	Salmonella	Alpha
AP020330.1_ORF.91634.pdb	-HHHHHHHHHHHHHHHHHHH-	21	19	0	90.4762	0	89.6781	0.58	NZ_CP019403.1_ORF.20269	Salmonella	Alpha
AP020330.1_ORF.91634.pdb	-HHHHHHHHHHHHHHHHHHH-	21	19	0	90.4762	0	89.6781	0.58	NZ_CP022467.1_ORF.89540	Salmonella	Alpha
AP020330.1_ORF.91634.pdb	-HHHHHHHHHHHHHHHHHHH-	21	19	0	90.4762	0	89.6781	0.58	NZ_CP022490.1_ORF.91444	Salmonella	Alpha
AP020330.1_ORF.91634.pdb	-HHHHHHHHHHHHHHHHHHH-	21	19	0	90.4762	0	89.6781	0.58	NZ_CP026609.1_ORF.97295	Salmonella	Alpha
AP020330.1_ORF.91634.pdb	-HHHHHHHHHHHHHHHHHHH-	21	19	0	90.4762	0	89.6781	0.58	NZ_CP033344.1_ORF.55274	Salmonella	Alpha
AP020330.1_ORF.91634.pdb	-HHHHHHHHHHHHHHHHHHH-	21	19	0	90.4762	0	89.6781	0.58	NZ_CP039277.1_ORF.37088	Salmonella	Alpha
AP020330.1_ORF.91634.pdb	-HHHHHHHHHHHHHHHHHHH-	21	19	0	90.4762	0	89.6781	0.58	NZ_CP029029.1_ORF.87778	Salmonella	Alpha
AP020330.1_ORF.91634.pdb	-HHHHHHHHHHHHHHHHHHH-	21	19	0	90.4762	0	89.6781	0.58	NZ_CP053417.1_ORF.97374	Salmonella	Alpha
AP020330.1_ORF.91634.pdb	-HHHHHHHHHHHHHHHHHHH-	21	19	0	90.4762	0	89.6781	0.58	NZ_CP030749.1_ORF.60477	Salmonella	Alpha
AP020330.1_ORF.91634.pdb	-HHHHHHHHHHHHHHHHHHH-	21	19	0	90.4762	0	89.6781	0.58	NZ_CP032304.1_ORF.77236	Salmonella	Alpha
AP020330.1_ORF.91634.pdb	-HHHHHHHHHHHHHHHHHHH-	21	19	0	90.4762	0	89.6781	0.58	NZ_CP043662.1_ORF.23415	Salmonella	Alpha
AP020330.1_ORF.91634.pdb	-HHHHHHHHHHHHHHHHHHH-	21	19	0	90.4762	0	89.6781	0.58	NZ_CP019197.1_ORF.88178	Salmonella	Alpha
AP020330.1_ORF.91634.pdb	-HHHHHHHHHHHHHHHHHHH-	21	19	0	90.4762	0	89.6781	0.58	NZ_CP060585.1_ORF.9624	Salmonella	Alpha
AP020330.1_ORF.91634.pdb	-HHHHHHHHHHHHHHHHHHH-	21	19	0	90.4762	0	89.6781	0.58	NZ_CP053048.1_ORF.58300	Salmonella	Alpha
AP020330.1_ORF.92285.pdb	-HHHHHHHHHHHHHHHHHHHHHHHHHHHHHHHH-	34	32	0	94.1176	0	87.0538	0.8	AP020330.1_ORF.92285	Salmonella	Alpha
AP020330.1_ORF.95069.pdb	--STHHHHHHHHHHHHHHH-	20	15	0	75	0	85.9302	0.56	AP020330.1_ORF.95069	Salmonella	Alpha
AP020330.1_ORF.95260.pdb	--EEEEEEEE-TTS-EEEEEEE------	28	0	15	0	53.5714	84.9334	0.81	AP020330.1_ORF.95260	Salmonella	Beta
AP020332.1_ORF.14343.pdb	-HHHHHHHHHHHHHHHHHHHHHHHHHT---	30	25	0	83.3333	0	84.679	0.76	AP020332.1_ORF.14343	Salmonella	Alpha
AP020332.1_ORF.14343.pdb	-HHHHHHHHHHHHHHHHHHHHHHHHHT---	30	25	0	83.3333	0	84.679	0.76	NZ_CP028169.1_ORF.39062	Salmonella	Alpha
AP020332.1_ORF.14343.pdb	-HHHHHHHHHHHHHHHHHHHHHHHHHT---	30	25	0	83.3333	0	84.679	0.76	NZ_CP029036.1_ORF.31412	Salmonella	Alpha
AP020332.1_ORF.14343.pdb	-HHHHHHHHHHHHHHHHHHHHHHHHHT---	30	25	0	83.3333	0	84.679	0.76	NZ_CP029040.1_ORF.48342	Salmonella	Alpha
AP020332.1_ORF.14343.pdb	-HHHHHHHHHHHHHHHHHHHHHHHHHT---	30	25	0	83.3333	0	84.679	0.76	NZ_CP029038.1_ORF.30970	Salmonella	Alpha
AP020332.1_ORF.14343.pdb	-HHHHHHHHHHHHHHHHHHHHHHHHHT---	30	25	0	83.3333	0	84.679	0.76	NZ_CP030211.1_ORF.47109	Salmonella	Alpha
AP020332.1_ORF.14343.pdb	-HHHHHHHHHHHHHHHHHHHHHHHHHT---	30	25	0	83.3333	0	84.679	0.76	NZ_CP038591.1_ORF.85833	Salmonella	Alpha
AP020332.1_ORF.14343.pdb	-HHHHHHHHHHHHHHHHHHHHHHHHHT---	30	25	0	83.3333	0	84.679	0.76	NZ_CP038593.1_ORF.85679	Salmonella	Alpha
AP020332.1_ORF.14343.pdb	-HHHHHHHHHHHHHHHHHHHHHHHHHT---	30	25	0	83.3333	0	84.679	0.76	NZ_CP044203.1_ORF.53636	Salmonella	Alpha
AP020332.1_ORF.14343.pdb	-HHHHHHHHHHHHHHHHHHHHHHHHHT---	30	25	0	83.3333	0	84.679	0.76	NZ_CP012349.1_ORF.31670	Salmonella	Alpha
AP020332.1_ORF.14343.pdb	-HHHHHHHHHHHHHHHHHHHHHHHHHT---	30	25	0	83.3333	0	84.679	0.76	NZ_CP051329.1_ORF.51035	Salmonella	Alpha
AP020332.1_ORF.14343.pdb	-HHHHHHHHHHHHHHHHHHHHHHHHHT---	30	25	0	83.3333	0	84.679	0.76	NZ_CP051384.1_ORF.66816	Salmonella	Alpha
AP020332.1_ORF.14343.pdb	-HHHHHHHHHHHHHHHHHHHHHHHHHT---	30	25	0	83.3333	0	84.679	0.76	NZ_CP051413.1_ORF.33044	Salmonella	Alpha
AP020332.1_ORF.14343.pdb	-HHHHHHHHHHHHHHHHHHHHHHHHHT---	30	25	0	83.3333	0	84.679	0.76	NZ_CP012144.1_ORF.31301	Salmonella	Alpha
AP020332.1_ORF.14343.pdb	-HHHHHHHHHHHHHHHHHHHHHHHHHT---	30	25	0	83.3333	0	84.679	0.76	NZ_LN868943.1_ORF.24902	Salmonella	Alpha
AP020332.1_ORF.14343.pdb	-HHHHHHHHHHHHHHHHHHHHHHHHHT---	30	25	0	83.3333	0	84.679	0.76	NZ_CP026160.1_ORF.29725		Alpha
AP020332.1_ORF.14343.pdb	-HHHHHHHHHHHHHHHHHHHHHHHHHT---	30	25	0	83.3333	0	84.679	0.76	NZ_CP015753.1_ORF.53556		Alpha
AP020332.1_ORF.14343.pdb	-HHHHHHHHHHHHHHHHHHHHHHHHHT---	30	25	0	83.3333	0	84.679	0.76	NZ_CP016159.1_ORF.37475		Alpha
AP020332.1_ORF.14343.pdb	-HHHHHHHHHHHHHHHHHHHHHHHHHT---	30	25	0	83.3333	0	84.679	0.76	NZ_LR890209.1_ORF.30620		Alpha
AP020332.1_ORF.14343.pdb	-HHHHHHHHHHHHHHHHHHHHHHHHHT---	30	25	0	83.3333	0	84.679	0.76	NZ_CP053582.1_ORF.8733	Salmonella	Alpha
AP020332.1_ORF.14343.pdb	-HHHHHHHHHHHHHHHHHHHHHHHHHT---	30	25	0	83.3333	0	84.679	0.76	NZ_CP006692.1_ORF.64809	Salmonella	Alpha
AP020332.1_ORF.15924.pdb	-HHHHHHHHHHHHHHHHHTGGG-	23	17	0	73.913	0	84.2781	0.62	AP020332.1_ORF.15924	Salmonella	Alpha
AP020332.1_ORF.19585.pdb	-HHHHHSHHHHHHHHHHHHHHHHHHH-	27	24	0	88.8889	0	81.9668	0.68	AP020332.1_ORF.19585	Salmonella	Alpha
AP020332.1_ORF.20911.pdb	--TT------S---EEEEE-TTS-EEEEE---	32	0	10	0	31.25	80.8609	0.29	AP020332.1_ORF.20911	Salmonella	Structured
AP020332.1_ORF.20911.pdb	--TT------S---EEEEE-TTS-EEEEE---	32	0	10	0	31.25	80.8609	0.29	NC_006905.1_ORF.57341	Salmonella	Structured
AP020332.1_ORF.20911.pdb	--TT------S---EEEEE-TTS-EEEEE---	32	0	10	0	31.25	80.8609	0.29	NC_012125.1_ORF.92894	Salmonella	Structured
AP020332.1_ORF.20911.pdb	--TT------S---EEEEE-TTS-EEEEE---	32	0	10	0	31.25	80.8609	0.29	NZ_CP015724.1_ORF.20918	Salmonella	Structured
AP020332.1_ORF.20911.pdb	--TT------S---EEEEE-TTS-EEEEE---	32	0	10	0	31.25	80.8609	0.29	NZ_CP016014.1_ORF.21088	Salmonella	Structured
AP020332.1_ORF.20911.pdb	--TT------S---EEEEE-TTS-EEEEE---	32	0	10	0	31.25	80.8609	0.29	NZ_CP019414.1_ORF.86243	Salmonella	Structured
AP020332.1_ORF.20911.pdb	--TT------S---EEEEE-TTS-EEEEE---	32	0	10	0	31.25	80.8609	0.29	NZ_CP019417.1_ORF.94184	Salmonella	Structured
AP020332.1_ORF.20911.pdb	--TT------S---EEEEE-TTS-EEEEE---	32	0	10	0	31.25	80.8609	0.29	NZ_CP019418.1_ORF.88401	Salmonella	Structured
AP020332.1_ORF.20911.pdb	--TT------S---EEEEE-TTS-EEEEE---	32	0	10	0	31.25	80.8609	0.29	NZ_CP022138.1_ORF.38244	Salmonella	Structured
AP020332.1_ORF.20911.pdb	--TT------S---EEEEE-TTS-EEEEE---	32	0	10	0	31.25	80.8609	0.29	NZ_CP022450.1_ORF.20925	Salmonella	Structured
AP020332.1_ORF.20911.pdb	--TT------S---EEEEE-TTS-EEEEE---	32	0	10	0	31.25	80.8609	0.29	NZ_CP022497.1_ORF.67733	Salmonella	Structured
AP020332.1_ORF.20911.pdb	--TT------S---EEEEE-TTS-EEEEE---	32	0	10	0	31.25	80.8609	0.29	NZ_CP020492.1_ORF.90647	Salmonella	Structured
AP020332.1_ORF.20911.pdb	--TT------S---EEEEE-TTS-EEEEE---	32	0	10	0	31.25	80.8609	0.29	NZ_CP023166.1_ORF.38113	Salmonella	Structured
AP020332.1_ORF.20911.pdb	--TT------S---EEEEE-TTS-EEEEE---	32	0	10	0	31.25	80.8609	0.29	NZ_CP022658.1_ORF.93601	Salmonella	Structured
AP020332.1_ORF.20911.pdb	--TT------S---EEEEE-TTS-EEEEE---	32	0	10	0	31.25	80.8609	0.29	NZ_CP075108.1_ORF.20360	Salmonella	Structured
AP020332.1_ORF.20911.pdb	--TT------S---EEEEE-TTS-EEEEE---	32	0	10	0	31.25	80.8609	0.29	NZ_CP024168.1_ORF.4387	Salmonella	Structured
AP020332.1_ORF.20911.pdb	--TT------S---EEEEE-TTS-EEEEE---	32	0	10	0	31.25	80.8609	0.29	NZ_CP026327.1_ORF.4156	Salmonella	Structured
AP020332.1_ORF.20911.pdb	--TT------S---EEEEE-TTS-EEEEE---	32	0	10	0	31.25	80.8609	0.29	NZ_CP028169.1_ORF.45959	Salmonella	Structured
AP020332.1_ORF.20911.pdb	--TT------S---EEEEE-TTS-EEEEE---	32	0	10	0	31.25	80.8609	0.29	NZ_CP020565.1_ORF.4046	Salmonella	Structured
AP020332.1_ORF.20911.pdb	--TT------S---EEEEE-TTS-EEEEE---	32	0	10	0	31.25	80.8609	0.29	NZ_CP025217.1_ORF.38276	Salmonella	Structured
AP020332.1_ORF.20911.pdb	--TT------S---EEEEE-TTS-EEEEE---	32	0	10	0	31.25	80.8609	0.29	NZ_CP025218.1_ORF.37491	Salmonella	Structured
AP020332.1_ORF.20911.pdb	--TT------S---EEEEE-TTS-EEEEE---	32	0	10	0	31.25	80.8609	0.29	NZ_CP077691.1_ORF.22047	Salmonella	Structured
AP020332.1_ORF.20911.pdb	--TT------S---EEEEE-TTS-EEEEE---	32	0	10	0	31.25	80.8609	0.29	NZ_CP077711.1_ORF.4360	Salmonella	Structured
AP020332.1_ORF.20911.pdb	--TT------S---EEEEE-TTS-EEEEE---	32	0	10	0	31.25	80.8609	0.29	NZ_CP077693.1_ORF.22143	Salmonella	Structured
AP020332.1_ORF.20911.pdb	--TT------S---EEEEE-TTS-EEEEE---	32	0	10	0	31.25	80.8609	0.29	NZ_CP029036.1_ORF.38126	Salmonella	Structured
AP020332.1_ORF.20911.pdb	--TT------S---EEEEE-TTS-EEEEE---	32	0	10	0	31.25	80.8609	0.29	NZ_CP029041.1_ORF.21267	Salmonella	Structured
AP020332.1_ORF.20911.pdb	--TT------S---EEEEE-TTS-EEEEE---	32	0	10	0	31.25	80.8609	0.29	NZ_CP029040.1_ORF.4258	Salmonella	Structured
AP020332.1_ORF.20911.pdb	--TT------S---EEEEE-TTS-EEEEE---	32	0	10	0	31.25	80.8609	0.29	NZ_CP029038.1_ORF.37582	Salmonella	Structured
AP020332.1_ORF.20911.pdb	--TT------S---EEEEE-TTS-EEEEE---	32	0	10	0	31.25	80.8609	0.29	NZ_CP030202.1_ORF.37693	Salmonella	Structured
AP020332.1_ORF.20911.pdb	--TT------S---EEEEE-TTS-EEEEE---	32	0	10	0	31.25	80.8609	0.29	NZ_CP030209.1_ORF.4185	Salmonella	Structured
AP020332.1_ORF.20911.pdb	--TT------S---EEEEE-TTS-EEEEE---	32	0	10	0	31.25	80.8609	0.29	NZ_CP030225.1_ORF.20605	Salmonella	Structured
AP020332.1_ORF.20911.pdb	--TT------S---EEEEE-TTS-EEEEE---	32	0	10	0	31.25	80.8609	0.29	NZ_CP032194.1_ORF.97541	Salmonella	Structured
AP020332.1_ORF.20911.pdb	--TT------S---EEEEE-TTS-EEEEE---	32	0	10	0	31.25	80.8609	0.29	NZ_CP033345.1_ORF.21465	Salmonella	Structured
AP020332.1_ORF.20911.pdb	--TT------S---EEEEE-TTS-EEEEE---	32	0	10	0	31.25	80.8609	0.29	NZ_CP034233.1_ORF.18594	Salmonella	Structured
AP020332.1_ORF.20911.pdb	--TT------S---EEEEE-TTS-EEEEE---	32	0	10	0	31.25	80.8609	0.29	NZ_CP034232.1_ORF.4217	Salmonella	Structured
AP020332.1_ORF.20911.pdb	--TT------S---EEEEE-TTS-EEEEE---	32	0	10	0	31.25	80.8609	0.29	NZ_CP034713.1_ORF.20389	Salmonella	Structured
AP020332.1_ORF.20911.pdb	--TT------S---EEEEE-TTS-EEEEE---	32	0	10	0	31.25	80.8609	0.29	NZ_CP034819.1_ORF.67091	Salmonella	Structured
AP020332.1_ORF.20911.pdb	--TT------S---EEEEE-TTS-EEEEE---	32	0	10	0	31.25	80.8609	0.29	NZ_CP033356.2_ORF.4193	Salmonella	Structured
AP020332.1_ORF.20911.pdb	--TT------S---EEEEE-TTS-EEEEE---	32	0	10	0	31.25	80.8609	0.29	NZ_CP036165.1_ORF.38665	Salmonella	Structured
AP020332.1_ORF.20911.pdb	--TT------S---EEEEE-TTS-EEEEE---	32	0	10	0	31.25	80.8609	0.29	NZ_CP038591.1_ORF.92634	Salmonella	Structured
AP020332.1_ORF.20911.pdb	--TT------S---EEEEE-TTS-EEEEE---	32	0	10	0	31.25	80.8609	0.29	NZ_CP038593.1_ORF.75479	Salmonella	Structured
AP020332.1_ORF.20911.pdb	--TT------S---EEEEE-TTS-EEEEE---	32	0	10	0	31.25	80.8609	0.29	NZ_CP038601.1_ORF.75283	Salmonella	Structured
AP020332.1_ORF.20911.pdb	--TT------S---EEEEE-TTS-EEEEE---	32	0	10	0	31.25	80.8609	0.29	NZ_CP017727.1_ORF.20599	Salmonella	Structured
AP020332.1_ORF.20911.pdb	--TT------S---EEEEE-TTS-EEEEE---	32	0	10	0	31.25	80.8609	0.29	NZ_CP007505.1_ORF.88482	Salmonella	Structured
AP020332.1_ORF.20911.pdb	--TT------S---EEEEE-TTS-EEEEE---	32	0	10	0	31.25	80.8609	0.29	NZ_CP039270.1_ORF.39233	Salmonella	Structured
AP020332.1_ORF.20911.pdb	--TT------S---EEEEE-TTS-EEEEE---	32	0	10	0	31.25	80.8609	0.29	NZ_CP039503.1_ORF.4296	Salmonella	Structured
AP020332.1_ORF.20911.pdb	--TT------S---EEEEE-TTS-EEEEE---	32	0	10	0	31.25	80.8609	0.29	NZ_CP039509.1_ORF.4221	Salmonella	Structured
AP020332.1_ORF.20911.pdb	--TT------S---EEEEE-TTS-EEEEE---	32	0	10	0	31.25	80.8609	0.29	NZ_CP028131.1_ORF.20553	Salmonella	Structured
AP020332.1_ORF.20911.pdb	--TT------S---EEEEE-TTS-EEEEE---	32	0	10	0	31.25	80.8609	0.29	NZ_CP041179.1_ORF.37732	Salmonella	Structured
AP020332.1_ORF.20911.pdb	--TT------S---EEEEE-TTS-EEEEE---	32	0	10	0	31.25	80.8609	0.29	NZ_CP041181.1_ORF.20864	Salmonella	Structured
AP020332.1_ORF.20911.pdb	--TT------S---EEEEE-TTS-EEEEE---	32	0	10	0	31.25	80.8609	0.29	NZ_CP030029.1_ORF.21584	Salmonella	Structured
AP020332.1_ORF.20911.pdb	--TT------S---EEEEE-TTS-EEEEE---	32	0	10	0	31.25	80.8609	0.29	NZ_CP041699.1_ORF.4562	Salmonella	Structured
AP020332.1_ORF.20911.pdb	--TT------S---EEEEE-TTS-EEEEE---	32	0	10	0	31.25	80.8609	0.29	NZ_CP043773.1_ORF.21117	Salmonella	Structured
AP020332.1_ORF.20911.pdb	--TT------S---EEEEE-TTS-EEEEE---	32	0	10	0	31.25	80.8609	0.29	NZ_CP044203.1_ORF.77231	Salmonella	Structured
AP020332.1_ORF.20911.pdb	--TT------S---EEEEE-TTS-EEEEE---	32	0	10	0	31.25	80.8609	0.29	NZ_CP045831.1_ORF.4102	Salmonella	Structured
AP020332.1_ORF.20911.pdb	--TT------S---EEEEE-TTS-EEEEE---	32	0	10	0	31.25	80.8609	0.29	NZ_CP045056.1_ORF.60063	Salmonella	Structured
AP020332.1_ORF.20911.pdb	--TT------S---EEEEE-TTS-EEEEE---	32	0	10	0	31.25	80.8609	0.29	NZ_CP045059.1_ORF.94669	Salmonella	Structured
AP020332.1_ORF.20911.pdb	--TT------S---EEEEE-TTS-EEEEE---	32	0	10	0	31.25	80.8609	0.29	NZ_CP045063.1_ORF.77257	Salmonella	Structured
AP020332.1_ORF.20911.pdb	--TT------S---EEEEE-TTS-EEEEE---	32	0	10	0	31.25	80.8609	0.29	NZ_CP045958.1_ORF.4113	Salmonella	Structured
AP020332.1_ORF.20911.pdb	--TT------S---EEEEE-TTS-EEEEE---	32	0	10	0	31.25	80.8609	0.29	NZ_CP043664.1_ORF.38458	Salmonella	Structured
AP020332.1_ORF.20911.pdb	--TT------S---EEEEE-TTS-EEEEE---	32	0	10	0	31.25	80.8609	0.29	NZ_CP043667.1_ORF.38361	Salmonella	Structured
AP020332.1_ORF.20911.pdb	--TT------S---EEEEE-TTS-EEEEE---	32	0	10	0	31.25	80.8609	0.29	NZ_CP033384.2_ORF.37795	Salmonella	Structured
AP020332.1_ORF.20911.pdb	--TT------S---EEEEE-TTS-EEEEE---	32	0	10	0	31.25	80.8609	0.29	NZ_CP033387.2_ORF.20838	Salmonella	Structured
AP020332.1_ORF.20911.pdb	--TT------S---EEEEE-TTS-EEEEE---	32	0	10	0	31.25	80.8609	0.29	NZ_CP050756.1_ORF.4620	Salmonella	Structured
AP020332.1_ORF.20911.pdb	--TT------S---EEEEE-TTS-EEEEE---	32	0	10	0	31.25	80.8609	0.29	NZ_CP012344.2_ORF.20546	Salmonella	Structured
AP020332.1_ORF.20911.pdb	--TT------S---EEEEE-TTS-EEEEE---	32	0	10	0	31.25	80.8609	0.29	NZ_CP019177.1_ORF.21335	Salmonella	Structured
AP020332.1_ORF.20911.pdb	--TT------S---EEEEE-TTS-EEEEE---	32	0	10	0	31.25	80.8609	0.29	NZ_CP017723.1_ORF.38405	Salmonella	Structured
AP020332.1_ORF.20911.pdb	--TT------S---EEEEE-TTS-EEEEE---	32	0	10	0	31.25	80.8609	0.29	NZ_CP050757.1_ORF.4115	Salmonella	Structured
AP020332.1_ORF.20911.pdb	--TT------S---EEEEE-TTS-EEEEE---	32	0	10	0	31.25	80.8609	0.29	NZ_CP050771.1_ORF.4127	Salmonella	Structured
AP020332.1_ORF.20911.pdb	--TT------S---EEEEE-TTS-EEEEE---	32	0	10	0	31.25	80.8609	0.29	NZ_CP050762.1_ORF.37971	Salmonella	Structured
AP020332.1_ORF.20911.pdb	--TT------S---EEEEE-TTS-EEEEE---	32	0	10	0	31.25	80.8609	0.29	NZ_CP050760.1_ORF.38425	Salmonella	Structured
AP020332.1_ORF.20911.pdb	--TT------S---EEEEE-TTS-EEEEE---	32	0	10	0	31.25	80.8609	0.29	NZ_CP050764.1_ORF.38593	Salmonella	Structured
AP020332.1_ORF.20911.pdb	--TT------S---EEEEE-TTS-EEEEE---	32	0	10	0	31.25	80.8609	0.29	NZ_CP050769.1_ORF.21942	Salmonella	Structured
AP020332.1_ORF.20911.pdb	--TT------S---EEEEE-TTS-EEEEE---	32	0	10	0	31.25	80.8609	0.29	NZ_CP050777.1_ORF.20750	Salmonella	Structured
AP020332.1_ORF.20911.pdb	--TT------S---EEEEE-TTS-EEEEE---	32	0	10	0	31.25	80.8609	0.29	NZ_CP050785.1_ORF.40266	Salmonella	Structured
AP020332.1_ORF.20911.pdb	--TT------S---EEEEE-TTS-EEEEE---	32	0	10	0	31.25	80.8609	0.29	NZ_CP050783.1_ORF.38461	Salmonella	Structured
AP020332.1_ORF.20911.pdb	--TT------S---EEEEE-TTS-EEEEE---	32	0	10	0	31.25	80.8609	0.29	NZ_CP050779.1_ORF.37821	Salmonella	Structured
AP020332.1_ORF.20911.pdb	--TT------S---EEEEE-TTS-EEEEE---	32	0	10	0	31.25	80.8609	0.29	NZ_CP051218.1_ORF.40030	Salmonella	Structured
AP020332.1_ORF.20911.pdb	--TT------S---EEEEE-TTS-EEEEE---	32	0	10	0	31.25	80.8609	0.29	NZ_CP039439.1_ORF.3991	Salmonella	Structured
AP020332.1_ORF.20911.pdb	--TT------S---EEEEE-TTS-EEEEE---	32	0	10	0	31.25	80.8609	0.29	NZ_CP031189.1_ORF.21386	Salmonella	Structured
AP020332.1_ORF.20911.pdb	--TT------S---EEEEE-TTS-EEEEE---	32	0	10	0	31.25	80.8609	0.29	NZ_CP060730.2_ORF.59253	Salmonella	Structured
AP020332.1_ORF.20911.pdb	--TT------S---EEEEE-TTS-EEEEE---	32	0	10	0	31.25	80.8609	0.29	NZ_CP061929.2_ORF.95028	Salmonella	Structured
AP020332.1_ORF.20911.pdb	--TT------S---EEEEE-TTS-EEEEE---	32	0	10	0	31.25	80.8609	0.29	NZ_CP062004.2_ORF.95024	Salmonella	Structured
AP020332.1_ORF.20911.pdb	--TT------S---EEEEE-TTS-EEEEE---	32	0	10	0	31.25	80.8609	0.29	NZ_CP063330.1_ORF.38888	Salmonella	Structured
AP020332.1_ORF.20911.pdb	--TT------S---EEEEE-TTS-EEEEE---	32	0	10	0	31.25	80.8609	0.29	NZ_CP064661.1_ORF.38274	Salmonella	Structured
AP020332.1_ORF.20911.pdb	--TT------S---EEEEE-TTS-EEEEE---	32	0	10	0	31.25	80.8609	0.29	NZ_CP064663.1_ORF.3851	Salmonella	Structured
AP020332.1_ORF.20911.pdb	--TT------S---EEEEE-TTS-EEEEE---	32	0	10	0	31.25	80.8609	0.29	NZ_CP064666.1_ORF.37336	Salmonella	Structured
AP020332.1_ORF.20911.pdb	--TT------S---EEEEE-TTS-EEEEE---	32	0	10	0	31.25	80.8609	0.29	NZ_CP064671.1_ORF.4314	Salmonella	Structured
AP020332.1_ORF.20911.pdb	--TT------S---EEEEE-TTS-EEEEE---	32	0	10	0	31.25	80.8609	0.29	NZ_CP064672.1_ORF.38041	Salmonella	Structured
AP020332.1_ORF.20911.pdb	--TT------S---EEEEE-TTS-EEEEE---	32	0	10	0	31.25	80.8609	0.29	NZ_CP064674.1_ORF.4228	Salmonella	Structured
AP020332.1_ORF.20911.pdb	--TT------S---EEEEE-TTS-EEEEE---	32	0	10	0	31.25	80.8609	0.29	NZ_CP061118.1_ORF.40541	Salmonella	Structured
AP020332.1_ORF.20911.pdb	--TT------S---EEEEE-TTS-EEEEE---	32	0	10	0	31.25	80.8609	0.29	NZ_CP062795.1_ORF.56670	Salmonella	Structured
AP020332.1_ORF.20911.pdb	--TT------S---EEEEE-TTS-EEEEE---	32	0	10	0	31.25	80.8609	0.29	NZ_CP065564.1_ORF.93371	Salmonella	Structured
AP020332.1_ORF.20911.pdb	--TT------S---EEEEE-TTS-EEEEE---	32	0	10	0	31.25	80.8609	0.29	NZ_CP065566.1_ORF.38727	Salmonella	Structured
AP020332.1_ORF.20911.pdb	--TT------S---EEEEE-TTS-EEEEE---	32	0	10	0	31.25	80.8609	0.29	NZ_CP065572.1_ORF.38734	Salmonella	Structured
AP020332.1_ORF.20911.pdb	--TT------S---EEEEE-TTS-EEEEE---	32	0	10	0	31.25	80.8609	0.29	NZ_CP051307.1_ORF.21640	Salmonella	Structured
AP020332.1_ORF.20911.pdb	--TT------S---EEEEE-TTS-EEEEE---	32	0	10	0	31.25	80.8609	0.29	NZ_CP051329.1_ORF.40818	Salmonella	Structured
AP020332.1_ORF.20911.pdb	--TT------S---EEEEE-TTS-EEEEE---	32	0	10	0	31.25	80.8609	0.29	NZ_CP051338.1_ORF.91613	Salmonella	Structured
AP020332.1_ORF.20911.pdb	--TT------S---EEEEE-TTS-EEEEE---	32	0	10	0	31.25	80.8609	0.29	NZ_CP051346.1_ORF.4098	Salmonella	Structured
AP020332.1_ORF.20911.pdb	--TT------S---EEEEE-TTS-EEEEE---	32	0	10	0	31.25	80.8609	0.29	NZ_CP051353.1_ORF.39313	Salmonella	Structured
AP020332.1_ORF.20911.pdb	--TT------S---EEEEE-TTS-EEEEE---	32	0	10	0	31.25	80.8609	0.29	NZ_CP051366.1_ORF.71549	Salmonella	Structured
AP020332.1_ORF.20911.pdb	--TT------S---EEEEE-TTS-EEEEE---	32	0	10	0	31.25	80.8609	0.29	NZ_CP051384.1_ORF.56568	Salmonella	Structured
AP020332.1_ORF.20911.pdb	--TT------S---EEEEE-TTS-EEEEE---	32	0	10	0	31.25	80.8609	0.29	NZ_CP051389.1_ORF.20705	Salmonella	Structured
AP020332.1_ORF.20911.pdb	--TT------S---EEEEE-TTS-EEEEE---	32	0	10	0	31.25	80.8609	0.29	NZ_CP051413.1_ORF.22868	Salmonella	Structured
AP020332.1_ORF.20911.pdb	--TT------S---EEEEE-TTS-EEEEE---	32	0	10	0	31.25	80.8609	0.29	NZ_CP051416.1_ORF.21100	Salmonella	Structured
AP020332.1_ORF.20911.pdb	--TT------S---EEEEE-TTS-EEEEE---	32	0	10	0	31.25	80.8609	0.29	NZ_CP053055.1_ORF.20724	Salmonella	Structured
AP020332.1_ORF.20911.pdb	--TT------S---EEEEE-TTS-EEEEE---	32	0	10	0	31.25	80.8609	0.29	NZ_CP074094.1_ORF.92735	Salmonella	Structured
AP020332.1_ORF.20911.pdb	--TT------S---EEEEE-TTS-EEEEE---	32	0	10	0	31.25	80.8609	0.29	NZ_CP074098.1_ORF.92652	Salmonella	Structured
AP020332.1_ORF.20911.pdb	--TT------S---EEEEE-TTS-EEEEE---	32	0	10	0	31.25	80.8609	0.29	NZ_CP074096.1_ORF.75759	Salmonella	Structured
AP020332.1_ORF.20911.pdb	--TT------S---EEEEE-TTS-EEEEE---	32	0	10	0	31.25	80.8609	0.29	NZ_CP047424.1_ORF.37702	Salmonella	Structured
AP020332.1_ORF.20911.pdb	--TT------S---EEEEE-TTS-EEEEE---	32	0	10	0	31.25	80.8609	0.29	NZ_CP077680.1_ORF.57869	Salmonella	Structured
AP020332.1_ORF.20911.pdb	--TT------S---EEEEE-TTS-EEEEE---	32	0	10	0	31.25	80.8609	0.29	NZ_CP082338.1_ORF.3885	Salmonella	Structured
AP020332.1_ORF.20911.pdb	--TT------S---EEEEE-TTS-EEEEE---	32	0	10	0	31.25	80.8609	0.29	NZ_CP077670.1_ORF.20444	Salmonella	Structured
AP020332.1_ORF.20911.pdb	--TT------S---EEEEE-TTS-EEEEE---	32	0	10	0	31.25	80.8609	0.29	NZ_CP083731.1_ORF.38368	Salmonella	Structured
AP020332.1_ORF.20911.pdb	--TT------S---EEEEE-TTS-EEEEE---	32	0	10	0	31.25	80.8609	0.29	NZ_CP085696.1_ORF.38543	Salmonella	Structured
AP020332.1_ORF.20911.pdb	--TT------S---EEEEE-TTS-EEEEE---	32	0	10	0	31.25	80.8609	0.29	NZ_LS483465.1_ORF.22083	Salmonella	Structured
AP020332.1_ORF.20911.pdb	--TT------S---EEEEE-TTS-EEEEE---	32	0	10	0	31.25	80.8609	0.29	NZ_CP007639.1_ORF.57341	Salmonella	Structured
AP020332.1_ORF.20911.pdb	--TT------S---EEEEE-TTS-EEEEE---	32	0	10	0	31.25	80.8609	0.29	NZ_CP022500.1_ORF.94645	Salmonella	Structured
AP020332.1_ORF.20911.pdb	--TT------S---EEEEE-TTS-EEEEE---	32	0	10	0	31.25	80.8609	0.29	NZ_CP014994.1_ORF.21364	Salmonella	Structured
AP020332.1_ORF.27868.pdb	--------HHHHHHHHHHHHHH-	23	14	0	60.8696	0	81.892	0.44	AP020332.1_ORF.27868	Salmonella	Alpha
AP020332.1_ORF.28693.pdb	--------------------	20	0	0	0	0	82.5217	0.88	AP020332.1_ORF.28693	Salmonella	Unstructured
AP020332.1_ORF.28693.pdb	--------------------	20	0	0	0	0	82.5217	0.88	NZ_CP016837.1_ORF.29795	Salmonella	Unstructured
AP020332.1_ORF.28693.pdb	--------------------	20	0	0	0	0	82.5217	0.88	NZ_CP019413.1_ORF.102940	Salmonella	Unstructured
AP020332.1_ORF.28693.pdb	--------------------	20	0	0	0	0	82.5217	0.88	NZ_CP075112.1_ORF.45784	Salmonella	Unstructured
AP020332.1_ORF.28693.pdb	--------------------	20	0	0	0	0	82.5217	0.88	NZ_CP026379.1_ORF.31255	Salmonella	Unstructured
AP020332.1_ORF.28693.pdb	--------------------	20	0	0	0	0	82.5217	0.88	NZ_CP028169.1_ORF.36583	Salmonella	Unstructured
AP020332.1_ORF.28693.pdb	--------------------	20	0	0	0	0	82.5217	0.88	NZ_CP027677.1_ORF.18394	Salmonella	Unstructured
AP020332.1_ORF.28693.pdb	--------------------	20	0	0	0	0	82.5217	0.88	NZ_CP029036.1_ORF.12081	Salmonella	Unstructured
AP020332.1_ORF.28693.pdb	--------------------	20	0	0	0	0	82.5217	0.88	NZ_CP029040.1_ORF.45993	Salmonella	Unstructured
AP020332.1_ORF.28693.pdb	--------------------	20	0	0	0	0	82.5217	0.88	NZ_CP029038.1_ORF.28590	Salmonella	Unstructured
AP020332.1_ORF.28693.pdb	--------------------	20	0	0	0	0	82.5217	0.88	NZ_CP032194.1_ORF.53470	Salmonella	Unstructured
AP020332.1_ORF.28693.pdb	--------------------	20	0	0	0	0	82.5217	0.88	NZ_CP034233.1_ORF.43220	Salmonella	Unstructured
AP020332.1_ORF.28693.pdb	--------------------	20	0	0	0	0	82.5217	0.88	NZ_CP034819.1_ORF.57549	Salmonella	Unstructured
AP020332.1_ORF.28693.pdb	--------------------	20	0	0	0	0	82.5217	0.88	NZ_CP037892.1_ORF.12279	Salmonella	Unstructured
AP020332.1_ORF.28693.pdb	--------------------	20	0	0	0	0	82.5217	0.88	NZ_CP037894.1_ORF.46453	Salmonella	Unstructured
AP020332.1_ORF.28693.pdb	--------------------	20	0	0	0	0	82.5217	0.88	NZ_CP038591.1_ORF.66535	Salmonella	Unstructured
AP020332.1_ORF.28693.pdb	--------------------	20	0	0	0	0	82.5217	0.88	NZ_CP038593.1_ORF.66326	Salmonella	Unstructured
AP020332.1_ORF.28693.pdb	--------------------	20	0	0	0	0	82.5217	0.88	NZ_CP038601.1_ORF.82858	Salmonella	Unstructured
AP020332.1_ORF.28693.pdb	--------------------	20	0	0	0	0	82.5217	0.88	NZ_CP038604.1_ORF.70216	Salmonella	Unstructured
AP020332.1_ORF.28693.pdb	--------------------	20	0	0	0	0	82.5217	0.88	NZ_CP038608.1_ORF.106896	Salmonella	Unstructured
AP020332.1_ORF.28693.pdb	--------------------	20	0	0	0	0	82.5217	0.88	NZ_CP039279.1_ORF.70446	Salmonella	Unstructured
AP020332.1_ORF.28693.pdb	--------------------	20	0	0	0	0	82.5217	0.88	NZ_CP039270.1_ORF.12708	Salmonella	Unstructured
AP020332.1_ORF.28693.pdb	--------------------	20	0	0	0	0	82.5217	0.88	NZ_AP019692.1_ORF.29828	Salmonella	Unstructured
AP020332.1_ORF.28693.pdb	--------------------	20	0	0	0	0	82.5217	0.88	NZ_CP044200.1_ORF.53997	Salmonella	Unstructured
AP020332.1_ORF.28693.pdb	--------------------	20	0	0	0	0	82.5217	0.88	NZ_CP044203.1_ORF.67984	Salmonella	Unstructured
AP020332.1_ORF.28693.pdb	--------------------	20	0	0	0	0	82.5217	0.88	NZ_CP060585.1_ORF.91145	Salmonella	Unstructured
AP020332.1_ORF.28693.pdb	--------------------	20	0	0	0	0	82.5217	0.88	NZ_CP051329.1_ORF.48650	Salmonella	Unstructured
AP020332.1_ORF.28693.pdb	--------------------	20	0	0	0	0	82.5217	0.88	NZ_CP051384.1_ORF.81857	Salmonella	Unstructured
AP020332.1_ORF.28693.pdb	--------------------	20	0	0	0	0	82.5217	0.88	NZ_CP051413.1_ORF.48165	Salmonella	Unstructured
AP020332.1_ORF.28693.pdb	--------------------	20	0	0	0	0	82.5217	0.88	NZ_CP047424.1_ORF.45330	Salmonella	Unstructured
AP020332.1_ORF.28693.pdb	--------------------	20	0	0	0	0	82.5217	0.88	NZ_LS483465.1_ORF.30103	Salmonella	Unstructured
AP020332.1_ORF.28693.pdb	--------------------	20	0	0	0	0	82.5217	0.88	NZ_LN868943.1_ORF.22533	Salmonella	Unstructured
AP020332.1_ORF.31371.pdb	--HHHHHHHHHHHHHHHHHHHHHHHHHHHHHHHH-	35	32	0	91.4286	0	81.2818	0.82	AP020332.1_ORF.31371	Salmonella	Alpha
AP020332.1_ORF.42947.pdb	-HHHHHHHHHHHHHHHHHH-	20	18	0	90	0	90.1477	0.54	AP020332.1_ORF.42947	Salmonella	Alpha
AP020332.1_ORF.42947.pdb	-HHHHHHHHHHHHHHHHHH-	20	18	0	90	0	90.1477	0.54	NZ_CP019196.1_ORF.75471	Salmonella	Alpha
AP020332.1_ORF.42947.pdb	-HHHHHHHHHHHHHHHHHH-	20	18	0	90	0	90.1477	0.54	NZ_CP016837.1_ORF.44522	Salmonella	Alpha
AP020332.1_ORF.42947.pdb	-HHHHHHHHHHHHHHHHHH-	20	18	0	90	0	90.1477	0.54	NZ_CP019403.1_ORF.40547	Salmonella	Alpha
AP020332.1_ORF.42947.pdb	-HHHHHHHHHHHHHHHHHH-	20	18	0	90	0	90.1477	0.54	NZ_CP019405.1_ORF.96437	Salmonella	Alpha
AP020332.1_ORF.42947.pdb	-HHHHHHHHHHHHHHHHHH-	20	18	0	90	0	90.1477	0.54	NZ_CP022116.1_ORF.43743	Salmonella	Alpha
AP020332.1_ORF.42947.pdb	-HHHHHHHHHHHHHHHHHH-	20	18	0	90	0	90.1477	0.54	NZ_CP022489.1_ORF.62602	Salmonella	Alpha
AP020332.1_ORF.42947.pdb	-HHHHHHHHHHHHHHHHHH-	20	18	0	90	0	90.1477	0.54	NZ_CP024168.1_ORF.94091	Salmonella	Alpha
AP020332.1_ORF.42947.pdb	-HHHHHHHHHHHHHHHHHH-	20	18	0	90	0	90.1477	0.54	NZ_CP025745.1_ORF.59266	Salmonella	Alpha
AP020332.1_ORF.42947.pdb	-HHHHHHHHHHHHHHHHHH-	20	18	0	90	0	90.1477	0.54	NZ_CP026327.1_ORF.61384	Salmonella	Alpha
AP020332.1_ORF.42947.pdb	-HHHHHHHHHHHHHHHHHH-	20	18	0	90	0	90.1477	0.54	NZ_CP026379.1_ORF.28304	Salmonella	Alpha
AP020332.1_ORF.42947.pdb	-HHHHHHHHHHHHHHHHHH-	20	18	0	90	0	90.1477	0.54	NZ_CP025217.1_ORF.60210	Salmonella	Alpha
AP020332.1_ORF.42947.pdb	-HHHHHHHHHHHHHHHHHH-	20	18	0	90	0	90.1477	0.54	NZ_CP025218.1_ORF.59644	Salmonella	Alpha
AP020332.1_ORF.42947.pdb	-HHHHHHHHHHHHHHHHHH-	20	18	0	90	0	90.1477	0.54	NZ_CP028729.1_ORF.6413	Salmonella	Alpha
AP020332.1_ORF.42947.pdb	-HHHHHHHHHHHHHHHHHH-	20	18	0	90	0	90.1477	0.54	NZ_CP029041.1_ORF.61610	Salmonella	Alpha
AP020332.1_ORF.42947.pdb	-HHHHHHHHHHHHHHHHHH-	20	18	0	90	0	90.1477	0.54	NZ_CP030190.1_ORF.77388	Salmonella	Alpha
AP020332.1_ORF.42947.pdb	-HHHHHHHHHHHHHHHHHH-	20	18	0	90	0	90.1477	0.54	NZ_CP030233.1_ORF.39451	Salmonella	Alpha
AP020332.1_ORF.42947.pdb	-HHHHHHHHHHHHHHHHHH-	20	18	0	90	0	90.1477	0.54	NZ_CP032814.1_ORF.97980	Salmonella	Alpha
AP020332.1_ORF.42947.pdb	-HHHHHHHHHHHHHHHHHH-	20	18	0	90	0	90.1477	0.54	NZ_CP032815.1_ORF.62422	Salmonella	Alpha
AP020332.1_ORF.42947.pdb	-HHHHHHHHHHHHHHHHHH-	20	18	0	90	0	90.1477	0.54	NZ_CP032817.1_ORF.98270	Salmonella	Alpha
AP020332.1_ORF.42947.pdb	-HHHHHHHHHHHHHHHHHH-	20	18	0	90	0	90.1477	0.54	NZ_CP033345.1_ORF.60220	Salmonella	Alpha
AP020332.1_ORF.42947.pdb	-HHHHHHHHHHHHHHHHHH-	20	18	0	90	0	90.1477	0.54	NZ_CP033343.1_ORF.75405	Salmonella	Alpha
AP020332.1_ORF.42947.pdb	-HHHHHHHHHHHHHHHHHH-	20	18	0	90	0	90.1477	0.54	NZ_CP034233.1_ORF.40542	Salmonella	Alpha
AP020332.1_ORF.42947.pdb	-HHHHHHHHHHHHHHHHHH-	20	18	0	90	0	90.1477	0.54	NZ_CP034232.1_ORF.59295	Salmonella	Alpha
AP020332.1_ORF.42947.pdb	-HHHHHHHHHHHHHHHHHH-	20	18	0	90	0	90.1477	0.54	NZ_CP040699.1_ORF.75616	Salmonella	Alpha
AP020332.1_ORF.42947.pdb	-HHHHHHHHHHHHHHHHHH-	20	18	0	90	0	90.1477	0.54	NZ_CP033348.2_ORF.91952	Salmonella	Alpha
AP020332.1_ORF.42947.pdb	-HHHHHHHHHHHHHHHHHH-	20	18	0	90	0	90.1477	0.54	NZ_CP036166.1_ORF.60074	Salmonella	Alpha
AP020332.1_ORF.42947.pdb	-HHHHHHHHHHHHHHHHHH-	20	18	0	90	0	90.1477	0.54	NZ_CP025278.1_ORF.97809	Salmonella	Alpha
AP020332.1_ORF.42947.pdb	-HHHHHHHHHHHHHHHHHH-	20	18	0	90	0	90.1477	0.54	NZ_CP037892.1_ORF.26812	Salmonella	Alpha
AP020332.1_ORF.42947.pdb	-HHHHHHHHHHHHHHHHHH-	20	18	0	90	0	90.1477	0.54	NZ_CP037894.1_ORF.9390	Salmonella	Alpha
AP020332.1_ORF.42947.pdb	-HHHHHHHHHHHHHHHHHH-	20	18	0	90	0	90.1477	0.54	NZ_CP038604.1_ORF.85437	Salmonella	Alpha
AP020332.1_ORF.42947.pdb	-HHHHHHHHHHHHHHHHHH-	20	18	0	90	0	90.1477	0.54	NC_021818.1_ORF.10116	Salmonella	Alpha
AP020332.1_ORF.42947.pdb	-HHHHHHHHHHHHHHHHHH-	20	18	0	90	0	90.1477	0.54	NC_022525.1_ORF.6328	Salmonella	Alpha
AP020332.1_ORF.42947.pdb	-HHHHHHHHHHHHHHHHHH-	20	18	0	90	0	90.1477	0.54	NZ_CP011396.1_ORF.58574	Salmonella	Alpha
AP020332.1_ORF.42947.pdb	-HHHHHHHHHHHHHHHHHH-	20	18	0	90	0	90.1477	0.54	NZ_CP007505.1_ORF.46269	Salmonella	Alpha
AP020332.1_ORF.42947.pdb	-HHHHHHHHHHHHHHHHHH-	20	18	0	90	0	90.1477	0.54	NZ_CP038608.1_ORF.67291	Salmonella	Alpha
AP020332.1_ORF.42947.pdb	-HHHHHHHHHHHHHHHHHH-	20	18	0	90	0	90.1477	0.54	NZ_CP039279.1_ORF.86031	Salmonella	Alpha
AP020332.1_ORF.42947.pdb	-HHHHHHHHHHHHHHHHHH-	20	18	0	90	0	90.1477	0.54	NZ_CP039503.1_ORF.78336	Salmonella	Alpha
AP020332.1_ORF.42947.pdb	-HHHHHHHHHHHHHHHHHH-	20	18	0	90	0	90.1477	0.54	NZ_CP039509.1_ORF.95875	Salmonella	Alpha
AP020332.1_ORF.42947.pdb	-HHHHHHHHHHHHHHHHHH-	20	18	0	90	0	90.1477	0.54	NZ_CP050833.1_ORF.59001	Salmonella	Alpha
AP020332.1_ORF.42947.pdb	-HHHHHHHHHHHHHHHHHH-	20	18	0	90	0	90.1477	0.54	NZ_CP041171.1_ORF.93084	Salmonella	Alpha
AP020332.1_ORF.42947.pdb	-HHHHHHHHHHHHHHHHHH-	20	18	0	90	0	90.1477	0.54	NZ_AP019692.1_ORF.9375	Salmonella	Alpha
AP020332.1_ORF.42947.pdb	-HHHHHHHHHHHHHHHHHH-	20	18	0	90	0	90.1477	0.54	NZ_CP030029.1_ORF.60570	Salmonella	Alpha
AP020332.1_ORF.42947.pdb	-HHHHHHHHHHHHHHHHHH-	20	18	0	90	0	90.1477	0.54	NZ_CP044186.1_ORF.32465	Salmonella	Alpha
AP020332.1_ORF.42947.pdb	-HHHHHHHHHHHHHHHHHH-	20	18	0	90	0	90.1477	0.54	NZ_CP044257.1_ORF.59635	Salmonella	Alpha
AP020332.1_ORF.42947.pdb	-HHHHHHHHHHHHHHHHHH-	20	18	0	90	0	90.1477	0.54	NZ_CP043664.1_ORF.95988	Salmonella	Alpha
AP020332.1_ORF.42947.pdb	-HHHHHHHHHHHHHHHHHH-	20	18	0	90	0	90.1477	0.54	NZ_CP043667.1_ORF.95235	Salmonella	Alpha
AP020332.1_ORF.42947.pdb	-HHHHHHHHHHHHHHHHHH-	20	18	0	90	0	90.1477	0.54	NZ_CP043509.1_ORF.96891	Salmonella	Alpha
AP020332.1_ORF.42947.pdb	-HHHHHHHHHHHHHHHHHH-	20	18	0	90	0	90.1477	0.54	NZ_CP039439.1_ORF.60541	Salmonella	Alpha
AP020332.1_ORF.42947.pdb	-HHHHHHHHHHHHHHHHHH-	20	18	0	90	0	90.1477	0.54	NZ_CP061159.1_ORF.92493	Salmonella	Alpha
AP020332.1_ORF.42947.pdb	-HHHHHHHHHHHHHHHHHH-	20	18	0	90	0	90.1477	0.54	NZ_CP060132.1_ORF.76002	Salmonella	Alpha
AP020332.1_ORF.42947.pdb	-HHHHHHHHHHHHHHHHHH-	20	18	0	90	0	90.1477	0.54	NZ_CP060134.1_ORF.93069	Salmonella	Alpha
AP020332.1_ORF.42947.pdb	-HHHHHHHHHHHHHHHHHH-	20	18	0	90	0	90.1477	0.54	NZ_CP060585.1_ORF.71706	Salmonella	Alpha
AP020332.1_ORF.42947.pdb	-HHHHHHHHHHHHHHHHHH-	20	18	0	90	0	90.1477	0.54	NZ_CP051313.1_ORF.30862	Salmonella	Alpha
AP020332.1_ORF.42947.pdb	-HHHHHHHHHHHHHHHHHH-	20	18	0	90	0	90.1477	0.54	NZ_CP051338.1_ORF.26916	Salmonella	Alpha
AP020332.1_ORF.42947.pdb	-HHHHHHHHHHHHHHHHHH-	20	18	0	90	0	90.1477	0.54	NZ_CP051346.1_ORF.93160	Salmonella	Alpha
AP020332.1_ORF.42947.pdb	-HHHHHHHHHHHHHHHHHH-	20	18	0	90	0	90.1477	0.54	NZ_CP051353.1_ORF.61994	Salmonella	Alpha
AP020332.1_ORF.42947.pdb	-HHHHHHHHHHHHHHHHHH-	20	18	0	90	0	90.1477	0.54	NZ_CP053048.1_ORF.61250	Salmonella	Alpha
AP020332.1_ORF.42947.pdb	-HHHHHHHHHHHHHHHHHH-	20	18	0	90	0	90.1477	0.54	NZ_CP074096.1_ORF.23632	Salmonella	Alpha
AP020332.1_ORF.42947.pdb	-HHHHHHHHHHHHHHHHHH-	20	18	0	90	0	90.1477	0.54	NZ_CP077680.1_ORF.9577	Salmonella	Alpha
AP020332.1_ORF.42947.pdb	-HHHHHHHHHHHHHHHHHH-	20	18	0	90	0	90.1477	0.54	NZ_CP051213.1_ORF.61643	Salmonella	Alpha
AP020332.1_ORF.42947.pdb	-HHHHHHHHHHHHHHHHHH-	20	18	0	90	0	90.1477	0.54	NZ_CP083731.1_ORF.61428	Salmonella	Alpha
AP020332.1_ORF.42947.pdb	-HHHHHHHHHHHHHHHHHH-	20	18	0	90	0	90.1477	0.54	NZ_LS483465.1_ORF.9818	Salmonella	Alpha
AP020332.1_ORF.42947.pdb	-HHHHHHHHHHHHHHHHHH-	20	18	0	90	0	90.1477	0.54	NZ_CP011365.1_ORF.6403	Salmonella	Alpha
AP020332.1_ORF.42947.pdb	-HHHHHHHHHHHHHHHHHH-	20	18	0	90	0	90.1477	0.54	NZ_CP012513.1_ORF.6269	Salmonella	Alpha
AP020332.1_ORF.42947.pdb	-HHHHHHHHHHHHHHHHHH-	20	18	0	90	0	90.1477	0.54	NZ_CP012514.1_ORF.6277	Salmonella	Alpha
AP020332.1_ORF.42947.pdb	-HHHHHHHHHHHHHHHHHH-	20	18	0	90	0	90.1477	0.54	NZ_CP022500.1_ORF.20052	Salmonella	Alpha
AP020332.1_ORF.42947.pdb	-HHHHHHHHHHHHHHHHHH-	20	18	0	90	0	90.1477	0.54	NZ_CP014994.1_ORF.94562	Salmonella	Alpha
AP020332.1_ORF.43064.pdb	-HHHHHHHHHHHHHHHHHHHHHHHHHHHHHHHHS---	37	32	0	86.4865	0	83.1509	0.85	AP020332.1_ORF.43064	Salmonella	Alpha
AP020332.1_ORF.4620.pdb	-HHHHHHHHHHHHHHHHHS--	21	17	0	80.9524	0	87.0554	0.59	AP020332.1_ORF.4620	Salmonella	Alpha
AP020332.1_ORF.5147.pdb	-HHHHHHHHHHHHHHHHHHH-	21	19	0	90.4762	0	84.8442	0.59	AP020332.1_ORF.5147	Salmonella	Alpha
AP020332.1_ORF.5147.pdb	-HHHHHHHHHHHHHHHHHHH-	21	19	0	90.4762	0	84.8442	0.59	NZ_CP019413.1_ORF.95247	Salmonella	Alpha
AP020332.1_ORF.5147.pdb	-HHHHHHHHHHHHHHHHHHH-	21	19	0	90.4762	0	84.8442	0.59	NZ_CP075112.1_ORF.38880	Salmonella	Alpha
AP020332.1_ORF.5147.pdb	-HHHHHHHHHHHHHHHHHHH-	21	19	0	90.4762	0	84.8442	0.59	NZ_CP024168.1_ORF.39199	Salmonella	Alpha
AP020332.1_ORF.5147.pdb	-HHHHHHHHHHHHHHHHHHH-	21	19	0	90.4762	0	84.8442	0.59	NZ_CP028169.1_ORF.46861	Salmonella	Alpha
AP020332.1_ORF.5147.pdb	-HHHHHHHHHHHHHHHHHHH-	21	19	0	90.4762	0	84.8442	0.59	NZ_CP025217.1_ORF.22349	Salmonella	Alpha
AP020332.1_ORF.5147.pdb	-HHHHHHHHHHHHHHHHHHH-	21	19	0	90.4762	0	84.8442	0.59	NZ_CP025218.1_ORF.38605	Salmonella	Alpha
AP020332.1_ORF.5147.pdb	-HHHHHHHHHHHHHHHHHHH-	21	19	0	90.4762	0	84.8442	0.59	NZ_CP029036.1_ORF.5100	Salmonella	Alpha
AP020332.1_ORF.5147.pdb	-HHHHHHHHHHHHHHHHHHH-	21	19	0	90.4762	0	84.8442	0.59	NZ_CP029040.1_ORF.22211	Salmonella	Alpha
AP020332.1_ORF.5147.pdb	-HHHHHHHHHHHHHHHHHHH-	21	19	0	90.4762	0	84.8442	0.59	NZ_CP029038.1_ORF.21864	Salmonella	Alpha
AP020332.1_ORF.5147.pdb	-HHHHHHHHHHHHHHHHHHH-	21	19	0	90.4762	0	84.8442	0.59	NZ_CP032194.1_ORF.63750	Salmonella	Alpha
AP020332.1_ORF.5147.pdb	-HHHHHHHHHHHHHHHHHHH-	21	19	0	90.4762	0	84.8442	0.59	NZ_CP033345.1_ORF.5309	Salmonella	Alpha
AP020332.1_ORF.5147.pdb	-HHHHHHHHHHHHHHHHHHH-	21	19	0	90.4762	0	84.8442	0.59	NZ_CP034232.1_ORF.5331	Salmonella	Alpha
AP020332.1_ORF.5147.pdb	-HHHHHHHHHHHHHHHHHHH-	21	19	0	90.4762	0	84.8442	0.59	NZ_CP034819.1_ORF.68013	Salmonella	Alpha
AP020332.1_ORF.5147.pdb	-HHHHHHHHHHHHHHHHHHH-	21	19	0	90.4762	0	84.8442	0.59	NZ_CP034831.1_ORF.4987	Salmonella	Alpha
AP020332.1_ORF.5147.pdb	-HHHHHHHHHHHHHHHHHHH-	21	19	0	90.4762	0	84.8442	0.59	NZ_CP037960.1_ORF.37908	Salmonella	Alpha
AP020332.1_ORF.5147.pdb	-HHHHHHHHHHHHHHHHHHH-	21	19	0	90.4762	0	84.8442	0.59	NZ_CP038591.1_ORF.59834	Salmonella	Alpha
AP020332.1_ORF.5147.pdb	-HHHHHHHHHHHHHHHHHHH-	21	19	0	90.4762	0	84.8442	0.59	NZ_CP038593.1_ORF.59626	Salmonella	Alpha
AP020332.1_ORF.5147.pdb	-HHHHHHHHHHHHHHHHHHH-	21	19	0	90.4762	0	84.8442	0.59	NZ_CP038601.1_ORF.93038	Salmonella	Alpha
AP020332.1_ORF.5147.pdb	-HHHHHHHHHHHHHHHHHHH-	21	19	0	90.4762	0	84.8442	0.59	NC_021818.1_ORF.75635	Salmonella	Alpha
AP020332.1_ORF.5147.pdb	-HHHHHHHHHHHHHHHHHHH-	21	19	0	90.4762	0	84.8442	0.59	NZ_CP007505.1_ORF.72003	Salmonella	Alpha
AP020332.1_ORF.5147.pdb	-HHHHHHHHHHHHHHHHHHH-	21	19	0	90.4762	0	84.8442	0.59	NZ_CP039270.1_ORF.40146	Salmonella	Alpha
AP020332.1_ORF.5147.pdb	-HHHHHHHHHHHHHHHHHHH-	21	19	0	90.4762	0	84.8442	0.59	NZ_CP039169.1_ORF.655	Salmonella	Alpha
AP020332.1_ORF.5147.pdb	-HHHHHHHHHHHHHHHHHHH-	21	19	0	90.4762	0	84.8442	0.59	NZ_CP030029.1_ORF.5395	Salmonella	Alpha
AP020332.1_ORF.5147.pdb	-HHHHHHHHHHHHHHHHHHH-	21	19	0	90.4762	0	84.8442	0.59	NZ_CP044203.1_ORF.78097	Salmonella	Alpha
AP020332.1_ORF.5147.pdb	-HHHHHHHHHHHHHHHHHHH-	21	19	0	90.4762	0	84.8442	0.59	NZ_CP044186.1_ORF.70734	Salmonella	Alpha
AP020332.1_ORF.5147.pdb	-HHHHHHHHHHHHHHHHHHH-	21	19	0	90.4762	0	84.8442	0.59	NZ_CP062223.1_ORF.37571	Salmonella	Alpha
AP020332.1_ORF.5147.pdb	-HHHHHHHHHHHHHHHHHHH-	21	19	0	90.4762	0	84.8442	0.59	NZ_CP062225.1_ORF.21429	Salmonella	Alpha
AP020332.1_ORF.5147.pdb	-HHHHHHHHHHHHHHHHHHH-	21	19	0	90.4762	0	84.8442	0.59	NZ_CP051329.1_ORF.23779	Salmonella	Alpha
[truncated: 441,999+ more rows]
